# Supplementary material for: Systematic analysis of the intersection of disease mutations with protein modifications
Source: BMC Med Genomics. 2019 Jul 25;12(Suppl 6):109. doi: 10.1186/s12920-019-0543-2 (PMC6657027; doi:10.1186/s12920-019-0543-2)
Supplement: Supplementary file 1 — The hotspot score (delta S) and number of somatic alterations in each protein. (XLSX 2740 kb) [file 12920_2019_543_MOESM1_ESM.xlsx]

## Sheet: S1
				Hotspot Scores per Cancer Type																Mutation Frequencies
Protein	Protein_organism_id	Total	Total Delta_S	KICH (cancer, kidney, chromophobe) Delta_S	KIRC (cancer, kidney, clear cell) Delta_S	LUAD (cancer, lung, non-small-cell, adenocarcinoma) Delta_S	LUSC (cancer, lung, non-small-cell, squamous cell carcinoma) Delta_S	OV (cancer, ovarian, epithelial carcinoma) Delta_S	THCA (cancer, thyroid, papillary carcinoma ) Delta_S	PRAD (cancer, prostate) Delta_S	STAD (cancer, gastric carcinoma) Delta_S	UCEC (cancer, endometrial) Delta_S	LAML (cancer, leukemia, acute myelogenous) Delta_S	BLCA (cancer, bladder) Delta_S	BRCA2015 (cancer, breast) Delta_S	COADREAD (cancer, colorectal carcinoma) Delta_S	GBM2013 (cancer, brain, glioblastoma) Delta_S	HNSC (cancer, head and neck squamous cell carcinoma) Delta_S		KICH (cancer, kidney, chromophobe)	KIRC (cancer, kidney, clear cell)	LUAD (cancer, lung, non-small-cell, adenocarcinoma)	LUSC (cancer, lung, non-small-cell, squamous cell carcinoma)	OV (cancer, ovarian, epithelial carcinoma)	THCA (cancer, thyroid, papillary carcinoma )	PRAD (cancer, prostate)	STAD (cancer, gastric carcinoma)	UCEC (cancer, endometrial)	LAML (cancer, leukemia, acute myelogenous)	BLCA (cancer, bladder)	BRCA2015 (cancer, breast)	COADREAD (cancer, colorectal carcinoma)	GBM2013 (cancer, brain, glioblastoma)	HNSC (cancer, head and neck squamous cell carcinoma)
BRAF	577	325	2.74938	NA	0	0.194955	2.22e-16	0	0.665767	2.22e-16	0.0332689	0	NA	0	0	0.730963	0	0		0	1	20	7	1	236	6	10	8	0	1	4	22	5	4
PIK3CA	7359	757	1.55595	NA	0.10644	0.2506	0.410311	0	0	2.22e-16	0.447999	0.385053	NA	0.525903	1.50511	0.35086	0.12264	0.794431		0	10	14	31	2	2	7	70	162	0	26	300	53	22	58
KRas	12721	274	1.12964	NA	0	0.791652	0	0	0.0588915	NA	0.340994	0.58438	0.0397554	NA	0.143841	0.71778	0	0		0	1	75	2	2	4	0	28	52	8	0	6	93	2	1
Akt1	570	43	1.11311	NA	0	0	0	NA	0.056633	0.056633	2.22e-16	0	NA	NA	0.494632	0	0	0		0	2	2	1	0	3	3	3	4	0	0	20	2	1	2
IDH1	10630	61	0.852706	NA	0	2.22e-16	0	NA	NA	0.056633	0	0	0.434806	0	-2.22e-16	2.22e-16	0.300473	0		0	1	3	2	0	0	3	2	4	19	2	5	3	15	2
NRas	2351839	89	0.82364	0	NA	0	NA	0	0.184697	NA	2.22e-16	0.115263	0.178901	0	0	0.217117	NA	0		1	0	1	0	2	34	0	3	8	15	2	2	20	0	1
U2AF1	13345	28	0.786549	NA	NA	0	NA	NA	NA	NA	2.22e-16	0.0588915	0.198356	0	0	0	NA	0		0	0	8	0	0	0	0	3	4	8	1	1	2	0	1
IDH2	9667	33	0.72024	NA	NA	NA	0	NA	NA	NA	NA	-2.22e-16	0.485743	NA	0	2.22e-16	NA	NA		0	0	0	1	0	0	0	0	5	20	0	1	6	0	0
p53	465	1058	0.707391	0	2.22e-16	0.0698018	0.115092	0.356682	NA	0.0265953	0.269951	0.182671	0	0.201539	0.303706	0.462381	0.156188	0.230867		15	7	73	101	187	0	13	88	57	11	57	173	84	51	141
PGM5	9455	62	0.597522	NA	NA	-2.22e-16	2.22e-16	0	0	NA	0.94472	2.22e-16	NA	0	2.22e-16	0	2.22e-16	2.22e-16		0	0	5	3	1	1	0	24	7	0	2	6	4	3	6
FBXW7	7224	131	0.576317	0	0	0	0.0438914	0	NA	NA	0.407166	0.199636	NA	0.182322	0.0362497	0.296293	NA	0.0989508		1	1	1	7	2	0	0	19	35	0	10	9	35	0	11
PTEN	1035	195	0.569879	0	-2.22e-16	0	2.22e-16	0	0	2.22e-16	0	0.743192	NA	0	0.0234268	0.143841	0.0209221	2.22e-16		2	5	2	6	1	1	3	11	104	0	2	15	6	34	3
HRas	2698	44	0.484461	NA	0	0	-2.22e-16	NA	0.173567	0.130812	NA	0	NA	0.0487275	NA	NA	NA	0.100237		0	1	1	5	0	14	4	0	1	0	6	0	0	0	12
DNMT3A	20750	97	0.458797	NA	2.22e-16	-2.22e-16	2.22e-16	2.22e-16	0	NA	2.22e-16	0	0.818784	0	0	-2.22e-16	NA	0		0	3	5	6	3	1	0	7	8	42	1	8	5	0	8
FGFR3	1177	45	0.400563	NA	0.056633	0	0.0588915	0	NA	NA	0	2.22e-16	NA	0.434233	NA	0	0	-2.22e-16		0	3	1	4	1	0	0	4	3	0	20	0	2	2	5
ZNF814	12005106	32	0.389316	0	0.192745	0	NA	NA	NA	NA	NA	0	NA	NA	2.22e-16	NA	NA	0.231049		1	5	2	0	0	0	0	0	11	0	0	7	0	0	6
CTNNB1	454	137	0.384289	NA	0	0.0362497	0	0	0	0	0.0221049	0.301442	NA	2.22e-16	0	0	NA	NA		0	1	9	4	1	2	8	16	80	0	3	2	11	0	0
NPIPA5	29495809	9	0.383576	NA	NA	0	NA	NA	NA	NA	NA	NA	NA	NA	NA	NA	NA	0.312752		0	0	1	0	0	0	0	0	0	0	0	0	0	0	8
KRTAP4-8	19106700	12	0.356883	NA	0	0.0541153	NA	NA	NA	NA	NA	NA	NA	NA	0.056633	NA	NA	2.22e-16		0	1	5	0	0	0	0	0	0	0	0	3	0	0	3
NBPF10	2240900	36	0.349666	NA	0	2.22e-16	NA	NA	0	0	NA	NA	NA	0.50072	0.0541153	NA	NA	0		0	2	7	0	0	1	1	0	0	0	11	5	0	0	9
ST7	4859009	25	0.336917	NA	0	0.130812	0	0	NA	NA	0	0	NA	0	0	0	NA	0.192745		0	2	4	1	1	0	0	4	4	0	1	1	2	0	5
HER2	1580	86	0.30437	NA	2.22e-16	0	-2.22e-16	2.22e-16	0	NA	0.151943	0.0332689	NA	0.0307166	0.083002	0.197843	0	0.0438914		0	3	1	5	3	1	0	15	10	0	11	19	10	1	7
TMEM247	11994915	7	0.302301	NA	NA	NA	NA	NA	NA	NA	NA	0.056633	NA	NA	0.130812	NA	NA	NA		0	0	0	0	0	0	0	0	3	0	0	4	0	0	0
FGFR2	1262	76	0.282811	NA	0	0	0.0438914	NA	0	NA	0	0.336085	NA	0	0.197843	2.22e-16	NA	0		0	2	4	7	0	1	0	11	29	0	4	10	6	0	2
MFGE8	9764	11	0.279578	NA	NA	0	NA	0	NA	NA	NA	0	NA	0	0	0	NA	0		0	0	1	0	1	0	0	0	4	0	1	1	2	0	1
HS6ST1	8994	28	0.279026	NA	NA	0	2.22e-16	NA	NA	0	2.22e-16	0.0588915	NA	0	0.196693	NA	NA	0		0	0	2	3	0	0	1	3	4	0	1	13	0	0	1
MBOAT2	19228	18	0.271831	NA	NA	0	NA	NA	0	NA	0	0.231049	NA	NA	0	0.0397554	NA	NA		0	0	1	0	0	1	0	1	6	0	0	1	8	0	0
NRF2	3828	86	0.271071	NA	-2.22e-16	2.22e-16	0.127357	NA	NA	NA	0	0.055901	NA	0.0487275	2.22e-16	2.22e-16	NA	0.0858203		0	5	3	27	0	0	0	1	14	0	12	3	3	0	18
MS4A8	19002570	18	0.268804	NA	NA	0	0	NA	NA	NA	2.22e-16	0.232552	NA	0	NA	0	0	NA		0	0	1	2	0	0	0	3	7	0	1	0	2	2	0
MB21D2	24757	33	0.268484	NA	0	0	0.0362497	2.22e-16	NA	NA	2.22e-16	2.22e-16	NA	0	0	0	NA	0		0	1	2	9	3	0	0	3	6	0	2	1	2	0	4
SMAD4	1845	71	0.260757	NA	0	-2.22e-16	0	NA	NA	0	0.0347001	-2.22e-16	NA	0	0	0.270418	NA	0		0	1	5	2	0	0	4	19	5	0	2	4	25	0	4
PPP2R1A	14417	66	0.260312	NA	NA	0	0	0	0	NA	0	0.305971	NA	0	0	0.130812	NA	0		0	0	4	8	4	2	0	11	29	0	1	2	4	0	1
EGFR	592	177	0.256799	NA	0.0438914	0.305124	0.0362497	-2.22e-16	NA	0	0.0285132	0	0	0	-2.22e-16	0	0.366248	0		0	7	30	9	5	0	4	12	11	2	2	5	11	68	11
TRIM49L2	23058812	20	0.250168	NA	NA	0	NA	NA	NA	NA	NA	2.22e-16	NA	NA	0.10926	NA	NA	0		0	0	4	0	0	0	0	0	6	0	0	7	0	0	3
KRTAP5-5	19103271	21	0.241473	0	0.0588915	2.22e-16	2.22e-16	0	0	NA	0	0	NA	NA	NA	0	NA	0		1	4	3	3	1	1	0	2	1	0	0	0	4	0	1
HER3	830	122	0.240923	0	0	0	0	0	0	0	0.199458	0.0188956	NA	0.055901	0.0198579	0.154922	NA	2.22e-16		1	2	1	4	2	1	2	37	19	0	14	18	14	0	7
FLT3	600	71	0.239173	NA	0	2.22e-16	2.22e-16	0	NA	NA	0.0397554	0.0307166	0.38008	0	2.22e-16	-2.22e-16	0	0		0	2	7	6	2	0	0	8	11	17	2	3	5	4	4
LOC100132396	15555001	6	0.231049	NA	0	0	NA	NA	NA	NA	NA	NA	NA	NA	0	NA	NA	0		0	2	1	0	0	0	0	0	0	0	0	1	0	0	2
SAP30	6180	8	0.223144	NA	0	NA	NA	NA	NA	NA	0	0.056633	NA	NA	0	0	NA	NA		0	1	0	0	0	0	0	2	3	0	0	1	1	0	0
KRTAP1-1	28788609	8	0.223144	NA	0.231049	0	NA	NA	NA	NA	0	NA	NA	NA	NA	NA	NA	NA		0	6	1	0	0	0	0	1	0	0	0	0	0	0	0
ZNF28	11551619	41	0.218533	NA	0	0	0	NA	2.22e-16	NA	0	0	NA	NA	0.50072	2.22e-16	2.22e-16	0		0	2	4	4	0	3	0	2	2	0	0	11	6	6	1
NSMCE1	2842907	16	0.215267	NA	NA	0	0	NA	NA	NA	0	0.223144	NA	0	0	0	NA	NA		0	0	1	1	0	0	0	2	8	0	2	1	1	0	0
S100A8	3644551	9	0.210666	NA	NA	0	0	NA	0	0	NA	0	NA	0	NA	NA	0	0		0	0	1	1	0	1	1	0	2	0	1	0	0	1	1
TMEM11	9983394	9	0.210666	NA	NA	NA	NA	NA	NA	NA	0	0.056633	NA	0	NA	0	NA	NA		0	0	0	0	0	0	0	4	3	0	1	0	1	0	0
MAX	2689	19	0.204213	NA	0	0	NA	NA	NA	NA	2.22e-16	0.173287	0	NA	0	0	0	0		0	1	1	0	0	0	0	3	8	1	0	1	1	2	1
KCNN3	19367	8	0.198356	0	NA	NA	NA	NA	NA	NA	NA	0	NA	NA	0.242586	NA	NA	NA		1	0	0	0	0	0	0	0	1	0	0	6	0	0	0
SSA2	6968	27	0.193374	NA	0	NA	0	NA	0	0	2.22e-16	0	NA	0	0.36299	2.22e-16	NA	NA		0	1	0	2	0	1	1	3	4	0	1	8	6	0	0
ZNF117	15500508	30	0.189134	NA	NA	0	0	NA	0	NA	2.22e-16	0.107195	NA	0	0	0.0596119	NA	0		0	0	2	2	0	1	0	3	11	0	1	1	7	0	2
SPOP	19100	69	0.186278	NA	NA	0	NA	NA	0	0.223036	2.22e-16	0.086972	NA	0	2.22e-16	0	NA	0		0	0	2	0	0	1	36	3	19	0	1	3	2	0	2
SF3B1	2999	76	0.184284	NA	0	-2.22e-16	0	NA	0	0	2.22e-16	0.138934	0	0.0397554	0.480427	4.44e-16	0	0		0	4	5	4	0	2	1	6	16	1	8	15	10	2	2
Chk2	468	40	0.18282	NA	0.130812	0.0541153	0	0	NA	NA	-2.22e-16	0	NA	0	2.22e-16	0	0	0.0541153		0	4	5	2	1	0	0	5	8	0	2	6	1	1	5
SST	3755294	11	0.178149	NA	0	0	0.148342	NA	NA	0	NA	NA	NA	NA	NA	0	0	NA		0	1	2	5	0	0	1	0	0	0	0	0	1	1	0
LDAH	2317528	12	0.174416	NA	NA	0	0	NA	NA	NA	0.0588915	0.0588915	NA	0	0	NA	NA	NA		0	0	1	1	0	0	0	4	4	0	1	1	0	0	0
ANKRD40	19260	23	0.165029	NA	NA	0	0	NA	NA	NA	0.130812	0	NA	0	0	2.22e-16	0	0		0	0	1	2	0	0	0	4	4	0	2	4	3	1	2
RHEB	7574	13	0.164188	NA	0.0588915	0	0	NA	NA	NA	0	0.056633	NA	0	0	NA	NA	NA		0	4	2	1	0	0	0	1	3	0	1	1	0	0	0
TPSD1	13592	19	0.159935	NA	0.0102391	0	NA	NA	NA	NA	0	0	NA	NA	0	0	NA	0		0	7	4	0	0	0	0	2	2	0	0	1	1	0	2
ANKRD36	23207913	49	0.159921	NA	0.250201	2.22e-16	NA	NA	NA	NA	NA	0.0234268	NA	0	4.44e-16	NA	NA	0.0438914		0	10	3	0	0	0	0	0	15	0	4	10	0	0	7
C3orf70	5126977	23	0.158823	NA	0	0	2.22e-16	0	NA	NA	2.22e-16	0	NA	0.148342	0	0	NA	0		0	2	1	3	1	0	0	3	4	0	5	2	1	0	1
RRas2	10236	13	0.15432	NA	NA	0	0	NA	NA	0	0.056633	0.0588915	NA	NA	NA	0	NA	0		0	0	1	1	0	0	1	3	4	0	0	0	2	0	1
CCDC36	4851471	24	0.152978	NA	0	NA	0	NA	NA	0	2.22e-16	0.0989508	NA	0	NA	0	NA	2.22e-16		0	1	0	1	0	0	1	3	11	0	2	0	2	0	3
KRTAP4-11	19106544	21	0.150358	0	2.22e-16	-2.22e-16	NA	NA	NA	NA	NA	NA	NA	0	2.22e-16	NA	NA	0.124298		1	3	5	0	0	0	0	0	0	0	1	3	0	0	8
FAM22F	3679247	26	0.149252	NA	NA	0	0	NA	NA	NA	0	0	NA	NA	-2.22e-16	0.312752	NA	0		0	0	1	1	0	0	0	2	8	0	0	5	8	0	1
PTH2	19093254	5	0.148342	NA	NA	0	NA	NA	NA	NA	NA	0	NA	0	NA	0	NA	NA		0	0	1	0	0	0	0	0	2	0	1	0	1	0	0
RPL39	5158600	5	0.148342	NA	NA	NA	NA	NA	NA	NA	NA	0.0588915	NA	NA	NA	0	NA	NA		0	0	0	0	0	0	0	0	4	0	0	0	1	0	0
UGT8	23261	38	0.147541	NA	0	0	-2.22e-16	NA	NA	NA	0	0.0989508	NA	0	0	0.124298	0	NA		0	2	4	5	0	0	0	4	11	0	2	1	8	1	0
ERK2	832	15	0.146535	NA	NA	0	0	NA	NA	NA	2.22e-16	0	0	NA	0	0	0	0		0	0	1	1	0	0	0	3	1	1	0	2	2	1	3
NNMT	14006	15	0.146535	NA	0	0	0	0	NA	NA	NA	0.143841	NA	0	NA	0	NA	0		0	1	2	1	1	0	0	0	6	0	1	0	2	0	1
TMPRSS4	7581344	15	0.146535	NA	NA	0	0	0	NA	NA	2.22e-16	0.056633	NA	NA	2.22e-16	0	0	NA		0	0	1	1	1	0	0	3	3	0	0	3	2	1	0
SULT1C4	11738	15	0.146535	NA	NA	0	0	NA	NA	NA	0	0.0588915	NA	0	0	0.056633	NA	NA		0	0	2	2	0	0	0	2	4	0	1	1	3	0	0
POLE	10065	137	0.144153	0	2.22e-16	-8.88e-16	4.44e-16	0	0	2.22e-16	0	0.263288	NA	2.22e-16	0	0.0332689	NA	-2.22e-16		1	3	12	10	2	1	3	20	46	0	6	8	20	0	5
PPIL1	12022	6	0.143841	NA	NA	NA	0	0	NA	NA	0.056633	0	NA	NA	NA	NA	NA	NA		0	0	0	1	1	0	0	3	1	0	0	0	0	0	0
MLLT11	14142	6	0.143841	NA	NA	NA	NA	NA	NA	NA	0	0.056633	NA	NA	NA	0	NA	NA		0	0	0	0	0	0	0	1	3	0	0	0	2	0	0
SCGBL	19105448	6	0.143841	NA	NA	NA	0	NA	NA	NA	NA	0.056633	NA	0	NA	0	NA	NA		0	0	0	1	0	0	0	0	3	0	1	0	1	0	0
MRPL49	5116249	6	0.143841	NA	NA	0	NA	NA	NA	NA	0	0	NA	NA	0	NA	NA	NA		0	0	1	0	0	0	0	2	2	0	0	1	0	0	0
FOXQ1	5145163	6	0.143841	NA	NA	0	NA	NA	NA	NA	0	NA	NA	0	NA	NA	NA	0		0	0	1	0	0	0	0	1	0	0	3	0	0	0	1
DULLARD	2612633	6	0.143841	NA	NA	NA	NA	NA	NA	NA	0	0	NA	NA	NA	0	NA	0		0	0	0	0	0	0	0	1	2	0	0	0	2	0	1
SMCO3	19078525	6	0.143841	NA	NA	NA	NA	NA	NA	NA	0	0	NA	NA	NA	0	NA	0		0	0	0	0	0	0	0	2	2	0	0	0	1	0	1
SLC25A48	7485300	6	0.143841	NA	NA	0	NA	NA	NA	NA	0	0	NA	NA	NA	0	NA	NA		0	0	1	0	0	0	0	2	2	0	0	0	1	0	0
ZNF678	1303522	35	0.143792	NA	NA	0	0	NA	0	NA	-2.22e-16	0.0932759	NA	0	0	0.0438914	NA	0		0	0	4	1	0	1	0	5	14	0	1	1	7	0	1
NAB2	24095	26	0.142453	NA	0	0	0	0	NA	0	0	0	NA	NA	-2.22e-16	0	NA	0.056633		0	2	3	2	1	0	1	4	1	0	0	5	4	0	3
RGPD3	23819	56	0.1423	NA	0	2.22e-16	NA	NA	NA	0	NA	0.0234268	NA	0	0.0438914	NA	NA	0		0	2	6	0	0	0	5	0	30	0	4	7	0	0	2
RHOA	1038	42	0.140389	NA	NA	0	NA	0	NA	NA	0.0812635	2.22e-16	NA	-2.22e-16	0.0487275	0	NA	0		0	0	1	0	2	0	0	17	3	0	5	6	4	0	4
RXRA	4524	28	0.1402	NA	NA	NA	0	0	NA	NA	0	0	NA	0.247127	0	0	0	2.22e-16		0	0	0	2	1	0	0	4	2	0	12	2	1	1	3
RAF1	653	34	0.139462	NA	NA	0	0	NA	NA	NA	0.0362497	0.0397554	NA	0	0	0.0487275	0	0		0	0	2	1	0	0	0	9	8	0	1	4	6	1	2
PSPH	19345	16	0.138934	NA	NA	2.22e-16	0	NA	NA	NA	0	0	NA	2.22e-16	0	NA	0.130812	NA		0	0	3	2	0	0	0	2	1	0	3	1	0	4	0
SLC22A15	14388	16	0.138934	NA	NA	0	0	0	NA	NA	NA	0.0487275	NA	0	NA	0.0541153	NA	NA		0	0	1	1	2	0	0	0	6	0	1	0	5	0	0
BTN3A2	14151000	16	0.138934	NA	NA	0	2.22e-16	NA	NA	0	0	0.148342	NA	NA	NA	2.22e-16	NA	0		0	0	1	3	0	0	1	2	5	0	0	0	3	0	1
PHLDA1	22223	16	0.138934	NA	NA	2.22e-16	NA	NA	NA	NA	0	0	NA	NA	0.232552	0	NA	NA		0	0	3	0	0	0	0	1	4	0	0	7	1	0	0
BCOR	2876	86	0.138568	NA	0	0	0	NA	0	NA	0	0.230311	NA	2.22e-16	2.22e-16	0	2.22e-16	-2.22e-16		0	2	4	8	0	1	0	9	40	0	3	7	4	3	5
VHL	16461	114	0.137181	NA	0.139234	NA	0	NA	NA	0	0	2.22e-16	NA	NA	0	0	NA	NA		0	105	0	1	0	0	2	1	3	0	0	1	1	0	0
GEN1	23923	40	0.135233	NA	NA	0	0	0	NA	NA	2.22e-16	0.154922	NA	2.22e-16	0	0.0541153	NA	2.22e-16		0	0	2	2	2	0	0	7	14	0	3	2	5	0	3
ETNK2	7586966	7	0.134362	NA	NA	NA	NA	0	NA	NA	0	0	NA	NA	0	0	NA	0		0	0	0	0	1	0	0	1	2	0	0	1	1	0	1
TRAIL-R3	20481	14	0.134362	NA	NA	0	NA	NA	NA	NA	0	0	NA	0	NA	0	NA	NA		0	0	1	0	0	0	0	2	4	0	1	0	6	0	0
IFT43	2315906	7	0.134362	NA	NA	NA	0	NA	NA	NA	0	0.056633	NA	NA	NA	NA	NA	0		0	0	0	2	0	0	0	1	3	0	0	0	0	0	1
GJC3	4855498	7	0.134362	NA	NA	NA	0	0	NA	NA	NA	0	NA	NA	NA	0	0	0		0	0	0	1	1	0	0	0	2	0	0	0	1	1	1
REXO2	4225	7	0.134362	NA	NA	NA	NA	NA	NA	NA	0	2.22e-16	NA	NA	2.22e-16	NA	NA	NA		0	0	0	0	0	0	0	1	3	0	0	3	0	0	0
THAP5	21253	18	0.133767	NA	0	0	NA	NA	0	NA	0	0.056633	NA	NA	0	0	NA	0		0	1	1	0	0	1	0	1	6	0	0	2	2	0	4
RPIA	2895790	18	0.133767	NA	NA	0	NA	0	NA	NA	0	0.0397554	NA	0	NA	2.22e-16	NA	0		0	0	2	0	1	0	0	1	8	0	2	0	3	0	1
HEXDC	7585305	18	0.133767	NA	0.056633	NA	0	0	NA	0	0.056633	0	NA	0	0	NA	NA	NA		0	3	0	2	1	0	2	3	4	0	2	1	0	0	0
PRAMEF11	23057606	26	0.133019	NA	NA	0.11489	NA	NA	NA	NA	NA	0	NA	2.22e-16	-2.22e-16	NA	NA	2.22e-16		0	0	9	0	0	0	0	0	2	0	3	5	0	0	7
TRIM43	12483517	19	0.132396	NA	0	0	0	0	NA	0	NA	2.22e-16	NA	0	0	2.22e-16	0	0		0	1	1	2	2	0	2	0	3	0	1	1	3	1	2
RBM9	4903212	4	0.130812	NA	NA	NA	NA	NA	NA	NA	NA	0	0	NA	NA	0	NA	NA		0	0	0	0	0	0	0	0	1	1	0	0	2	0	0
G-gamma 3	24705	4	0.130812	NA	NA	NA	0	NA	NA	NA	NA	0	NA	NA	NA	0	NA	NA		0	0	0	1	0	0	0	0	2	0	0	0	1	0	0
ZNF333	19572	31	0.128415	NA	0	0	0	0	NA	NA	0	0.0932759	NA	NA	0	0	0	NA		0	1	2	1	2	0	0	4	14	0	0	2	4	1	0
OR2D2	15272	31	0.128415	NA	NA	2.22e-16	0	NA	NA	NA	0	0	NA	NA	0	0	NA	0		0	0	3	4	0	0	0	8	8	0	0	5	2	0	1
TXNL1	9365	20	0.128206	NA	0	NA	0	NA	NA	0	0	0.210666	NA	0	2.22e-16	0	NA	0		0	1	0	1	0	0	1	1	9	0	1	3	1	0	2
RCOR2	16172	18	0.125744	NA	0	NA	2.22e-16	0	NA	NA	2.22e-16	0.0588915	NA	0	0	0	NA	0		0	1	0	3	1	0	0	3	4	0	1	2	2	0	1
C1QDC1	8472	32	0.124897	NA	NA	0	0	NA	NA	NA	2.22e-16	0.0307166	NA	0	0	0.0487275	0	0		0	0	4	1	0	0	0	3	11	0	2	2	6	1	2
MSRB2	2826393	8	0.124298	NA	NA	2.22e-16	NA	NA	NA	NA	NA	0.056633	NA	NA	NA	0	NA	NA		0	0	3	0	0	0	0	0	3	0	0	0	2	0	0
elafin	3066803	8	0.124298	NA	NA	NA	0	NA	NA	NA	0	0	NA	NA	0	0	NA	0		0	0	0	1	0	0	0	2	2	0	0	1	1	0	1
TMEM199	3724183	8	0.124298	NA	NA	NA	NA	NA	NA	0	NA	0	NA	0	0.130812	NA	NA	NA		0	0	0	0	0	0	1	0	2	0	1	4	0	0	0
ARHGEF33	23046100	8	0.124298	NA	NA	NA	NA	NA	NA	NA	NA	0.124298	NA	NA	NA	NA	NA	NA		0	0	0	0	0	0	0	0	8	0	0	0	0	0	0
Abi-1	3268	20	0.12343	NA	0	NA	0	NA	NA	NA	0	0.192745	NA	0	0	0	NA	0		0	1	0	2	0	0	0	2	5	0	4	2	2	0	2
PBX2	11816	20	0.12343	NA	2.22e-16	0	0.130812	0	NA	NA	2.22e-16	0	NA	0.0588915	0	NA	NA	0		0	3	1	4	1	0	0	3	1	0	4	2	0	0	1
CEP44	21183	20	0.12343	NA	NA	0	0	NA	NA	0	0	0.10926	NA	NA	0	0	NA	0		0	0	2	1	0	0	1	2	7	0	0	1	4	0	2
ZNF488	3618897	20	0.12343	NA	0	0	2.22e-16	0	0	0	0	0.143841	NA	NA	0	0	NA	0		0	1	1	3	2	1	1	2	6	0	0	1	1	0	1
PCCA	16766	33	0.12156	NA	0	0	0	NA	NA	NA	0.223144	-2.22e-16	NA	NA	0	0	0	0		0	1	2	2	0	0	0	8	5	0	0	2	8	1	4
FAM21A	23695	19	0.120001	NA	0	NA	0	0	NA	NA	2.22e-16	2.22e-16	NA	NA	0.231049	NA	NA	NA		0	2	0	1	1	0	0	3	6	0	0	6	0	0	0
SOX17	1175092	21	0.118761	NA	NA	2.22e-16	NA	NA	NA	0	0	0.056633	NA	NA	NA	0	0	NA		0	0	3	0	0	0	1	8	6	0	0	0	2	1	0
ZNF180	4216	57	0.117717	NA	0	0	0	0	NA	NA	0	0.134761	NA	2.22e-16	0	0.0285132	0	0		0	2	2	2	2	0	0	4	24	0	3	4	12	1	1
EDARADD	19105145	9	0.11489	NA	NA	NA	NA	0	NA	NA	0	2.22e-16	NA	NA	NA	0	0	0		0	0	0	0	1	0	0	1	3	0	0	0	1	1	2
Il1f9	7115325	9	0.11489	NA	NA	0	NA	NA	NA	NA	0	0	NA	NA	NA	0	NA	0		0	0	4	0	0	0	0	1	2	0	0	0	1	0	1
IQCF2	19108441	9	0.11489	NA	0	0	0	NA	NA	NA	0.056633	0	NA	NA	NA	0	NA	NA		0	1	1	1	0	0	0	3	2	0	0	0	1	0	0
Bright	2878	20	0.11474	NA	0	NA	0	0	0	NA	0.143841	-2.22e-16	NA	NA	0	0	0	0		0	1	0	1	1	1	0	6	5	0	0	2	1	1	1
SFRP4	19090	33	0.113516	NA	0	NA	0	NA	NA	NA	0	0.0864828	NA	0	0	0	NA	2.22e-16		0	2	0	4	0	0	0	4	9	0	1	2	4	0	7
CASC3	11780	39	0.112861	NA	NA	0	NA	0	0	0	0.113179	2.22e-16	NA	0	2.22e-16	0	NA	0		0	0	1	0	1	1	1	21	7	0	2	3	1	0	1
CRISPLD1	23293	40	0.11278	NA	0	0.0362497	0	0	NA	NA	0	0	0	0	0.056633	0	NA	0		0	2	9	4	1	0	0	8	4	2	1	3	4	0	2
ZNF266	19539	30	0.112379	NA	NA	0	0	0	NA	NA	0	0.0541153	NA	0	0	0.0588915	NA	0		0	0	1	4	1	0	0	2	5	0	1	4	8	0	4
LRRC74	5126202	23	0.110313	NA	NA	NA	2.22e-16	NA	NA	0	NA	0.107195	NA	NA	0	2.22e-16	NA	0		0	0	0	3	0	0	2	0	11	0	0	2	3	0	2
ZNF263	6281284	35	0.108674	NA	NA	0	0	NA	0	NA	-2.22e-16	0.107195	NA	2.22e-16	0	0	0	0		0	0	4	2	0	1	0	5	11	0	3	2	4	2	1
ZNF709	9615702	47	0.107488	NA	0	0	-2.22e-16	NA	0	0	-2.22e-16	0.11652	NA	NA	NA	2.22e-16	0	0		0	1	2	5	0	1	1	5	23	0	0	0	6	1	2
LUM	2817044	39	0.106512	NA	NA	2.22e-16	0.056633	NA	NA	NA	-2.22e-16	0.0265953	NA	NA	0	-2.22e-16	0.0588915	NA		0	0	7	3	0	0	0	5	13	0	0	2	5	4	0
IAPP	5142074	10	0.10644	NA	NA	2.22e-16	NA	NA	NA	NA	0.056633	2.22e-16	NA	NA	0	NA	NA	NA		0	0	3	0	0	0	0	3	3	0	0	1	0	0	0
CD3D	2608	10	0.10644	NA	NA	0	0	NA	0	NA	NA	2.22e-16	NA	NA	0	NA	NA	0		0	0	1	1	0	1	0	0	3	0	0	3	0	0	1
PSMC3IP	22804	10	0.10644	NA	NA	0	NA	NA	0	NA	0.0541153	2.22e-16	NA	NA	NA	NA	NA	NA		0	0	1	0	0	1	0	5	3	0	0	0	0	0	0
MADCAM1	22139	10	0.10644	NA	0.130812	0	0	NA	NA	NA	NA	0	NA	NA	0	NA	NA	NA		0	4	2	1	0	0	0	0	2	0	0	1	0	0	0
CCNI	7904	10	0.10644	NA	NA	0	NA	0	NA	NA	0	0	NA	NA	0	0	NA	NA		0	0	1	0	1	0	0	1	2	0	0	3	2	0	0
ZNF280B	22814	26	0.10634	NA	NA	2.22e-16	0	NA	0	NA	-2.22e-16	2.22e-16	NA	0	0	0.0588915	0	0		0	0	3	2	0	1	0	5	3	0	1	1	4	2	4
K15	10857	22	0.10545	0	0	0	0	NA	NA	NA	0	0	NA	2.22e-16	NA	0	0	0		1	2	1	1	0	0	0	1	8	0	3	0	2	2	1
RIMS2	7525	22	0.10545	NA	0	2.22e-16	NA	0	NA	NA	2.22e-16	-2.22e-16	NA	0	0	0.056633	NA	0		0	1	3	0	1	0	0	6	5	0	1	1	3	0	1
TCAIM	15243733	22	0.10545	NA	NA	0	0	NA	NA	NA	0	0.124298	NA	0	0	2.22e-16	NA	0		0	0	1	1	0	0	0	2	8	0	1	2	3	0	4
OR9A2	13863500	22	0.10545	NA	NA	2.22e-16	2.22e-16	NA	NA	NA	2.22e-16	2.22e-16	NA	NA	0.192745	0	NA	0		0	0	3	6	0	0	0	3	3	0	0	5	1	0	1
G-alpha(s)	1834	40	0.104763	NA	NA	0.0588915	0	0	NA	NA	0.0487275	0.0487275	NA	0	2.22e-16	0	NA	NA		0	0	4	2	1	0	0	12	12	0	2	3	4	0	0
Restin	5825	56	0.103401	NA	0	0.056633	-2.22e-16	NA	NA	NA	-8.88e-16	2.22e-16	NA	0.0588915	2.22e-16	4.44e-16	0	0		0	4	3	5	0	0	0	13	7	0	4	6	10	2	2
FOXA1	14681	48	0.102974	NA	NA	0	0	NA	NA	2.22e-16	NA	-2.22e-16	NA	0	0.053021	0	2.22e-16	0		0	0	1	1	0	0	7	0	5	0	2	26	1	3	2
MARK3	721	25	0.102905	NA	NA	NA	2.22e-16	0	NA	NA	-2.22e-16	0.0438914	NA	NA	0	-2.22e-16	0	0		0	0	0	3	1	0	0	5	7	0	0	2	5	1	1
RAMP3	14553153	12	0.102496	NA	0	0	NA	NA	NA	NA	2.22e-16	0	NA	NA	NA	0	0	NA		0	1	1	0	0	0	0	3	2	0	0	0	4	1	0
WBP4	18844	12	0.102496	NA	NA	0	NA	NA	NA	NA	0	0.0596119	NA	NA	0	0	NA	NA		0	0	2	0	0	0	0	1	7	0	0	1	1	0	0
FAM8A1	5467	12	0.102496	NA	NA	0	0	NA	NA	0	0	0	NA	0	0	0	NA	0		0	0	1	2	0	0	1	1	2	0	1	1	2	0	1
SPANXD	25252900	12	0.102496	NA	0	NA	NA	NA	NA	0	0	2.22e-16	NA	0	NA	0	NA	0		0	1	0	0	0	0	2	2	3	0	1	0	1	0	2
ZNF442	6202332	42	0.101366	NA	0	NA	2.22e-16	NA	NA	0	-2.22e-16	0.083002	NA	0	0	2.22e-16	0	2.22e-16		0	1	0	3	0	0	1	5	19	0	1	2	6	1	3
CARM1	24025	23	0.101333	NA	NA	0.0588915	0	NA	NA	NA	2.22e-16	0	NA	0	0	0	0.056633	0		0	0	4	1	0	0	0	3	4	0	2	2	2	3	2
ZC3H13	5443	87	0.101065	NA	2.22e-16	-2.22e-16	-2.22e-16	0	0	0	0.0180214	0	NA	2.22e-16	0.449849	0.0285132	0	0		0	3	5	5	1	2	4	20	15	0	3	11	12	2	4
ZNF101	17360	28	0.100353	NA	NA	NA	2.22e-16	0	0	NA	2.22e-16	0.0332689	NA	0	0	0	NA	NA		0	0	0	3	2	1	0	3	10	0	1	4	4	0	0
p16-INK4A	2529	43	0.099723	NA	2.22e-16	-2.22e-16	0.0812662	NA	NA	NA	2.22e-16	NA	NA	0	NA	NA	NA	0		0	3	5	14	0	0	0	6	0	0	4	0	0	0	11
ZNF765	15512201	37	0.099483	NA	0	2.22e-16	2.22e-16	0	NA	NA	2.22e-16	0.151943	NA	0	0	0	NA	0		0	1	3	6	1	0	0	3	15	0	2	1	4	0	1
ZNF354B	10290162	37	0.099483	NA	0	NA	0	0	NA	NA	-2.22e-16	0.154369	NA	0	0	-2.22e-16	NA	0		0	1	0	1	2	0	0	5	20	0	1	1	5	0	1
RRAGC	6202262	11	0.0989508	NA	NA	0	NA	0	NA	NA	0	-2.22e-16	NA	NA	0	0	NA	NA		0	0	1	0	1	0	0	1	5	0	0	1	2	0	0
GMPPB	2471968	11	0.0989508	NA	0	NA	NA	NA	NA	0	0.0541153	0	NA	0	NA	NA	NA	NA		0	1	0	0	0	0	1	5	2	0	2	0	0	0	0
ITM2C	24766	11	0.0989508	NA	NA	NA	NA	0	0	NA	0	0.148342	NA	0	NA	NA	0	NA		0	0	0	0	1	1	0	2	5	0	1	0	0	1	0
RIT1	17631	11	0.0989508	NA	NA	0.056633	0	NA	NA	NA	NA	0	0	0	NA	0	NA	NA		0	0	3	2	0	0	0	0	2	1	1	0	2	0	0
GRTP1	3508942	11	0.0989508	NA	0	NA	NA	NA	NA	NA	0	-2.22e-16	NA	NA	0	NA	0	NA		0	2	0	0	0	0	0	1	5	0	0	2	0	1	0
galectin-1	17445	11	0.0989508	NA	NA	0	0	NA	NA	NA	NA	0	NA	NA	0.148342	0	NA	0		0	0	1	1	0	0	0	0	1	0	0	5	1	0	2
IGHG2	15350912	11	0.0989508	NA	0	NA	NA	0	NA	NA	NA	0.124298	NA	NA	NA	NA	NA	NA		0	1	0	0	2	0	0	0	8	0	0	0	0	0	0
TMEM82	15247445	11	0.0989508	NA	NA	0	0	NA	NA	NA	0	0	NA	0	0	NA	NA	0		0	0	1	1	0	0	0	1	4	0	1	1	0	0	2
FAM155B	19100894	11	0.0989508	NA	NA	0	0	NA	NA	NA	2.22e-16	0.148342	NA	NA	NA	NA	0	NA		0	0	1	1	0	0	0	3	5	0	0	0	0	1	0
SAPAP2	10733	11	0.0989508	NA	NA	0	0	NA	NA	NA	0.056633	0	NA	NA	NA	0	0	0		0	0	2	2	0	0	0	3	1	0	0	0	1	1	1
LRP11	2821578	13	0.0977997	NA	0	NA	0	NA	NA	NA	2.22e-16	2.22e-16	NA	NA	NA	0	0	0		0	2	0	1	0	0	0	3	3	0	0	0	1	1	2
PCMTD1	5127061	29	0.0975775	NA	0	0.0438914	-2.22e-16	NA	NA	NA	2.22e-16	0.0487275	NA	NA	NA	2.22e-16	2.22e-16	0		0	1	7	5	0	0	0	3	6	0	0	0	3	3	1
KPNA4	16706	24	0.0975177	NA	0	NA	0	NA	NA	0	NA	0.0362497	NA	0	0	0.056633	NA	0		0	2	0	4	0	0	1	0	9	0	1	2	3	0	2
Kv4.3	7363	59	0.0972298	NA	2.22e-16	2.22e-16	0	0	0	0	0	0.0812662	NA	0	0	0.0332689	0	NA		0	3	6	4	1	1	2	14	14	0	1	2	10	1	0
ZNF721	23909	48	0.0966642	NA	0	0	2.22e-16	NA	NA	0	0	0.116654	NA	0	0	0	0	0		0	1	2	3	0	0	1	8	24	0	4	1	1	2	1
CHD-4	3126	161	0.0966309	NA	-2.22e-16	-2.22e-16	0.0249131	0	0	-2.22e-16	0.0136039	0.0744128	0	-8.88e-16	0.0180214	0.0221049	0	-2.22e-16		0	5	5	14	8	1	5	27	40	2	12	20	16	1	5
KLHL5	22379	27	0.0963785	NA	0	0	0	0	NA	0	0	0	NA	NA	0	0.124298	0	0		0	2	1	1	1	0	2	4	4	0	0	2	8	1	1
ZNF614	3620519	30	0.0949373	NA	NA	0	-2.22e-16	0	NA	NA	0	0.0487275	NA	0	0	2.22e-16	NA	NA		0	0	2	5	1	0	0	8	6	0	1	4	3	0	0
KCNMB2	2818901	15	0.0944068	NA	NA	0	NA	0	NA	NA	0.134362	2.22e-16	NA	NA	0	0	NA	0		0	0	1	0	1	0	0	7	3	0	0	1	1	0	1
PGPEP1L	7584374	15	0.0944068	NA	0	0	NA	NA	NA	NA	2.22e-16	0.0487275	NA	NA	NA	0	0	NA		0	2	1	0	0	0	0	3	6	0	0	0	2	1	0
FBP1	5944	25	0.0939737	0	0	0	0	NA	NA	NA	-2.22e-16	0.223144	NA	0	0	0	NA	0		1	1	1	2	0	0	0	5	8	0	2	2	1	0	2
Exportin-1	6151	56	0.0937779	NA	2.22e-16	0	0	NA	NA	NA	2.22e-16	0.0362497	NA	2.22e-16	0.0307166	0	NA	2.22e-16		0	6	4	2	0	0	0	7	18	0	3	11	2	0	3
AKNAD1	21116	44	0.0937694	NA	0	2.22e-16	2.22e-16	0	0	0	0	0	NA	0	0	0	NA	0.0588915		0	2	6	3	1	2	1	9	11	0	2	1	2	0	4
INTS7	8784	37	0.0937643	NA	0	0	0	NA	NA	NA	2.22e-16	0.144622	NA	0	0	0	NA	-2.22e-16		0	1	1	2	0	0	0	3	9	0	4	4	8	0	5
PIK3C3	7168	59	0.0936594	NA	0	-2.22e-16	2.22e-16	NA	NA	NA	4.44e-16	0	NA	-2.22e-16	0.356883	2.22e-16	NA	0		0	1	5	3	0	0	0	10	14	0	5	12	7	0	2
Rb-like 2	1019	41	0.0936188	0	0	0	-2.22e-16	2.22e-16	0	0	2.22e-16	0.164188	NA	0	NA	2.22e-16	NA	2.22e-16		1	1	1	5	3	1	2	3	13	0	2	0	6	0	3
SLC7A2	10875	28	0.0934019	NA	0	0	2.22e-16	NA	NA	NA	0	0.0849938	NA	0	NA	0	0	0		0	1	1	3	0	0	0	2	16	0	2	0	1	1	1
LECT2	10243900	14	0.0932759	NA	NA	0	0	0	0	NA	NA	0.0487275	NA	2.22e-16	NA	NA	NA	0		0	0	1	1	1	1	0	0	6	0	3	0	0	0	1
TBX21	10313	14	0.0932759	NA	NA	2.22e-16	0	NA	NA	NA	2.22e-16	0	NA	NA	NA	0	NA	0		0	0	3	2	0	0	0	3	2	0	0	0	2	0	2
AQP2	3616	14	0.0932759	NA	NA	0	0	0	NA	NA	0	0	NA	0	NA	0	0	0		0	0	2	1	1	0	0	2	4	0	1	0	1	1	1
ZNF559	5137242	40	0.0931638	NA	NA	0	0	0	NA	NA	-2.22e-16	0.0858203	NA	0	0	2.22e-16	NA	0		0	0	2	4	1	0	0	5	18	0	1	2	6	0	1
C12orf4	21911	31	0.0924244	NA	NA	0	0	NA	NA	NA	0	0.140974	NA	0	NA	2.22e-16	NA	0		0	0	1	2	0	0	0	2	17	0	2	0	3	0	4
IL3	14564800	12	0.0923315	NA	0	0	0	NA	NA	NA	0	0	NA	NA	0	0.056633	0	0		0	1	1	1	0	0	0	1	2	0	0	1	3	1	1
C16orf45	22871412	12	0.0923315	NA	NA	0	NA	NA	NA	NA	NA	-2.22e-16	NA	NA	0	0	0	0		0	0	1	0	0	0	0	0	5	0	0	1	3	1	1
H2B2F	9259	12	0.0923315	NA	NA	NA	0	NA	NA	0	0	0	NA	0	0	0	NA	0		0	0	0	2	0	0	2	1	2	0	1	1	1	0	2
PRSSL1	3788622	12	0.0923315	NA	NA	0	0	NA	NA	NA	0	0	NA	0	0	NA	NA	NA		0	0	2	2	0	0	0	4	2	0	1	1	0	0	0
RhoE	7399	12	0.0923315	NA	NA	0	0	NA	NA	NA	0	0	NA	0	0	0	NA	NA		0	0	1	1	0	0	0	4	1	0	1	2	2	0	0
MTX3	3663718	12	0.0923315	NA	NA	NA	0	NA	NA	NA	0	0.0588915	NA	0	NA	0	0	0		0	0	0	1	0	0	0	1	4	0	2	0	1	1	2
OR5D13	5362952	54	0.0922126	NA	NA	0	0	0	0	0	0	0.0397554	NA	0	0	2.22e-16	0.0541153	2.22e-16		0	0	8	4	1	1	2	9	8	0	2	4	3	5	7
ZNF385B	2381116	27	0.0906859	NA	0	NA	0	0	NA	NA	2.22e-16	0.056751	NA	NA	0	0	NA	0		0	1	0	4	1	0	0	3	9	0	0	1	4	0	4
RECQL	13918	26	0.0906737	NA	NA	NA	0	0	NA	NA	0.0397554	2.22e-16	NA	2.22e-16	0	2.22e-16	NA	0		0	0	0	1	1	0	0	8	6	0	3	2	3	0	2
METTL14	1257002	26	0.0906737	NA	0	2.22e-16	0	NA	NA	0	2.22e-16	0.223144	NA	0	2.22e-16	2.22e-16	NA	0		0	1	3	1	0	0	1	3	8	0	1	3	3	0	2
NLRP6	22145	26	0.0906737	NA	0	0	0	NA	0	NA	0	0	NA	0	NA	0	0	0		0	2	4	1	0	3	0	4	4	0	2	0	1	1	4
F10	21913	32	0.0900312	NA	NA	0	2.22e-16	NA	0	NA	-2.22e-16	0.0923315	NA	0	0	0	0	0		0	0	1	3	0	2	0	5	12	0	1	4	1	1	2
LPLUNC4	2431824	43	0.0895055	NA	0	0	0	NA	NA	0	2.22e-16	0.0397554	NA	0	2.22e-16	2.22e-16	NA	0		0	1	4	11	0	0	1	6	8	0	1	3	7	0	1
Myf-5	9098	30	0.0889985	NA	NA	2.22e-16	2.22e-16	0	NA	NA	2.22e-16	-2.22e-16	0	NA	2.22e-16	2.22e-16	0	0		0	0	3	6	1	0	0	3	5	1	0	3	3	1	4
LACTB	10156	15	0.0889985	NA	NA	NA	0	NA	NA	NA	0	0.0487275	NA	0	0	0	0	0		0	0	0	1	0	0	0	2	6	0	1	1	2	1	1
SLC25A3	15733	15	0.0889985	NA	NA	0	0	NA	NA	NA	0	0.0541153	NA	NA	NA	0	NA	0		0	0	1	4	0	0	0	1	5	0	0	0	2	0	2
NSFL1C	6012	15	0.0889985	NA	NA	NA	2.22e-16	NA	NA	NA	0	0.0588915	NA	0	0	2.22e-16	NA	0		0	0	0	3	0	0	0	1	4	0	1	1	3	0	2
RAIG1	4033	15	0.0889985	NA	0	0	0	0	NA	NA	NA	0.0541153	NA	0	0	0	NA	NA		0	1	2	1	1	0	0	0	5	0	2	1	2	0	0
OBFC1	20361	15	0.0889985	NA	NA	0	2.22e-16	0	NA	NA	0	0	NA	NA	0	0	NA	NA		0	0	1	3	1	0	0	2	2	0	0	4	2	0	0
endophilin B2	13952	17	0.0887022	NA	0	NA	NA	0	0	0	0.0487275	0.0541153	NA	NA	NA	0	NA	NA		0	1	0	0	1	1	1	6	5	0	0	0	2	0	0
TSSK1	787	27	0.0875939	NA	NA	NA	0	0	NA	NA	0	0.124298	NA	0	0	2.22e-16	0	NA		0	0	0	1	1	0	0	4	8	0	2	4	6	1	0
ADAMTS6	1285230	44	0.0875805	0	NA	2.22e-16	0	0	0	0	2.22e-16	2.22e-16	NA	-2.22e-16	0.312752	-2.22e-16	0	0		1	0	6	4	1	1	1	3	7	0	5	8	5	1	1
TRA2B	5912	31	0.0869616	NA	0	NA	0	0	NA	NA	2.22e-16	0.0487275	0	2.22e-16	2.22e-16	0	NA	2.22e-16		0	1	0	2	2	0	0	6	6	1	3	3	4	0	3
TPST2	2813732	13	0.0864718	NA	NA	0	0	NA	NA	NA	2.22e-16	0	NA	0	NA	0	0	2.22e-16		0	0	2	1	0	0	0	3	1	0	1	0	1	1	3
RPL26L1	18021	13	0.0864718	NA	0	0	0	NA	NA	NA	2.22e-16	0.0541153	NA	0	NA	NA	NA	0		0	1	1	1	0	0	0	3	5	0	1	0	0	0	1
CNPY1	19078392	13	0.0864718	NA	NA	NA	0	0	NA	NA	0	0.0541153	NA	NA	0	0	NA	NA		0	0	0	2	1	0	0	1	5	0	0	2	2	0	0
PODNL1	22551	13	0.0864718	NA	0	NA	0	NA	NA	NA	0	0	NA	0	0	0	0.0588915	0		0	1	0	1	0	0	0	2	1	0	1	1	1	4	1
LGALS3BP	13878	13	0.0864718	NA	NA	NA	0	0	NA	NA	0	2.22e-16	NA	NA	0	NA	NA	0		0	0	0	1	1	0	0	2	6	0	0	1	0	0	2
TM2D3	19622	13	0.0864718	NA	NA	NA	0	0	0	NA	0.0588915	2.22e-16	NA	NA	0	NA	NA	NA		0	0	0	2	1	1	0	4	3	0	0	2	0	0	0
C3orf62	4852575	13	0.0864718	NA	0	0	0	NA	NA	0	0	0.130812	NA	2.22e-16	0	NA	NA	NA		0	1	1	1	0	0	1	1	4	0	3	1	0	0	0
STXBP6	22309	13	0.0864718	NA	NA	0	NA	NA	NA	NA	0	0.143841	NA	0	NA	2.22e-16	NA	0		0	0	1	0	0	0	0	1	6	0	1	0	3	0	1
MGST1	15735	13	0.0864718	NA	NA	0	2.22e-16	0	NA	NA	0	0.056633	NA	NA	NA	0	NA	0		0	0	1	3	1	0	0	2	3	0	0	0	2	0	1
TMPRSS3	3644483	13	0.0864718	NA	NA	0	NA	0	NA	NA	0	0.143841	NA	NA	NA	0	NA	0		0	0	1	0	1	0	0	2	6	0	0	0	2	0	1
IFNA10	1301544	18	0.0858203	NA	NA	0	0	NA	NA	0	0.056633	2.22e-16	NA	NA	0	2.22e-16	0	NA		0	0	1	1	0	0	1	3	3	0	0	2	3	4	0
KLK8	7584492	18	0.0858203	NA	NA	2.22e-16	0	NA	NA	NA	0.0436921	0.0397554	NA	0	NA	NA	NA	NA		0	0	3	1	0	0	0	5	8	0	1	0	0	0	0
MKK3	621	41	0.0855814	NA	0.144622	-2.22e-16	0	0	NA	NA	2.22e-16	2.22e-16	NA	0	2.22e-16	2.22e-16	0	0		0	9	5	2	1	0	0	3	7	0	2	3	6	2	1
5-HT(1B)	7919	31	0.0854455	NA	NA	0	2.22e-16	NA	NA	NA	0	2.22e-16	NA	0	0	-2.22e-16	0	2.22e-16		0	0	1	3	0	0	0	9	6	0	1	2	5	1	3
LASS3	4855990	31	0.0854455	NA	2.22e-16	0	NA	0	NA	NA	0	0.0362497	NA	0	0	0.0307166	NA	0		0	3	1	0	1	0	0	2	9	0	1	1	11	0	2
H2B1H	8390	16	0.0849938	NA	NA	2.22e-16	0	0	NA	0	0	0	NA	NA	0	0	NA	2.22e-16		0	0	3	1	2	0	1	2	2	0	0	1	1	0	3
GJB3	8037	16	0.0849938	NA	NA	NA	NA	NA	NA	NA	2.22e-16	0	0	NA	0	0	0	0		0	0	0	0	0	0	0	3	4	1	0	1	4	2	1
TEX35	5144293	16	0.0849938	NA	NA	0	0	NA	NA	NA	2.22e-16	0	NA	NA	0	2.22e-16	NA	0		0	0	2	1	0	0	0	3	4	0	0	2	3	0	1
TMEM53	5020099	16	0.0849938	NA	NA	0	0	0	0	NA	2.22e-16	0.0588915	NA	0	2.22e-16	NA	NA	NA		0	0	1	1	1	1	0	3	4	0	2	3	0	0	0
KCTD21	3644597	16	0.0849938	NA	NA	NA	0	NA	NA	NA	0.124298	0	NA	NA	2.22e-16	0	NA	0		0	0	0	1	0	0	0	8	2	0	0	3	1	0	1
CPLX4	3291093	16	0.0849938	NA	NA	NA	0	0	NA	NA	0	-2.22e-16	NA	NA	0	0	NA	0		0	0	0	1	1	0	0	2	5	0	0	1	2	0	4
MPSK1	762	16	0.0849938	NA	NA	NA	0.0541153	NA	NA	NA	0	0	NA	0	0	2.22e-16	NA	NA		0	0	0	5	0	0	0	2	4	0	1	1	3	0	0
arfaptin 1	13676	16	0.0849938	NA	NA	0	NA	0	NA	NA	NA	0.0436921	NA	0	0	-2.22e-16	NA	0		0	0	2	0	1	0	0	0	5	0	1	1	5	0	1
AMAC1	18799488	28	0.0847134	NA	2.22e-16	-2.22e-16	0	NA	NA	NA	0	0	NA	2.22e-16	2.22e-16	NA	NA	0		0	3	5	1	0	0	0	8	4	0	3	3	0	0	1
RAPGEF1	933	28	0.0847134	NA	0	2.22e-16	0	NA	NA	NA	0.0397554	0.0397554	NA	NA	0	0	NA	0		0	1	3	4	0	0	0	8	8	0	0	1	1	0	2
ZNF583	3405802	35	0.0840152	NA	0	0	0	0	NA	NA	2.22e-16	0.0438914	NA	0	NA	0.0362497	0	0		0	1	1	2	2	0	0	3	14	0	1	0	9	1	1
KIF18A	8190	42	0.0837486	NA	0	2.22e-16	0	0	NA	NA	2.22e-16	0	NA	2.22e-16	0	0.148342	NA	0		0	1	3	2	2	0	0	7	11	0	3	4	5	0	4
KIF20B	16321	77	0.0831805	NA	2.22e-16	0	0	NA	NA	NA	-2.22e-16	0.0919441	NA	0	0	0.10644	0	-2.22e-16		0	7	4	2	0	0	0	5	38	0	4	1	10	1	5
Klotho gamma	19460	32	0.0830771	NA	0	0	2.22e-16	0	NA	NA	0.0487275	2.22e-16	NA	0	2.22e-16	0	0	NA		0	1	1	3	2	0	0	6	7	0	4	3	4	1	0
TDRD3	6977	32	0.0830771	NA	NA	2.22e-16	2.22e-16	NA	NA	NA	2.22e-16	0.0849938	NA	0	NA	NA	NA	2.22e-16		0	0	3	3	0	0	0	6	16	0	1	0	0	0	3
SPTLC3	7931901	32	0.0830771	NA	NA	0	2.22e-16	NA	NA	NA	0.056751	-2.22e-16	NA	0	2.22e-16	-2.22e-16	2.22e-16	NA		0	0	2	3	0	0	0	9	5	0	2	3	5	3	0
GLRA3	19652	38	0.083002	NA	NA	-2.22e-16	2.22e-16	2.22e-16	NA	NA	-2.22e-16	0	NA	0	0	0.0588915	NA	0		0	0	5	3	3	0	0	5	9	0	2	2	8	0	1
KCTD9	8543490	19	0.083002	NA	NA	NA	0	NA	NA	NA	0.0438914	0	NA	NA	0.130812	NA	NA	NA		0	0	0	4	0	0	0	7	4	0	0	4	0	0	0
EXOC1	11946	46	0.0825709	0	NA	0	2.22e-16	0	NA	0	0.0362497	0.151943	NA	0	0	2.22e-16	NA	0		1	0	2	3	2	0	2	9	15	0	4	4	3	0	1
KIAA2026	1301601	98	0.0821275	NA	NA	4.44e-16	0.0397554	2.22e-16	NA	0	4.44e-16	0.161471	NA	0	0	-8.88e-16	0	0		0	0	10	8	3	0	1	10	33	0	2	14	12	1	4
FAM46D	1299968	29	0.0820137	NA	0	-2.22e-16	0	NA	NA	NA	0.231049	0	NA	NA	0	0	NA	0		0	1	5	1	0	0	0	6	8	0	0	2	4	0	2
GRK4	698	14	0.0812662	NA	NA	NA	0	NA	NA	NA	NA	2.22e-16	NA	NA	0	0	NA	NA		0	0	0	1	0	0	0	0	7	0	0	2	4	0	0
IGFBP1	5281	14	0.0812662	NA	NA	0	NA	NA	NA	NA	-2.22e-16	0.0588915	NA	NA	NA	0	NA	0		0	0	1	0	0	0	0	5	4	0	0	0	2	0	2
UQCRFS1	19218	14	0.0812662	NA	0	0	0	NA	NA	0	0	0	NA	NA	0	0	NA	0		0	3	2	2	0	0	1	1	2	0	0	1	1	0	1
GH2	14737007	14	0.0812662	NA	0	0	2.22e-16	NA	NA	0	0	0	NA	NA	0	0	NA	0		0	1	2	3	0	0	1	1	1	0	0	2	1	0	2
ACRV1	21811	14	0.0812662	NA	NA	0	0	NA	NA	0	0	0.0588915	NA	0	NA	0	NA	NA		0	0	1	1	0	0	1	4	4	0	1	0	2	0	0
PGAP2	19102177	14	0.0812662	NA	NA	NA	0	NA	NA	NA	0	0.056633	NA	0	NA	NA	NA	NA		0	0	0	2	0	0	0	8	3	0	1	0	0	0	0
LCHN	3565260	14	0.0812662	NA	0	NA	0	0	NA	0	0	0.130812	NA	0	0	0	0	NA		0	2	0	1	1	0	1	1	4	0	1	1	1	1	0
SPINT1	2616214	14	0.0812662	NA	0	NA	2.22e-16	0	NA	NA	NA	0	NA	NA	0	0	0	0		0	1	0	3	1	0	0	0	1	0	0	2	1	3	2
VTI1B	10218	14	0.0812662	NA	NA	0	NA	NA	NA	NA	0	0.0541153	NA	2.22e-16	0	0	NA	NA		0	0	1	0	0	0	0	2	5	0	3	2	1	0	0
FAM173B	15287102	14	0.0812662	NA	NA	0	2.22e-16	NA	NA	NA	2.22e-16	0	NA	NA	0	2.22e-16	NA	NA		0	0	2	3	0	0	0	3	1	0	0	2	3	0	0
POTEM	21356708	14	0.0812662	NA	NA	-2.22e-16	NA	NA	NA	0	NA	0	NA	NA	2.22e-16	NA	NA	0.0588915		0	0	5	0	0	0	1	0	1	0	0	3	0	0	4
OR5AK2	13367631	17	0.0812635	NA	NA	0	0	0	NA	NA	0	0.148342	NA	0	0	0	0	NA		0	0	1	1	1	0	0	1	5	0	1	2	4	1	0
KRTAP4-9	19098935	17	0.0812635	NA	0	-2.22e-16	NA	NA	NA	NA	NA	0	NA	2.22e-16	2.22e-16	NA	NA	0		0	2	5	0	0	0	0	0	2	0	3	3	0	0	2
G-alpha 12	7287	17	0.0812635	NA	NA	0	0	0	NA	0	0	0.0438914	NA	NA	2.22e-16	NA	NA	0		0	0	1	2	1	0	1	1	7	0	0	3	0	0	1
HAND2	6532	17	0.0812635	NA	NA	-2.22e-16	0	NA	NA	NA	0	NA	NA	0	0	0	NA	0		0	0	5	2	0	0	0	2	0	0	1	4	2	0	1
NMD3	15604	17	0.0812635	NA	NA	2.22e-16	0	NA	NA	NA	2.22e-16	0	NA	0	0	-2.22e-16	NA	NA		0	0	3	2	0	0	0	3	1	0	2	1	5	0	0
OR5D18	13863506	60	0.0805532	NA	NA	0.0487275	0.0249131	0	0	0	0	0.056633	NA	0	0	-2.22e-16	-2.22e-16	-2.22e-16		0	0	6	14	1	1	4	4	9	0	4	2	5	5	5
EPHX4	15250913	20	0.0802777	NA	NA	0	0	NA	NA	NA	0	0.114772	NA	0	0	2.22e-16	0	NA		0	0	1	2	0	0	0	1	9	0	1	1	3	2	0
PLP1	18580	20	0.0802777	NA	NA	2.22e-16	2.22e-16	0	0	NA	0.0588915	2.22e-16	NA	NA	0	0	NA	0		0	0	3	3	1	2	0	4	3	0	0	1	2	0	1
Cas-L	2591	37	0.0796225	NA	0	0	0	NA	NA	0	0.0362497	2.22e-16	NA	0	2.22e-16	0.056633	NA	0		0	1	2	1	0	0	1	9	7	0	1	7	6	0	2
TPTE2	7727402	61	0.0795171	NA	2.22e-16	0	0	0	0	0	0.0513828	0.0249131	0	2.22e-16	2.22e-16	0.0541153	0	2.22e-16		0	3	2	8	1	2	1	11	14	1	3	3	5	4	3
ZNF283	6204293	35	0.0794981	NA	NA	0	2.22e-16	NA	NA	0	0	0.0285132	NA	2.22e-16	NA	0.0362497	NA	NA		0	0	2	6	0	0	1	2	12	0	3	0	9	0	0
GPR32	13365237	30	0.0794787	NA	0	0	0	NA	NA	0	0	0	NA	0	0.148342	0	0	0		0	1	8	1	0	0	1	4	4	0	1	5	2	2	1
SOCS5	7230	32	0.0794125	NA	NA	0	2.22e-16	0	NA	NA	2.22e-16	0.0307166	NA	0	0	0.0588915	NA	0		0	0	1	3	1	0	0	6	11	0	1	1	4	0	4
MTF1	14558	41	0.0784604	NA	0	2.22e-16	0	0	NA	2.22e-16	2.22e-16	0.0513828	NA	0	2.22e-16	0	0	2.22e-16		0	2	3	1	1	0	3	7	11	0	2	3	4	1	3
TRIM23	14490	36	0.0777968	NA	0	0	2.22e-16	0	NA	NA	0	0.0332689	NA	0	2.22e-16	0.115263	0	NA		0	2	1	3	2	0	0	4	10	0	2	3	8	1	0
NAPSA	7584310	18	0.0777968	NA	0	0	0	NA	NA	NA	0	0.143841	0	NA	NA	0	NA	0		0	1	1	2	0	0	0	4	6	1	0	0	1	0	2
ZDHHC4	2198416	18	0.0777968	NA	NA	0	0	NA	NA	NA	-2.22e-16	-2.22e-16	NA	0	0	NA	0	NA		0	0	1	2	0	0	0	5	5	0	1	1	0	3	0
CPSF4	20738	21	0.0776636	NA	0	0	0.148342	NA	NA	0	2.22e-16	0	NA	0	2.22e-16	0	NA	NA		0	2	1	5	0	0	1	3	1	0	1	3	4	0	0
ZNF75A	15510170	21	0.0776636	NA	NA	0	2.22e-16	NA	NA	NA	0	0.0588915	NA	0	2.22e-16	2.22e-16	NA	NA		0	0	1	6	0	0	0	2	4	0	2	3	3	0	0
MARCO	5119048	50	0.0775622	NA	NA	-8.88e-16	-2.22e-16	0	NA	NA	-2.22e-16	0	NA	0	0	4.44e-16	0	0		0	0	13	5	2	0	0	5	8	0	2	1	10	2	2
RXFP1	3709964	54	0.0775304	NA	0	2.22e-16	0	NA	0	NA	2.22e-16	0.11474	NA	0	0	2.22e-16	0	0		0	1	6	8	0	1	0	7	20	0	2	2	3	2	2
CPA6	12495	31	0.077094	NA	0	0	2.22e-16	0	NA	NA	0	0.0332689	NA	0	0	0	NA	0		0	1	2	3	2	0	0	4	10	0	1	2	4	0	2
PON1	24357	31	0.077094	NA	NA	NA	0	NA	NA	0	0	0.0989508	NA	0	2.22e-16	0	0	2.22e-16		0	0	0	4	0	0	1	2	11	0	1	3	4	2	3
LRCH2	12225	42	0.0768984	NA	0.056633	0	0	0	NA	NA	0	0.0188956	NA	NA	0	0	NA	0		0	3	1	2	1	0	0	4	19	0	0	8	2	0	2
SHBG	10165737	15	0.0766216	NA	NA	NA	0	NA	NA	0	0	0.0487275	NA	NA	0	0	NA	0		0	0	0	2	0	0	1	2	6	0	0	1	2	0	1
OR10G3	10289575	15	0.0766216	NA	0	0	2.22e-16	NA	NA	NA	2.22e-16	-2.22e-16	NA	NA	NA	0	NA	NA		0	2	1	3	0	0	0	3	5	0	0	0	1	0	0
SOCS2	3591333	15	0.0766216	NA	NA	0	0	0	NA	NA	0	0.0541153	NA	NA	0	2.22e-16	NA	NA		0	0	1	2	1	0	0	2	5	0	0	1	3	0	0
SHB	5046	15	0.0766216	NA	NA	NA	NA	NA	NA	NA	0	2.22e-16	NA	0	0	NA	0	2.22e-16		0	0	0	0	0	0	0	1	6	0	2	1	0	2	3
CCZ1	8913	15	0.0766216	NA	0.056633	NA	0	NA	NA	NA	0	0	NA	2.22e-16	0	0	NA	NA		0	3	0	1	0	0	0	1	4	0	3	2	1	0	0
CBLN1	18660	15	0.0766216	NA	0	0	0	NA	NA	NA	2.22e-16	0	NA	NA	NA	0	NA	NA		0	1	2	1	0	0	0	6	4	0	0	0	1	0	0
ZNF32	3290909	15	0.0766216	NA	NA	NA	0	0	NA	0	2.22e-16	2.22e-16	NA	0	NA	0.0588915	NA	0		0	0	0	1	1	0	1	3	3	0	1	0	4	0	1
NHEJ1	3642005	15	0.0766216	NA	0	0	NA	NA	NA	NA	2.22e-16	0.143841	NA	0	NA	0	NA	NA		0	1	1	0	0	0	0	3	6	0	2	0	2	0	0
GRF-1	2627	94	0.0756287	NA	2.22e-16	2.22e-16	0	2.22e-16	NA	NA	0	2.22e-15	0	0	0.371188	4.44e-16	NA	-2.22e-16		0	3	7	9	3	0	0	11	25	1	9	11	10	0	5
OXR1	9435	43	0.0753936	NA	NA	0	2.22e-16	NA	0	0	0	0.174416	NA	2.22e-16	-2.22e-16	-2.22e-16	0	0		0	0	1	3	0	1	1	9	12	0	3	5	5	1	2
PPP2R3B	18908	22	0.0751668	NA	NA	2.22e-16	NA	NA	NA	0	2.22e-16	0.11489	NA	NA	0	NA	NA	0		0	0	3	0	0	0	1	6	9	0	0	1	0	0	2
KLK6	5158375	22	0.0751668	NA	0	NA	0	NA	NA	NA	2.22e-16	2.22e-16	NA	2.22e-16	0	0	0.0588915	NA		0	2	0	2	0	0	0	3	6	0	3	1	1	4	0
RNPC2	10694	32	0.0748467	NA	0	0	0	NA	NA	NA	0	0.11489	NA	0	2.22e-16	-2.22e-16	NA	0		0	4	1	2	0	0	0	4	9	0	2	3	5	0	2
EEF2K	591	36	0.0747578	NA	NA	0	0	0	0	NA	0.0487275	0	NA	0.0588915	2.22e-16	0	NA	2.22e-16		0	0	2	4	1	1	0	6	11	0	4	3	1	0	3
KIF2C	4764	36	0.0747578	NA	0	NA	2.22e-16	0	0	NA	0.0541153	0.0285132	NA	0	0	-2.22e-16	NA	0		0	1	0	6	1	2	0	5	12	0	1	2	5	0	1
PIK3R1	872	59	0.0746254	0	0	NA	0	NA	0	NA	2.22e-16	0.0172239	NA	0	0	0	0.174416	2.22e-16		1	2	0	2	0	1	0	3	21	0	1	9	4	12	3
GABRA4	2471423	72	0.0745056	NA	0	-8.88e-16	0	0	NA	0	0	0.0622395	0	-2.22e-16	2.22e-16	0.0487275	0	2.22e-16		0	2	13	4	1	0	1	9	19	1	5	6	6	2	3
ACSM1	1171682	31	0.0744843	NA	NA	0	2.22e-16	NA	NA	0	-2.22e-16	0.0332689	NA	NA	0	0	0	0		0	0	2	6	0	0	1	5	10	0	0	1	4	1	1
CUL1	9591	63	0.0742016	NA	0	2.22e-16	0	NA	NA	NA	0.0221049	-8.88e-16	0	0.0397554	2.22e-16	0	0	-2.22e-16		0	1	6	4	0	0	0	16	13	2	8	3	4	1	5
HPS3	8043	52	0.0740767	NA	0	2.22e-16	2.22e-16	2.22e-16	NA	NA	2.22e-16	0.055901	NA	2.22e-16	2.22e-16	0.0588915	0	0		0	1	3	3	3	0	0	6	14	0	6	7	4	1	4
p300	1094	109	0.0733382	NA	2.22e-16	0	0.0397554	NA	NA	NA	0.0198579	0.0172239	NA	0	0	0	NA	0.0849938		0	6	1	8	0	0	0	18	21	0	16	8	15	0	16
ZNF7	20427	29	0.0730609	NA	0	NA	0	0	NA	0	0	0.0307166	NA	0	0	0.0487275	NA	0		0	1	0	2	2	0	1	2	11	0	2	1	6	0	1
FAM40B	20261	37	0.0729267	NA	NA	-2.22e-16	0	NA	NA	NA	0.11489	2.22e-16	0	NA	NA	-2.22e-16	NA	0		0	0	5	8	0	0	0	9	7	2	0	0	5	0	1
ZHX3	5972	37	0.0729267	NA	0	NA	NA	NA	NA	NA	0.10644	0	NA	2.22e-16	0	2.22e-16	NA	0		0	4	0	0	0	0	0	10	8	0	3	2	6	0	4
FAM70B	18802	23	0.0727894	NA	0	0	NA	NA	0	NA	0.0989508	-2.22e-16	NA	0	0	NA	NA	NA		0	2	1	0	0	1	0	11	5	0	2	1	0	0	0
CYP2D6	2464795	23	0.0727894	NA	0	0	2.22e-16	NA	NA	NA	2.22e-16	0	NA	0	0	NA	0.0588915	0		0	1	1	3	0	0	0	7	2	0	2	2	0	4	1
MS4A4A	19101214	23	0.0727894	NA	NA	2.22e-16	0	NA	NA	NA	0	2.22e-16	NA	NA	0	0	NA	0		0	0	7	2	0	0	0	2	6	0	0	2	2	0	2
DKK2	14111603	33	0.0727255	NA	0	0	0	0	NA	NA	0	2.22e-16	NA	2.22e-16	0	0.0487275	0	2.22e-16		0	1	8	1	2	0	0	4	3	0	3	1	6	1	3
LSM11	13065	16	0.0724584	NA	0	2.22e-16	NA	NA	NA	0	0	0.0588915	NA	NA	2.22e-16	0	NA	NA		0	1	3	0	0	0	1	2	4	0	0	3	2	0	0
METTL6	7484924	16	0.0724584	NA	NA	0	0	NA	NA	0	0	0	NA	NA	NA	0.0438914	NA	0		0	0	1	1	0	0	1	1	4	0	0	0	7	0	1
GPR107	16770	16	0.0724584	NA	NA	0	0	NA	NA	NA	0	0.0588915	NA	NA	2.22e-16	NA	0	0		0	0	1	1	0	0	0	2	4	0	0	3	0	1	4
TECTB	10300033	16	0.0724584	NA	0	NA	0	0	NA	NA	0	0	NA	NA	NA	0	NA	0		0	1	0	4	1	0	0	4	2	0	0	0	2	0	2
CENPN	2612308	16	0.0724584	NA	0	0	0	NA	NA	NA	0	0.0588915	0	0	NA	0	NA	0		0	1	1	1	0	0	0	1	4	1	2	0	4	0	1
TALDO1	9222	16	0.0724584	NA	0	NA	0	NA	NA	NA	2.22e-16	0.0487275	NA	NA	NA	2.22e-16	NA	NA		0	2	0	2	0	0	0	3	6	0	0	0	3	0	0
syndecan-1	6971	16	0.0724584	NA	NA	0	0	0	NA	0	0	0	NA	0	NA	0	0	0		0	0	2	2	4	0	1	2	1	0	1	0	1	1	1
ANKRD20A4	22870101	16	0.0724584	NA	NA	0	NA	NA	NA	NA	0	0	NA	0	0.134362	0	NA	NA		0	0	2	0	0	0	0	1	4	0	1	7	1	0	0
ADA	12571	16	0.0724584	NA	NA	0	0	0	NA	0	0.0541153	0	NA	NA	0	2.22e-16	NA	0		0	0	1	1	1	0	1	5	1	0	0	2	3	0	1
USF1	14548	16	0.0724584	NA	NA	0	NA	0	NA	NA	2.22e-16	0.143841	NA	NA	0	0	NA	0		0	0	1	0	1	0	0	3	6	0	0	1	2	0	2
ZNF491	22417	36	0.0720785	NA	0	2.22e-16	0	0	0	NA	0	0	NA	2.22e-16	0	0.11489	0	0		0	1	3	2	2	1	0	4	8	0	3	1	9	1	1
BACH1	5750	36	0.0720785	NA	2.22e-16	NA	0	NA	NA	NA	-2.22e-16	0.0234268	NA	0	0	0.0438914	0	0		0	3	0	1	0	0	0	5	15	0	1	2	7	1	1
USP12	14779	20	0.0715876	NA	NA	0	NA	NA	NA	0	2.22e-16	2.22e-16	NA	0	0.0541153	0	0	NA		0	0	1	0	0	0	1	3	7	0	1	5	1	1	0
OR6B3	1302218	20	0.0715876	NA	NA	0	NA	0	NA	NA	NA	-2.22e-16	NA	0	0	2.22e-16	0	0		0	0	2	0	2	0	0	0	5	0	1	2	6	1	1
IKIP	10342609	20	0.0715876	NA	0	NA	0	NA	NA	0	0	0.0487275	NA	0	0	0	NA	0		0	2	0	2	0	0	1	1	6	0	2	2	2	0	2
GABRR3	12252	20	0.0715876	NA	NA	0	NA	NA	NA	NA	2.22e-16	0.0362497	NA	0	NA	0	NA	NA		0	0	1	0	0	0	0	7	9	0	1	0	2	0	0
ACADS	1171530	20	0.0715876	NA	0	NA	2.22e-16	NA	NA	NA	2.22e-16	0	NA	NA	0	NA	0	0		0	2	0	3	0	0	0	3	4	0	0	2	0	4	2
DNAM-1	4677	27	0.0713063	NA	NA	2.22e-16	-2.22e-16	NA	NA	NA	0	-2.22e-16	NA	2.22e-16	2.22e-16	2.22e-16	NA	2.22e-16		0	0	3	5	0	0	0	2	5	0	3	3	3	0	3
DIS3	21769	42	0.0712903	0	2.22e-16	-2.22e-16	NA	NA	0	0	0	0.0397554	2.22e-16	0	2.22e-16	2.22e-16	0	2.22e-16		1	3	5	0	0	1	1	4	8	3	1	3	7	2	3
ITGB1	1721	46	0.0711959	0	0	0	-2.22e-16	NA	0	NA	0.210666	2.22e-16	NA	0	0	2.22e-16	0	0.0362497		1	2	2	5	0	2	0	9	7	0	1	1	6	1	9
FZD6	16081	38	0.0711815	NA	NA	NA	0	NA	NA	2.22e-16	2.22e-16	0.0864718	NA	0	2.22e-16	2.22e-16	NA	0		0	0	0	1	0	0	3	6	13	0	4	3	6	0	2
HS3ST2	5157731	24	0.0705295	NA	NA	0	0.0588915	NA	0	NA	0.0362497	0	NA	NA	0	0	NA	0		0	0	1	4	0	1	0	9	4	0	0	2	2	0	1
ZNF649	18261	37	0.0704387	NA	0	-2.22e-16	0	NA	NA	NA	2.22e-16	0.12929	NA	2.22e-16	2.22e-16	0	0	2.22e-16		0	1	5	2	0	0	0	3	15	0	3	3	1	1	3
EHD3	20756	34	0.0702795	0	NA	0	0.143841	0	NA	NA	0	0	NA	NA	0	0.0397554	0	NA		1	0	1	6	1	0	0	4	8	0	0	1	8	4	0
CDP138	6167	51	0.070169	NA	0	0	2.22e-16	0	NA	0	0	0.0198579	NA	0	0	0.0397554	NA	2.22e-16		0	1	4	7	1	0	1	2	18	0	2	4	8	0	3
DDX11	11993	43	0.0698225	NA	0	0	0.0362497	NA	NA	NA	-2.22e-16	2.22e-16	NA	2.22e-16	0	0	0	2.22e-16		0	2	4	9	0	0	0	5	3	0	3	9	4	1	3
TOX	15634	39	0.0695165	NA	NA	0	0	NA	NA	NA	2.22e-16	0.0487275	NA	0	0	0.0332689	NA	2.22e-16		0	0	2	2	0	0	0	7	12	0	2	1	10	0	3
BTNL8	3662679	35	0.0688215	NA	0	0	0	NA	NA	NA	2.22e-16	2.22e-16	NA	0	0	0	NA	2.22e-16		0	2	2	4	0	0	0	6	7	0	1	4	3	0	6
SIX1	10289898	21	0.068808	NA	0	NA	0	0	NA	0	0	0.11489	NA	0	0	0	NA	NA		0	1	0	1	1	0	2	2	9	0	1	2	2	0	0
SNAP-25	2038	21	0.068808	NA	NA	0	0	NA	NA	NA	0	2.22e-16	NA	0	2.22e-16	0	NA	0		0	0	4	2	0	0	0	2	7	0	1	3	1	0	1
galectin-4	2821076	21	0.068808	NA	NA	0	0	NA	NA	NA	2.22e-16	2.22e-16	NA	2.22e-16	0	0	NA	0		0	0	1	4	0	0	0	3	6	0	3	2	1	0	1
CKMT2	18417	21	0.068808	NA	NA	NA	0	NA	NA	0	2.22e-16	0	NA	0	0	-2.22e-16	NA	NA		0	0	0	1	0	0	1	6	4	0	2	2	5	0	0
SETD4	24636	21	0.068808	NA	0	0	0	0	NA	NA	0	0.0397554	NA	0	0	0	NA	NA		0	2	1	4	1	0	0	1	8	0	2	1	1	0	0
EID3	2895849	21	0.068808	NA	NA	0	NA	NA	0	NA	0	2.22e-16	NA	0	NA	-2.22e-16	NA	0		0	0	2	0	0	1	0	4	7	0	1	0	5	0	1
ACTA2	2350507	21	0.068808	NA	NA	NA	NA	NA	NA	NA	2.22e-16	2.22e-16	NA	2.22e-16	0	0	0	0		0	0	0	0	0	0	0	6	6	0	3	2	2	1	1
PDE7B	7877	17	0.0687096	NA	NA	0	NA	0	NA	NA	2.22e-16	0.0438914	NA	0	NA	0	NA	NA		0	0	1	0	1	0	0	3	7	0	1	0	4	0	0
ATG18	3592483	17	0.0687096	NA	0	0	0	NA	NA	0	0	0	NA	NA	0	0	0	0		0	1	2	1	0	0	2	2	4	0	0	1	2	1	1
CDC20B	8541102	17	0.0687096	NA	0	NA	2.22e-16	NA	NA	NA	0	2.22e-16	NA	NA	0	0	0	0		0	1	0	3	0	0	0	1	6	0	0	2	2	1	1
OR6C1	1911536	17	0.0687096	NA	NA	2.22e-16	0	NA	NA	NA	-2.22e-16	2.22e-16	NA	NA	NA	NA	0	NA		0	0	3	2	0	0	0	5	6	0	0	0	0	1	0
ACOT2	19724	17	0.0687096	NA	NA	0	2.22e-16	NA	NA	NA	0	0	NA	0	0.130812	0	NA	0		0	0	1	3	0	0	0	1	4	0	2	4	1	0	1
TRIM59	14375	17	0.0687096	NA	0	NA	NA	NA	NA	NA	0	0.134362	NA	2.22e-16	0	0	0	NA		0	1	0	0	0	0	0	2	7	0	3	1	2	1	0
PTER	18997855	17	0.0687096	NA	NA	0	NA	0	NA	NA	2.22e-16	-2.22e-16	NA	NA	NA	-2.22e-16	NA	0		0	0	1	0	1	0	0	3	5	0	0	0	5	0	2
SFRS5	5883	17	0.0687096	NA	0	NA	NA	NA	NA	NA	2.22e-16	0.0541153	NA	NA	NA	2.22e-16	NA	0		0	1	0	0	0	0	0	7	5	0	0	0	3	0	1
CD55	15859	17	0.0687096	NA	0	NA	0	0	NA	NA	0	0.143841	NA	0	0	2.22e-16	0	NA		0	1	0	1	1	0	0	2	6	0	1	1	3	1	0
ZMAT3	5128824	25	0.0683836	NA	NA	0	0	0	NA	NA	0	0.0332689	NA	0	NA	-2.22e-16	NA	NA		0	0	2	1	2	0	0	4	10	0	1	0	5	0	0
KRT27	24145	25	0.0683836	NA	0	0	2.22e-16	NA	NA	2.22e-16	2.22e-16	0	0	NA	0	0	NA	0		0	1	1	3	0	0	3	7	4	1	0	1	2	0	2
SEPHS1	8742	25	0.0683836	NA	NA	NA	2.22e-16	NA	NA	0	2.22e-16	0.0923315	NA	NA	0	0.056633	NA	0		0	0	0	3	0	0	1	3	12	0	0	2	3	0	1
CNBD1	1289754	57	0.0682008	NA	0	-2.22e-16	0	2.22e-16	NA	NA	0.102496	0	NA	0	-2.22e-16	2.22e-16	NA	2.22e-16		0	2	5	4	3	0	0	12	15	0	2	5	6	0	3
NUF2	6851	40	0.0679263	NA	0	2.22e-16	0	2.22e-16	NA	NA	2.22e-16	0	NA	NA	0	0.0397554	NA	2.22e-16		0	2	7	4	3	0	0	3	8	0	0	2	8	0	3
UPF2	13726	58	0.0672857	NA	-2.22e-16	0	2.22e-16	0	NA	NA	0.0864718	4.44e-16	NA	2.22e-16	0	-8.88e-16	NA	0		0	5	2	3	2	0	0	13	10	0	3	4	12	0	4
ZNF479	6202471	81	0.0671387	NA	0	0.25129	0	-2.22e-16	NA	NA	2.22e-16	0.0347001	NA	2.22e-16	0	-8.88e-16	0	2.22e-16		0	1	13	9	5	0	0	6	19	0	3	4	13	1	7
Olfr727	9983344	41	0.0664061	NA	0	0	2.22e-16	0	NA	NA	2.22e-16	0.0397554	NA	NA	0	-2.22e-16	NA	2.22e-16		0	1	4	6	1	0	0	7	8	0	0	2	5	0	7
NUP93	8927	26	0.0663469	NA	0	NA	NA	0	0	NA	0	0.0362497	0	0	0	0	NA	0		0	2	0	0	1	1	0	4	9	1	1	2	4	0	1
PRRX1	19072	26	0.0663469	NA	0	0	0	0	NA	NA	0	-2.22e-16	NA	0	0.0541153	2.22e-16	NA	0		0	1	2	2	1	0	0	4	5	0	2	5	3	0	1
CYP4F2	2464846	48	0.066341	NA	0	2.22e-16	2.22e-16	0	NA	0	0.0487275	0.0285132	0	0	0	0	0	0		0	1	6	3	1	0	1	6	12	1	4	2	8	1	2
POTE2	16970	72	0.0662768	NA	0	0	0	0	0	2.22e-16	2.22e-16	0.0745777	NA	NA	0.0487275	2.22e-16	0.056633	0		0	1	9	11	1	2	3	7	19	0	0	6	6	3	4
GABRA3	19010	50	0.0662478	NA	0	2.22e-16	2.22e-16	0	0	NA	0	0.0923315	NA	0	-2.22e-16	0	0	0		0	2	6	6	1	1	0	9	12	0	1	5	4	1	2
RFX2	3710293	22	0.0662207	NA	NA	NA	0	0	NA	NA	0	0	NA	NA	0	0	0	0		0	0	0	1	1	0	0	9	4	0	0	2	2	1	2
ZNF610	3662077	44	0.0662207	NA	0	2.22e-16	2.22e-16	0	NA	0	-2.22e-16	0.046222	NA	NA	0	2.22e-16	0	2.22e-16		0	2	3	3	1	0	1	5	13	0	0	2	7	1	6
ECM1	1236779	30	0.0661691	NA	0	0	2.22e-16	NA	NA	NA	0	2.22e-16	NA	0.0588915	0	0	NA	0		0	1	1	3	0	0	0	9	6	0	4	1	1	0	4
ZNF674	5139087	34	0.0658738	NA	NA	2.22e-16	0	0	NA	NA	0	0.0810218	NA	NA	0	0	0	NA		0	0	3	1	1	0	0	1	22	0	0	2	2	2	0
WDR21B	1302987	34	0.0658738	NA	0	2.22e-16	0	NA	NA	NA	2.22e-16	4.44e-16	NA	0	0	0	NA	0		0	1	3	2	0	0	0	7	10	0	1	1	8	0	1
TES	8540	18	0.065319	NA	NA	0	NA	NA	NA	NA	0	0.0438914	NA	0	0	0	0	NA		0	0	1	0	0	0	0	2	7	0	2	2	2	2	0
FNBP1L	7332	18	0.065319	NA	0	2.22e-16	NA	NA	NA	NA	2.22e-16	2.22e-16	NA	NA	2.22e-16	0	NA	NA		0	2	3	0	0	0	0	3	6	0	0	3	1	0	0
KCMF1	2721888	18	0.065319	NA	NA	0	0	0	NA	NA	0	0.0397554	NA	0	0	NA	NA	NA		0	0	1	4	1	0	0	1	8	0	1	2	0	0	0
DECR1	15748	18	0.065319	0	NA	0	0	NA	NA	NA	-2.22e-16	2.22e-16	NA	0	2.22e-16	2.22e-16	NA	NA		1	0	1	1	0	0	0	5	3	0	1	3	3	0	0
MRPL47	10550	18	0.065319	NA	NA	0	0	NA	NA	0	-2.22e-16	0	NA	NA	0	0.056633	NA	0		0	0	1	2	0	0	1	5	4	0	0	1	3	0	1
SIX6	6197202	18	0.065319	NA	0	0	NA	NA	NA	NA	2.22e-16	0.056633	NA	NA	2.22e-16	2.22e-16	NA	0		0	1	1	0	0	0	0	6	3	0	0	3	3	0	1
OMA1	2843075	18	0.065319	NA	NA	NA	0	NA	NA	0	0	0.124298	NA	0	2.22e-16	0	NA	NA		0	0	0	1	0	0	1	2	8	0	1	3	2	0	0
PARVG	12991	18	0.065319	NA	0	0	0	NA	NA	NA	2.22e-16	0	NA	NA	0	2.22e-16	NA	0		0	1	2	1	0	0	0	3	4	0	0	3	3	0	1
KRTAP10-2	28786406	18	0.065319	NA	NA	2.22e-16	0	NA	NA	NA	0	0	NA	0	0	NA	0	0		0	0	6	1	0	0	0	4	1	0	2	2	0	1	1
SYT3	14180	37	0.0653123	NA	0	2.22e-16	2.22e-16	0	NA	NA	0.0397554	0.0307166	NA	0	NA	2.22e-16	NA	0		0	1	3	6	2	0	0	8	11	0	1	0	3	0	2
OR10A6	13031	31	0.0645842	NA	0	0	0	0	NA	0	2.22e-16	0	NA	2.22e-16	2.22e-16	2.22e-16	0	0		0	1	2	1	1	0	1	3	4	0	3	3	7	1	4
CSDE1	14170	47	0.0644958	NA	0	2.22e-16	0	NA	NA	0	0	0.0963785	NA	0	0	NA	0	-2.22e-16		0	1	3	2	0	0	1	4	27	0	1	1	0	2	5
RAE1	8895	27	0.0644139	NA	NA	0	0.0588915	NA	NA	0	-2.22e-16	0	NA	2.22e-16	0	0	NA	NA		0	0	1	4	0	0	1	5	9	0	3	2	2	0	0
POPDC3	4857133	27	0.0644139	NA	NA	0	0.134362	0	NA	NA	-2.22e-16	0.0487275	NA	NA	0	0	NA	0		0	0	1	7	1	0	0	5	6	0	0	1	4	0	2
ZBTB7C	18913	27	0.0644139	NA	NA	NA	NA	0	NA	0	-2.22e-16	0	NA	0	2.22e-16	2.22e-16	0	0		0	0	0	0	1	0	1	5	8	0	1	3	6	1	1
PKCI	644	27	0.0644139	NA	NA	0	0	0	NA	NA	0	2.22e-16	NA	0	NA	0.0588915	NA	0		0	0	4	4	2	0	0	4	6	0	1	0	4	0	2
ZNF781	1303581	27	0.0644139	NA	0	0	0	NA	NA	0	0	0.056633	NA	2.22e-16	0	2.22e-16	NA	NA		0	1	1	4	0	0	1	4	9	0	3	1	3	0	0
ZNF732	15555006	27	0.0644139	NA	0.0588915	0	NA	NA	NA	0	NA	0.0777968	NA	0	0	NA	NA	NA		0	4	1	0	0	0	1	0	18	0	1	2	0	0	0
KLF5	10881	27	0.0644139	NA	0	0	0.0588915	0	NA	NA	0	-2.22e-16	NA	0.0397554	NA	0	0	NA		0	1	4	4	1	0	0	1	5	0	8	0	2	1	0
ZNF181	18003	27	0.0644139	NA	0	0	2.22e-16	0	NA	0	0	0.0362497	NA	NA	0	0	0.056633	0		0	1	1	3	2	0	2	1	9	0	0	2	1	3	2
ZNF485	20484	27	0.0644139	NA	0	2.22e-16	0	0	NA	0	0	0.100237	0	0	0	0	NA	0		0	1	3	2	1	0	1	1	12	1	1	2	1	0	1
SOS1	5000	71	0.0640986	NA	2.22e-16	0.0438914	0	2.22e-16	0	NA	2.22e-16	0.0923315	0	2.22e-16	2.22e-16	2.22e-16	2.22e-16	2.22e-16		0	6	7	9	3	1	0	6	12	1	6	3	7	3	7
liprin alpha 1	5881	75	0.0639825	NA	0	-2.22e-16	0.13604	0	NA	NA	2.22e-16	-8.88e-16	NA	2.22e-16	2.22e-16	0	NA	0		0	2	5	25	2	0	0	6	13	0	3	7	8	0	4
mTOR	564	156	0.0638348	0	0.0295756	-8.88e-16	4.44e-16	2.22e-16	NA	2.22e-16	-4.44e-16	0.0390917	NA	0	0	0	0	0		2	23	12	10	6	0	3	24	40	0	2	14	14	2	4
TANK	9939	23	0.063809	NA	0	0	0	NA	NA	0	0	2.22e-16	NA	0	2.22e-16	0.0487275	NA	0		0	1	2	2	0	0	1	2	3	0	1	3	6	0	2
NR0B1	3591775	23	0.063809	NA	NA	0	2.22e-16	NA	NA	NA	0	0.0588915	NA	NA	NA	2.22e-16	NA	2.22e-16		0	0	2	3	0	0	0	4	8	0	0	0	3	0	3
OR4C16	12672505	46	0.063809	NA	0	0	-2.22e-16	NA	NA	NA	0.0989508	-2.22e-16	NA	0	0	0	0	0		0	2	14	5	0	0	0	11	5	0	1	2	1	1	4
GLYAT	1279306	23	0.063809	NA	2.22e-16	0	0	NA	NA	NA	0	0	NA	0	0	0	0	2.22e-16		0	3	4	1	0	0	0	4	2	0	2	1	2	1	3
Claudin-12	17182	23	0.063809	NA	0	0	0.0487275	NA	NA	0	-2.22e-16	2.22e-16	NA	0	0	0	NA	0		0	1	2	6	0	0	1	5	3	0	1	1	2	0	1
NT5C2	17120	23	0.063809	NA	NA	NA	0	NA	NA	NA	0.0397554	2.22e-16	NA	0	0	0	NA	NA		0	0	0	4	0	0	0	8	6	0	2	1	2	0	0
ZNF844	5122632	23	0.063809	NA	2.22e-16	0	NA	NA	NA	NA	NA	0	NA	0.0541153	0	NA	NA	0		0	3	1	0	0	0	0	0	8	0	5	2	0	0	4
HOXA1	18706	38	0.0636876	NA	NA	0	2.22e-16	0	0	NA	0.0438914	0	NA	NA	0	2.22e-16	NA	0		0	0	9	3	2	1	0	7	9	0	0	2	3	0	2
NCR1	14555182	32	0.063061	NA	NA	0	0.0397554	0	0	0	0	0.143841	NA	0	2.22e-16	0	0	0.0588915		0	0	2	8	1	1	2	2	6	0	1	3	1	1	4
EML3	20762	32	0.063061	NA	0	NA	0	NA	NA	2.22e-16	2.22e-16	2.22e-16	NA	0	0	0	NA	0		0	1	0	8	0	0	3	6	7	0	2	2	1	0	2
XKR6	12367	32	0.063061	NA	0	2.22e-16	NA	0	NA	NA	0.0332689	0	NA	NA	0	0.0588915	NA	0		0	2	3	0	1	0	0	10	8	0	0	2	4	0	2
ZNF470	22669	47	0.0626641	NA	NA	0	0	0	NA	NA	2.22e-16	0.0234268	NA	0	2.22e-16	0.0332689	0	0		0	0	2	4	1	0	0	7	15	0	2	3	10	1	2
SORBS1	8106	58	0.0625956	NA	0	2.22e-16	0.0438914	0	NA	0	0	0	NA	0	-2.22e-16	0.0541153	0	0		0	1	3	7	1	0	2	8	14	0	4	5	10	1	2
IRF2	12320	28	0.0625788	NA	NA	2.22e-16	NA	0	NA	NA	0.0307166	-2.22e-16	NA	0	0	2.22e-16	0	0		0	0	3	0	1	0	0	11	5	0	1	1	3	1	2
ZNF846	1911519	28	0.0625788	0	0	0	2.22e-16	0	NA	0	0	-2.22e-16	NA	0	2.22e-16	0	NA	0		1	1	1	3	1	0	1	2	5	0	4	3	4	0	2
ZRSR1	1303657	28	0.0625788	NA	0	NA	NA	NA	NA	NA	2.22e-16	0.0332689	NA	0	0.0487275	NA	0	0		0	1	0	0	0	0	0	6	10	0	2	6	0	1	2
MUC20	21565	28	0.0625788	NA	2.22e-16	NA	0	NA	NA	NA	0	2.22e-16	NA	0	0.0812662	NA	0	0		0	3	0	1	0	0	0	4	3	0	1	14	0	1	1
CRX	2454191	28	0.0625788	NA	NA	2.22e-16	2.22e-16	NA	NA	NA	0.0362497	0	NA	0	0	2.22e-16	NA	0		0	0	3	3	0	0	0	9	4	0	2	2	3	0	2
DLC1	11726	121	0.0625197	NA	0	4.44e-16	0	0	0.0588915	NA	0	0.0332689	0	0.0438914	2.22e-16	0.0257274	0	-2.22e-16		0	1	10	9	1	4	0	28	20	2	7	6	27	1	5
KIF27	16311	63	0.0622548	NA	2.22e-16	2.22e-16	0	NA	0	0	-8.88e-16	0.0812662	0	2.22e-16	2.22e-16	2.22e-16	0	-2.22e-16		0	3	7	2	0	1	1	12	14	1	3	7	6	1	5
IKZF5	20014	19	0.0622395	NA	0	0	0	NA	NA	0	-2.22e-16	0	NA	NA	0	NA	NA	0		0	1	2	2	0	0	1	5	4	0	0	2	0	0	2
GFAP	3398	19	0.0622395	NA	NA	0	2.22e-16	NA	NA	NA	0	0.143841	NA	0	0	0	NA	NA		0	0	2	3	0	0	0	4	6	0	2	1	1	0	0
PRB3	25593604	19	0.0622395	NA	0	0	0	0	NA	NA	0	0.0588915	NA	NA	0	NA	NA	0		0	1	2	4	1	0	0	2	4	0	0	1	0	0	4
HTRA3	12106	19	0.0622395	NA	0	NA	0	0	NA	NA	2.22e-16	0	NA	-2.22e-16	NA	0	0	NA		0	1	0	2	1	0	0	3	4	0	5	0	1	2	0
RSPH10B	3754066	19	0.0622395	NA	0.0588915	0	NA	0	NA	NA	0	2.22e-16	NA	0	0	NA	NA	0		0	4	1	0	1	0	0	1	7	0	1	2	0	0	2
RRAD	9112	19	0.0622395	NA	0.130812	0	NA	NA	NA	NA	0	2.22e-16	NA	0	0	0	0	NA		0	4	2	0	0	0	0	4	3	0	1	2	2	1	0
SIRPB2	3620476	19	0.0622395	NA	NA	0	0	NA	NA	NA	0	0.0397554	NA	2.22e-16	0	2.22e-16	NA	NA		0	0	1	1	0	0	0	1	8	0	3	2	3	0	0
AVPR1B	14791	19	0.0622395	NA	NA	0	0	0	NA	0	NA	2.22e-16	NA	0	0	2.22e-16	0	0		0	0	1	1	2	0	1	0	3	0	1	4	3	1	2
DTX1	1290651	44	0.0622233	NA	0	2.22e-16	NA	0	0	0	-8.88e-16	0	NA	-2.22e-16	0	0	0	0.0588915		0	2	3	0	1	2	1	13	4	0	5	4	4	1	4
HS3ST5	15195	39	0.0621413	NA	0	-2.22e-16	-2.22e-16	0	NA	NA	2.22e-16	0.0397554	NA	0	2.22e-16	0	NA	-2.22e-16		0	1	5	5	1	0	0	6	8	0	1	3	4	0	5
NKCC1	7444	49	0.0621197	NA	2.22e-16	-2.22e-16	0	0	NA	NA	2.22e-16	0.0889985	NA	0	0	0	0	0		0	3	5	2	2	0	0	6	15	0	1	4	9	1	1
ZNF690	16170	37	0.0620156	NA	0	2.22e-16	0.148342	NA	NA	NA	0	0.0307166	NA	NA	0	2.22e-16	0	0		0	1	3	5	0	0	0	4	11	0	0	2	7	2	2
ITIH3	20806	43	0.0619202	NA	0	0	-2.22e-16	0	NA	0	2.22e-16	0	NA	0	0	0	0	2.22e-16		0	1	1	5	2	0	1	7	11	0	2	4	4	2	3
MYO1D	8192	59	0.0616784	NA	NA	0	-2.22e-16	0	0	0	0.0438914	0.0209221	NA	0	2.22e-16	0.0588915	0	0		0	0	2	5	1	1	2	14	17	0	4	3	4	2	4
K13	10885	33	0.0615976	NA	0	NA	0	0	NA	0	0.0397554	2.22e-16	0	0	0	0	0	0		0	2	0	4	1	0	1	8	6	1	1	1	4	2	2
ILVBL	1863602	24	0.0615574	NA	0	NA	0	0	NA	NA	-2.22e-16	0.0438914	NA	0	2.22e-16	0	NA	0		0	1	0	2	1	0	0	5	7	0	1	3	2	0	2
GGT1	1236743	24	0.0615574	NA	0	0	0	NA	NA	NA	0.0541153	-2.22e-16	NA	NA	2.22e-16	0	0	NA		0	1	1	2	0	0	0	5	5	0	0	6	3	1	0
LSAMP	2822102	24	0.0615574	NA	NA	0	2.22e-16	NA	0	NA	0	0.056633	NA	0	NA	2.22e-16	NA	-2.22e-16		0	0	2	3	0	2	0	1	6	0	2	0	3	0	5
SERPINB11	20393	24	0.0615574	NA	0	2.22e-16	0	0	NA	NA	2.22e-16	2.22e-16	NA	0	0	0	NA	0		0	1	3	4	1	0	0	3	3	0	2	2	4	0	1
TAF1B	8501	24	0.0615574	NA	NA	NA	2.22e-16	0	NA	NA	2.22e-16	0	NA	0.056633	2.22e-16	NA	NA	NA		0	0	0	3	1	0	0	6	8	0	3	3	0	0	0
PPP1R12B	18156	53	0.0611902	NA	NA	-2.22e-16	2.22e-16	0	NA	NA	-8.88e-16	0.0347001	NA	0	0	-2.22e-16	0	0		0	0	5	3	4	0	0	13	19	0	1	1	5	1	1
TRPC5	7477	80	0.0610087	NA	0	4.44e-16	0	NA	NA	0	0.0188956	0.0715876	NA	0	0	0.0487275	NA	0		0	1	10	8	0	0	2	19	20	0	1	9	6	0	4
YTHDC2	6387	50	0.0609948	NA	2.22e-16	-2.22e-16	0	NA	NA	NA	2.22e-16	0.0724584	NA	0	0	0.0332689	NA	2.22e-16		0	3	5	4	0	0	0	6	16	0	1	2	10	0	3
GLP2R	13366683	45	0.0609423	0	0	2.22e-16	-2.22e-16	0	0	2.22e-16	2.22e-16	0.0307166	NA	NA	0	0	0	0		1	2	3	5	1	2	3	7	11	0	0	2	4	2	2
ZNF645	1237904	29	0.0608361	NA	NA	0	0	NA	NA	NA	-2.22e-16	0.0923315	NA	0	0	2.22e-16	0	NA		0	0	1	4	0	0	0	5	12	0	2	1	3	1	0
GGA2	13838	29	0.0608361	NA	NA	NA	2.22e-16	NA	0	0	0	0.102496	NA	0	0	0	NA	2.22e-16		0	0	0	3	0	1	1	2	12	0	2	1	4	0	3
ZFP42	6870	44	0.0606895	NA	0	2.22e-16	-2.22e-16	0	NA	0	0.0332689	0.0332689	0	0	NA	2.22e-16	0	0		0	2	3	5	1	0	1	10	10	1	2	0	3	2	4
CCDC132	6318	60	0.0603389	NA	0	2.22e-16	-2.22e-16	0	0	NA	0	0.133767	NA	0	0	0	2.22e-16	2.22e-16		0	2	7	5	2	1	0	8	18	0	2	2	4	3	6
STXBP1	2249	34	0.0601918	NA	NA	0	0.056633	NA	NA	NA	0	0.0285132	NA	0	0	2.22e-16	0	NA		0	0	4	3	0	0	0	4	12	0	2	2	6	1	0
ZNF749	19524	34	0.0601918	NA	0	0	0	0	NA	0	0	-8.88e-16	NA	0.0541153	NA	2.22e-16	NA	0		0	2	1	1	1	0	1	4	12	0	5	0	6	0	1
CDH1	7660	74	0.0601383	NA	0	0	0	0	NA	0	0.063809	0.0285132	NA	2.22e-16	0.0724584	2.22e-16	NA	2.22e-16		0	2	2	4	1	0	2	23	12	0	6	16	3	0	3
USP34	6869	153	0.0597214	NA	2.22e-16	0	0	-2.22e-16	0	0	0.0180214	-4.44e-16	NA	2.22e-16	0.312164	0	0	2.22e-16		0	6	14	20	5	1	1	20	38	0	6	21	14	1	6
KIF2B	12155	114	0.0596881	NA	0	0	0	0	NA	0	0.0373547	0.0221049	0	0	2.22e-16	4.44e-16	-2.22e-16	2.22e-16		0	2	19	16	4	0	1	26	16	2	1	6	10	5	6
ZNF705G	3509901	7	0.0596119	NA	NA	NA	NA	NA	NA	NA	NA	0.0588915	NA	NA	0.056633	NA	NA	NA		0	0	0	0	0	0	0	0	4	0	0	3	0	0	0
KRTAP4-5	19109299	7	0.0596119	NA	NA	0	0	NA	NA	NA	0	NA	NA	NA	0	NA	NA	0		0	0	1	1	0	0	0	1	0	0	0	2	0	0	2
SMIM21	8541786	7	0.0596119	NA	NA	NA	0	NA	0	NA	NA	0	NA	NA	NA	0	0	0		0	0	0	1	0	1	0	0	2	0	0	0	1	1	1
FAM167B	2411012	7	0.0596119	NA	0	NA	0	0	NA	NA	NA	NA	NA	0	0	0	NA	NA		0	1	0	1	1	0	0	0	0	0	1	2	1	0	0
OR4F4	13387702	7	0.0596119	NA	0.056633	NA	NA	NA	NA	NA	NA	2.22e-16	NA	NA	0	NA	NA	NA		0	3	0	0	0	0	0	0	3	0	0	1	0	0	0
SP3	12316	25	0.0594519	NA	0	0	0	NA	NA	0	0	0.0362497	NA	0	2.22e-16	2.22e-16	NA	0		0	1	1	1	0	0	2	2	9	0	2	3	3	0	1
GNPTAB	15235	50	0.0594519	0	0	0	0	NA	NA	0	2.22e-16	0.068808	NA	NA	-2.22e-16	2.22e-16	NA	-2.22e-16		1	2	1	1	0	0	1	7	21	0	0	5	6	0	5
FAM154B	3789200	25	0.0594519	NA	NA	0	0	NA	NA	NA	2.22e-16	0.0362497	0	NA	0	0	NA	0		0	0	2	2	0	0	0	3	9	2	0	1	4	0	2
MBNL2	2822602	25	0.0594519	NA	NA	NA	0	NA	NA	0	0.0487275	4.44e-16	NA	0	2.22e-16	0	NA	NA		0	0	0	2	0	0	1	6	10	0	1	3	2	0	0
CCDC120	17005	25	0.0594519	NA	0.0588915	2.22e-16	0	0	NA	NA	0	0	NA	0	0	2.22e-16	0	0		0	4	3	1	1	0	0	2	4	0	2	2	3	2	1
ATIC	7936	25	0.0594519	NA	NA	0	0	0	NA	2.22e-16	-2.22e-16	0.0438914	NA	0	NA	2.22e-16	NA	0		0	0	1	1	2	0	3	5	7	0	1	0	3	0	2
RPT3	4154	25	0.0594519	NA	NA	0	0	NA	NA	NA	-2.22e-16	0.0513828	NA	NA	0	0	NA	0		0	0	1	2	0	0	0	5	11	0	0	4	1	0	1
RCBTB1	14325202	25	0.0594519	NA	NA	0	0	0	NA	NA	0	0.0487275	NA	0	0	0	0	0		0	0	2	4	1	0	0	4	6	0	1	4	1	1	1
FAM124B	1301058	25	0.0594519	NA	NA	0	0	0	0	NA	2.22e-16	0	NA	NA	0	0	0	0		0	0	1	4	1	1	0	6	4	0	0	4	2	1	1
MFAP5	9438471	20	0.0594313	NA	0	NA	0	NA	NA	NA	0	0.0362497	NA	0	0	0	NA	0		0	1	0	1	0	0	0	1	9	0	1	2	4	0	1
MFF	16291	20	0.0594313	NA	NA	0	0	NA	NA	0	0	2.22e-16	NA	2.22e-16	0	0.056633	0	NA		0	0	1	1	0	0	1	1	7	0	3	2	3	1	0
CDC14B	5012000	20	0.0594313	NA	NA	0	0	NA	NA	0	0	-2.22e-16	NA	0	0	0.0588915	NA	NA		0	0	2	1	0	0	1	4	5	0	2	1	4	0	0
TSC22D2	13758	20	0.0594313	NA	NA	0	0	0	0	NA	2.22e-16	2.22e-16	NA	0	0	2.22e-16	NA	0		0	0	1	1	1	1	0	3	6	0	1	1	3	0	2
NFM	1212	60	0.0594313	NA	NA	0	2.22e-16	NA	NA	0	0.0766216	0.0221049	NA	0	0	-2.22e-16	2.22e-16	0		0	0	2	7	0	0	2	15	16	0	4	4	5	3	2
C1orf198	8612	20	0.0594313	NA	0	0	0	NA	NA	NA	2.22e-16	0	NA	0	0.056633	0	NA	0		0	1	2	1	0	0	0	7	2	0	1	3	1	0	2
SIAE	6132106	20	0.0594313	NA	0	0	0	NA	0	0	NA	0.0438914	NA	0	0	2.22e-16	NA	NA		0	1	1	2	0	1	1	0	7	0	2	2	3	0	0
HMGCS1	9214	20	0.0594313	NA	0	0	0	NA	NA	0	0	2.22e-16	NA	0	0.148342	0	NA	0		0	1	1	1	0	0	1	1	6	0	1	5	1	0	2
MR1	19096957	20	0.0594313	NA	NA	2.22e-16	NA	NA	NA	NA	0	0.0397554	NA	0	0	0	NA	NA		0	0	3	0	0	0	0	2	8	0	1	4	2	0	0
DCN	14653	30	0.05918	NA	0	2.22e-16	0	NA	NA	0	0	0.0397554	NA	NA	0	2.22e-16	NA	0		0	4	3	1	0	0	1	8	8	0	0	1	3	0	1
OR4A47	10206411	30	0.05918	NA	NA	0	0	0	0	NA	0.0588915	0	NA	0	NA	0	2.22e-16	0		0	0	8	1	1	1	0	8	2	0	2	0	2	3	2
OR5P2	13829505	30	0.05918	NA	0.056633	0	2.22e-16	0	NA	0	0	0.0362497	NA	NA	2.22e-16	2.22e-16	0	0		0	3	1	3	2	0	1	2	9	0	0	3	3	2	1
PRR23B	23057607	30	0.05918	NA	NA	0	0	NA	NA	NA	0.0487275	0	NA	2.22e-16	0	2.22e-16	0	0		0	0	1	9	0	0	0	6	4	0	3	2	3	1	1
MC5R	2822694	44	0.0591671	NA	0	2.22e-16	2.22e-16	0	NA	NA	-2.22e-16	0.0977997	NA	NA	NA	2.22e-16	0	-2.22e-16		0	1	7	3	2	0	0	5	13	0	0	0	6	2	5
SPTSSB	19105549	4	0.0588915	NA	NA	NA	NA	NA	NA	NA	0	0	NA	0	NA	NA	NA	NA		0	0	0	0	0	0	0	1	2	0	1	0	0	0	0
G-gamma 13	14114103	4	0.0588915	NA	NA	NA	NA	0	NA	NA	0	0	NA	NA	NA	NA	NA	NA		0	0	0	0	1	0	0	2	1	0	0	0	0	0	0
ZNF717	6206860	4	0.0588915	NA	0	NA	NA	NA	NA	NA	NA	0	NA	NA	NA	NA	NA	0		0	2	0	0	0	0	0	0	1	0	0	0	0	0	1
LIAT1	4855935	20	0.0588915	NA	0	0	NA	NA	NA	NA	0	0	0	NA	0.0588915	-2.22e-16	NA	NA		0	2	1	0	0	0	0	4	2	2	0	4	5	0	0
COX4I1	13224	12	0.0588915	NA	NA	0	0	NA	NA	NA	0.0487275	0	NA	NA	NA	0	NA	NA		0	0	1	1	0	0	0	6	2	0	0	0	2	0	0
SPATA33	21411	4	0.0588915	NA	0.056633	NA	NA	NA	NA	NA	NA	0	NA	NA	NA	NA	NA	NA		0	3	0	0	0	0	0	0	1	0	0	0	0	0	0
PTMS	9469	4	0.0588915	NA	NA	NA	NA	NA	NA	NA	0	0	NA	NA	0	0	NA	NA		0	0	0	0	0	0	0	1	1	0	0	1	1	0	0
GCHFR	16944	4	0.0588915	NA	NA	NA	NA	0	NA	NA	0	0	NA	NA	NA	0	NA	NA		0	0	0	0	1	0	0	1	1	0	0	0	1	0	0
TMEM151B	22583	4	0.0588915	0	NA	NA	NA	NA	NA	NA	NA	0	NA	NA	0	NA	NA	NA		1	0	0	0	0	0	0	0	1	0	0	2	0	0	0
IQSEC2	17599	4	0.0588915	NA	0	NA	NA	NA	NA	NA	0.056633	NA	NA	NA	NA	NA	NA	NA		0	1	0	0	0	0	0	3	0	0	0	0	0	0	0
PODN	15250413	4	0.0588915	NA	NA	NA	NA	NA	NA	NA	0	0	NA	NA	0	0	NA	NA		0	0	0	0	0	0	0	1	1	0	0	1	1	0	0
SSNA1	5358355	4	0.0588915	NA	0	NA	NA	NA	NA	NA	NA	NA	NA	NA	0	0	NA	NA		0	1	0	0	0	0	0	0	0	0	0	2	1	0	0
LOC199800	19000480	4	0.0588915	NA	0	NA	0	NA	NA	NA	NA	NA	NA	NA	0	NA	NA	NA		0	1	0	1	0	0	0	0	0	0	0	2	0	0	0
SDHAF4	4855656	4	0.0588915	NA	0	NA	NA	NA	NA	NA	0	0	NA	NA	0	NA	NA	NA		0	1	0	0	0	0	0	1	1	0	0	1	0	0	0
ZNF706	14911	4	0.0588915	NA	0	NA	NA	0	NA	NA	NA	NA	NA	NA	NA	NA	NA	0		0	1	0	0	1	0	0	0	0	0	0	0	0	0	2
DNAJC4	7220109	4	0.0588915	NA	NA	NA	0	NA	NA	NA	NA	0	NA	NA	0	NA	NA	NA		0	0	0	1	0	0	0	0	2	0	0	1	0	0	0
VPREB3	19091073	4	0.0588915	NA	NA	NA	0	NA	NA	NA	0	0	NA	NA	NA	0	NA	NA		0	0	0	1	0	0	0	1	1	0	0	0	1	0	0
VKORC1L1	18997990	4	0.0588915	NA	NA	NA	NA	NA	NA	NA	NA	0	NA	NA	NA	0	NA	0		0	0	0	0	0	0	0	0	2	0	0	0	1	0	1
GOLGA6D	23206901	4	0.0588915	NA	0	0	NA	NA	NA	NA	NA	NA	NA	0	0	NA	NA	NA		0	1	1	0	0	0	0	0	0	0	1	1	0	0	0
DEFB136	19110361	4	0.0588915	NA	NA	NA	0	NA	NA	NA	0	0	NA	NA	NA	0	NA	NA		0	0	0	1	0	0	0	1	1	0	0	0	1	0	0
HSPC274	9273	8	0.0588915	NA	0	0	0	NA	NA	NA	NA	0.056633	NA	NA	NA	NA	NA	0		0	2	1	1	0	0	0	0	3	0	0	0	0	0	1
MTPN	20277	4	0.0588915	NA	NA	NA	NA	NA	NA	NA	0	2.22e-16	NA	NA	NA	NA	NA	NA		0	0	0	0	0	0	0	1	3	0	0	0	0	0	0
AA-NAT	30301600	4	0.0588915	NA	NA	NA	NA	NA	NA	NA	0	0	NA	NA	NA	NA	NA	0		0	0	0	0	0	0	0	1	2	0	0	0	0	0	1
NCAM1	6510	4	0.0588915	NA	NA	0	0	NA	NA	NA	NA	NA	NA	NA	0	NA	NA	NA		0	0	1	1	0	0	0	0	0	0	0	2	0	0	0
MLANA	17088	4	0.0588915	NA	0	NA	NA	NA	NA	NA	NA	0	NA	0	NA	0	NA	NA		0	1	0	0	0	0	0	0	1	0	1	0	1	0	0
RGPD5/6	12353	4	0.0588915	NA	0.0588915	NA	NA	NA	NA	NA	NA	NA	NA	NA	NA	NA	NA	NA		0	4	0	0	0	0	0	0	0	0	0	0	0	0	0
XBP1	7917601	4	0.0588915	NA	NA	NA	NA	NA	NA	NA	NA	0	NA	NA	0	0	NA	NA		0	0	0	0	0	0	0	0	1	0	0	2	1	0	0
PHLDA3	4855714	4	0.0588915	NA	NA	0	NA	NA	NA	NA	NA	NA	NA	0.056633	NA	NA	NA	NA		0	0	1	0	0	0	0	0	0	0	3	0	0	0	0
COX6A2	24010	4	0.0588915	NA	0	NA	NA	NA	NA	NA	NA	0	NA	0	NA	0	NA	NA		0	1	0	0	0	0	0	0	1	0	1	0	1	0	0
LC3A	13300403	4	0.0588915	NA	NA	NA	NA	NA	NA	NA	0	0	NA	0	NA	NA	NA	NA		0	0	0	0	0	0	0	2	1	0	1	0	0	0	0
NUDT8	7582441	4	0.0588915	NA	NA	NA	0	NA	0	NA	NA	0	NA	NA	NA	NA	NA	0		0	0	0	1	0	1	0	0	1	0	0	0	0	0	1
NAT14	7587439	4	0.0588915	NA	NA	NA	NA	0	NA	NA	NA	0	NA	NA	NA	0	NA	NA		0	0	0	0	1	0	0	0	2	0	0	0	1	0	0
UMODL1-AS1	19097836	4	0.0588915	NA	NA	NA	NA	NA	NA	NA	NA	0	NA	NA	0	NA	NA	0		0	0	0	0	0	0	0	0	1	0	0	2	0	0	1
Calmodulin	2069	8	0.0588915	NA	NA	0	NA	NA	NA	NA	0	0	NA	0	NA	NA	NA	0		0	0	2	0	0	0	0	2	2	0	1	0	0	0	1
IMUP	17354	4	0.0588915	NA	0	NA	NA	NA	NA	NA	NA	0	NA	NA	0	NA	NA	NA		0	2	0	0	0	0	0	0	1	0	0	1	0	0	0
osteocalcin	2360744	4	0.0588915	NA	NA	0	NA	NA	NA	NA	0	0	NA	NA	NA	0	NA	NA		0	0	1	0	0	0	0	1	1	0	0	0	1	0	0
Kv7.5	10723	70	0.0588413	0	0	2.22e-16	-2.22e-16	0	0	NA	0.0424367	0	NA	2.22e-16	2.22e-16	0	2.22e-16	0		1	2	3	5	4	1	0	22	15	0	6	3	4	3	1
MKK4	659	35	0.0588413	NA	NA	0	0	NA	NA	0	2.22e-16	2.22e-16	NA	0	0.0513828	0.0362497	NA	NA		0	0	2	1	0	0	2	3	6	0	1	11	9	0	0
FAM47B	19564	93	0.0586228	NA	0	1.33e-15	-2.22e-16	2.22e-16	NA	0	-8.88e-16	0.0257274	NA	2.22e-16	0	2.22e-16	0	-2.22e-16		0	1	21	5	3	0	1	12	27	0	3	8	6	1	5
ZNF560	3298250	79	0.0577877	0	0	2.22e-16	0	0	0	NA	0	0.0410591	NA	0	0	-8.88e-16	NA	-2.22e-16		1	1	7	11	1	1	0	11	23	0	2	4	12	0	5
ALAS1	18964	31	0.0576053	NA	0.0588915	NA	0	0	NA	0	2.22e-16	0.0397554	NA	2.22e-16	0	2.22e-16	0	NA		0	4	0	2	1	0	1	3	8	0	3	2	6	1	0
SOHLH2	21539	31	0.0576053	NA	2.22e-16	2.22e-16	0	NA	NA	NA	0.0864718	0.0397554	NA	NA	NA	0	0	0		0	3	3	1	0	0	0	13	8	0	0	0	1	1	1
POLE2	13152	13	0.0575498	NA	0	NA	0	0	NA	NA	2.22e-16	2.22e-16	NA	0	0	0	NA	NA		0	1	0	1	1	0	0	3	3	0	1	2	1	0	0
OR5AC2	7672414	26	0.0574796	NA	NA	0	2.22e-16	NA	NA	0	0	0	NA	0	0	0	0	0		0	0	2	7	0	0	1	4	4	0	1	1	2	2	2
PCDHAC2	2895690	52	0.0574796	NA	0	0	0	NA	NA	NA	0.0265953	0.0249131	NA	0	0	0.0397554	NA	-2.22e-16		0	1	1	4	0	0	0	13	14	0	2	4	8	0	5
mGluR6	2472386	52	0.0574796	NA	NA	0	-2.22e-16	0	0	NA	0	0.0864718	NA	0	2.22e-16	0	2.22e-16	0		0	0	2	5	1	1	0	9	13	0	4	3	9	3	2
ZNF841	7220	26	0.0574796	NA	0	0	NA	NA	NA	NA	NA	0.068808	NA	0	0	NA	NA	NA		0	1	2	0	0	0	0	0	21	0	1	1	0	0	0
NTN4	3506502	26	0.0574796	NA	NA	0	0	0	0	NA	0	2.22e-16	NA	0	0	0.0436921	2.22e-16	NA		0	0	4	2	1	1	0	2	6	0	1	1	5	3	0
IL8RB	4715	26	0.0574796	NA	NA	0	0	NA	NA	0	0.0397554	0.0487275	NA	0	NA	2.22e-16	NA	0		0	0	4	1	0	0	1	8	6	0	1	0	3	0	2
PRAMEF4	6204924	26	0.0574796	NA	0	0	2.22e-16	0	NA	NA	2.22e-16	0	NA	NA	2.22e-16	0.056633	NA	NA		0	1	4	3	2	0	0	3	4	0	0	6	3	0	0
NRF1	17607	26	0.0574796	NA	0	0	0	0	NA	NA	2.22e-16	-2.22e-16	0	NA	0	2.22e-16	NA	2.22e-16		0	1	4	1	1	0	0	6	5	1	0	1	3	0	3
GPATCH2L	17124	26	0.0574796	NA	NA	0	0	0	NA	0	0	0.102496	NA	0	NA	0	NA	0		0	0	1	1	2	0	1	4	12	0	1	0	2	0	2
GPRIN2	20474	26	0.0574796	0	0	0	2.22e-16	NA	0	NA	2.22e-16	0	NA	0	0.143841	NA	NA	0		1	2	2	3	0	1	0	3	4	0	2	6	0	0	2
TMEM161B	16345	26	0.0574796	NA	0	NA	0	NA	0	NA	2.22e-16	0.10644	NA	NA	2.22e-16	0	0	NA		0	2	0	4	0	1	0	3	10	0	0	3	2	1	0
FAM90A1	2470794	26	0.0574796	NA	NA	0	0	NA	NA	NA	0.0438914	0.0487275	NA	NA	0	2.22e-16	NA	2.22e-16		0	0	4	1	0	0	0	7	6	0	0	2	3	0	3
SUNC1	12785	26	0.0574796	NA	NA	0	0	NA	NA	NA	0	0.148342	NA	0	NA	0.0541153	NA	-2.22e-16		0	0	4	4	0	0	0	2	5	0	1	0	5	0	5
DDX9	4468	48	0.0573943	NA	0	2.22e-16	0.134362	NA	NA	0	2.22e-16	4.44e-16	NA	2.22e-16	0	2.22e-16	NA	-2.22e-16		0	4	3	7	0	0	1	3	10	0	3	9	3	0	5
peregrin	5856	48	0.0573943	NA	NA	0	-2.22e-16	0	NA	2.22e-16	0.0362497	-8.88e-16	0	2.22e-16	0	0.0588915	NA	2.22e-16		0	0	2	5	2	0	3	9	12	1	3	4	4	0	3
USP25	8542	47	0.057266	NA	0	0	-2.22e-16	0	NA	NA	-2.22e-16	0.0687096	NA	0	0	0.0397554	NA	NA		0	2	4	5	1	0	0	5	17	0	1	4	8	0	0
SPATA31A6	8484	59	0.0572301	NA	0	0.0257274	NA	NA	NA	0	NA	0	NA	0	0.0438914	NA	NA	0.0285132		0	1	27	0	0	0	2	0	8	0	2	7	0	0	12
ChaK1	2325	75	0.0568676	NA	0	0	2.22e-16	0	NA	0	0	0	NA	0	2.22e-16	0.0487275	NA	2.22e-16		0	4	4	6	2	0	1	15	20	0	1	3	12	0	7
GPAT2	4851642	21	0.0568612	NA	NA	0	0	NA	NA	NA	2.22e-16	-2.22e-16	NA	0	0	0	0	0		0	0	1	2	0	0	0	3	5	0	4	2	1	1	2
SLC30A9	21557	21	0.0568612	NA	0	NA	NA	NA	NA	NA	2.22e-16	2.22e-16	NA	NA	0	0.0588915	NA	0		0	1	0	0	0	0	0	3	7	0	0	4	4	0	2
CMAS	9537	21	0.0568612	NA	NA	2.22e-16	0	NA	NA	NA	0	0	NA	0	0	0.0438914	NA	NA		0	0	3	1	0	0	0	4	4	0	1	1	7	0	0
KLK4	7581459	21	0.0568612	NA	0	0	NA	NA	NA	0	0	2.22e-16	NA	NA	0	0	NA	NA		0	1	2	0	0	0	2	4	7	0	0	1	4	0	0
RNF130	4856353	21	0.0568612	NA	NA	0.0588915	NA	0	NA	NA	NA	2.22e-16	NA	0	0	2.22e-16	2.22e-16	0		0	0	4	0	1	0	0	0	7	0	1	1	3	3	1
DHCR7	10222	21	0.0568612	NA	0	0	2.22e-16	0	NA	NA	2.22e-16	0	NA	NA	0	0	0	0		0	2	1	3	1	0	0	6	2	0	0	2	2	1	1
CD44	4680	21	0.0568612	NA	NA	0	0	NA	0	NA	-2.22e-16	0	NA	NA	0	2.22e-16	0	0		0	0	1	4	0	1	0	5	4	0	0	1	3	1	1
TNIP3	18899	21	0.0568612	NA	NA	0	0	NA	NA	NA	-2.22e-16	0.0362497	NA	NA	NA	0	0	0		0	0	1	2	0	0	0	5	9	0	0	0	1	2	1
ADRA2B	9010	21	0.0568612	NA	NA	0	-2.22e-16	2.22e-16	0	NA	0	0.0541153	NA	NA	0	0	NA	NA		0	0	1	5	3	1	0	4	5	0	0	1	1	0	0
CTSS	2464577	21	0.0568612	NA	0	NA	0	NA	0	NA	0	0	NA	0	0.148342	0	0	0		0	1	0	2	0	1	0	2	4	0	1	5	2	1	2
FBXO32	18718	21	0.0568612	NA	NA	NA	0	NA	NA	NA	0.0487275	2.22e-16	NA	0	NA	-2.22e-16	NA	0		0	0	0	2	0	0	0	6	6	0	1	0	5	0	1
ACOX1	10612	21	0.0568612	NA	0	NA	0	0	NA	0	-2.22e-16	0.0487275	NA	0	2.22e-16	0	NA	NA		0	1	0	2	1	0	1	5	6	0	1	3	1	0	0
PUS3	2615016	21	0.0568612	NA	NA	0	0	0	NA	NA	0.0487275	2.22e-16	NA	0	NA	2.22e-16	NA	0		0	0	1	2	1	0	0	6	6	0	1	0	3	0	1
SYT6	8254	21	0.0568612	NA	NA	0	0	0	NA	NA	-2.22e-16	2.22e-16	NA	NA	NA	0	NA	0		0	0	2	4	1	0	0	5	6	0	0	0	1	0	2
SULT1E1	5123253	21	0.0568612	NA	NA	0	0	NA	NA	NA	0	0.11489	NA	NA	0	0	NA	2.22e-16		0	0	2	2	0	0	0	2	9	0	0	2	1	0	3
FAM200A	1287857	18	0.056751	NA	2.22e-16	NA	NA	0	NA	NA	NA	-2.22e-16	NA	NA	0	0	NA	NA		0	7	0	0	2	0	0	0	5	0	0	2	2	0	0
ARF4	6890	9	0.056751	NA	NA	NA	NA	NA	NA	0	0	2.22e-16	NA	NA	NA	0.056633	NA	0		0	0	0	0	0	0	1	1	3	0	0	0	3	0	1
THAP3	19093126	9	0.056751	NA	NA	NA	0	NA	NA	NA	2.22e-16	0	NA	0	NA	0	0	NA		0	0	0	1	0	0	0	3	2	0	1	0	1	1	0
IQCF3	19016702	9	0.056751	NA	NA	NA	NA	0	NA	NA	0	2.22e-16	NA	NA	NA	2.22e-16	0	NA		0	0	0	0	1	0	0	1	3	0	0	0	3	1	0
GSG1	21475	3	0.056633	NA	NA	NA	NA	NA	NA	NA	0	NA	NA	0	NA	NA	NA	0		0	0	0	0	0	0	0	1	0	0	1	0	0	0	1
ZNF625	3663215	3	0.056633	NA	NA	NA	NA	NA	NA	NA	0	NA	NA	NA	0	NA	NA	0		0	0	0	0	0	0	0	1	0	0	0	1	0	0	1
UBE2B	896	3	0.056633	NA	NA	NA	NA	NA	NA	NA	NA	0	NA	0	NA	0	NA	NA		0	0	0	0	0	0	0	0	1	0	1	0	1	0	0
LCE1A	23055106	9	0.056633	NA	NA	NA	0	NA	NA	0	0.056633	NA	NA	NA	0	0	NA	NA		0	0	0	1	0	0	1	3	0	0	0	2	2	0	0
CNIH2	24268	3	0.056633	NA	NA	NA	NA	NA	0	NA	0	0	NA	NA	NA	NA	NA	NA		0	0	0	0	0	1	0	1	1	0	0	0	0	0	0
GOLGA8A	20473	3	0.056633	NA	NA	NA	NA	NA	NA	NA	NA	0	NA	NA	0	NA	NA	NA		0	0	0	0	0	0	0	0	2	0	0	1	0	0	0
GPATCH4	20784	3	0.056633	NA	NA	0	NA	NA	NA	0	NA	NA	NA	NA	NA	NA	NA	NA		0	0	2	0	0	0	1	0	0	0	0	0	0	0	0
PRICKLE4	23944	3	0.056633	NA	NA	NA	NA	NA	NA	NA	0	0	NA	NA	NA	NA	NA	NA		0	0	0	0	0	0	0	1	2	0	0	0	0	0	0
PRAMEF22	23207900	6	0.056633	NA	0.056633	0	NA	NA	NA	NA	0	NA	NA	NA	NA	0	NA	NA		0	3	1	0	0	0	0	1	0	0	0	0	1	0	0
C15orf40	2611901	3	0.056633	NA	NA	NA	NA	NA	NA	NA	NA	NA	NA	NA	0	0	NA	NA		0	0	0	0	0	0	0	0	0	0	0	2	1	0	0
POLR2G	3619563	3	0.056633	NA	NA	0	NA	NA	NA	NA	0	NA	NA	NA	NA	NA	NA	0		0	0	1	0	0	0	0	1	0	0	0	0	0	0	1
CNFN	19077185	3	0.056633	NA	NA	NA	0	NA	NA	NA	NA	NA	NA	0	0	NA	NA	NA		0	0	0	1	0	0	0	0	0	0	1	1	0	0	0
UBE2D4	7223818	3	0.056633	NA	NA	NA	NA	NA	NA	NA	NA	0	NA	NA	NA	0	NA	NA		0	0	0	0	0	0	0	0	2	0	0	0	1	0	0
MOBP	1918302	3	0.056633	NA	NA	NA	0	0	NA	NA	NA	NA	NA	NA	0	NA	NA	NA		0	0	0	1	1	0	0	0	0	0	0	1	0	0	0
DDO	4857793	3	0.056633	NA	NA	NA	NA	NA	NA	NA	0	0	NA	NA	NA	NA	NA	NA		0	0	0	0	0	0	0	2	1	0	0	0	0	0	0
PSMG4	19109537	3	0.056633	NA	NA	NA	NA	NA	NA	NA	NA	0.056633	NA	NA	NA	NA	NA	NA		0	0	0	0	0	0	0	0	3	0	0	0	0	0	0
DEFB108B	19098716	3	0.056633	NA	0	NA	NA	NA	NA	NA	NA	0	NA	NA	NA	NA	NA	NA		0	1	0	0	0	0	0	0	2	0	0	0	0	0	0
ZNF254	15289	49	0.0563008	NA	NA	2.22e-16	0	NA	0	NA	0	0.0745777	0	0	2.22e-16	2.22e-16	0	2.22e-16		0	0	3	8	0	2	0	4	19	1	1	3	3	2	3
GP2	22862	49	0.0563008	NA	NA	2.22e-16	-8.88e-16	2.22e-16	NA	0	-2.22e-16	0.0332689	NA	2.22e-16	0	0.0588915	NA	0		0	0	7	12	3	0	2	5	10	0	3	1	4	0	2
Kv9.3	21404	37	0.0562969	NA	0	2.22e-16	0	0	NA	0	0.0487275	0.0397554	NA	0	0	0	0	2.22e-16		0	2	3	2	4	0	1	6	8	0	1	2	4	1	3
MEK1	619	23	0.0562459	NA	NA	2.22e-16	0	NA	NA	NA	0.0541153	0	NA	0	2.22e-16	0	NA	2.22e-16		0	0	3	2	0	0	0	5	2	0	1	3	4	0	3
STIL	22213	48	0.0562068	NA	2.22e-16	0	2.22e-16	NA	NA	0	-2.22e-16	0.0362497	NA	2.22e-16	0	2.22e-16	NA	0		0	3	1	3	0	0	2	5	18	0	6	1	7	0	2
TRIM3	18381	32	0.0561069	NA	0	0	0	NA	NA	NA	2.22e-16	4.44e-16	NA	0	0.056633	0	0	0		0	2	4	2	0	0	0	3	10	0	1	3	4	1	2
PCDHA7	18988	96	0.0561069	NA	0	-8.88e-16	-8.88e-16	NA	NA	0	0.0180214	0.0172239	NA	0	2.22e-16	-2.22e-16	2.22e-16	0		0	1	13	13	0	0	2	20	21	0	4	6	5	3	8
5-LO	3884	32	0.0561069	NA	0	0	0	0	NA	NA	0	0.056751	NA	NA	0	2.22e-16	0	0		0	2	4	1	1	0	0	8	9	0	0	1	3	1	2
RIC1	15964	55	0.0559219	NA	NA	2.22e-16	2.22e-16	NA	2.22e-16	NA	2.22e-16	0.0438914	NA	0	2.22e-16	0.0588915	0	-2.22e-16		0	0	6	6	0	3	0	6	14	0	4	6	4	1	5
TMEM38A	3709520	14	0.055901	NA	0	NA	0	0	0	NA	0	0.0588915	NA	NA	NA	0	NA	NA		0	1	0	1	1	1	0	4	4	0	0	0	2	0	0
STX8	4090928	14	0.055901	NA	0	NA	NA	NA	NA	NA	0	0	NA	0	0	0	NA	0		0	1	0	0	0	0	0	4	2	0	1	1	4	0	1
POTEF	5117948	71	0.055754	NA	0	4.44e-16	-8.88e-16	0	NA	2.22e-16	0	0.068808	NA	0	-2.22e-16	2.22e-16	-2.22e-16	0		0	2	10	13	1	0	3	4	21	0	2	5	3	5	2
POTEC	23057605	43	0.0556563	NA	0	0.0307166	0	NA	NA	0	NA	2.22e-16	NA	2.22e-16	0	NA	NA	0.0221049		0	2	11	2	0	0	1	0	6	0	3	2	0	0	16
ZNF439	15551309	27	0.0556292	NA	NA	0	0	NA	NA	NA	0	2.22e-16	NA	0	0	0.0588915	NA	0		0	0	2	2	0	0	0	4	7	0	1	2	8	0	1
CCNT2	5764	27	0.0556292	NA	0	0	0	0	NA	NA	0	0.0307166	NA	NA	0.0541153	-2.22e-16	NA	NA		0	1	1	1	2	0	0	1	11	0	0	5	5	0	0
ZNF766	23265	27	0.0556292	NA	NA	0	0	NA	NA	NA	2.22e-16	0.0209221	NA	NA	0	0	NA	0		0	0	1	2	0	0	0	3	17	0	0	1	2	0	1
GSK3A	603	27	0.0556292	NA	0	NA	0	0	NA	NA	0	0.0541153	NA	0	-2.22e-16	0	NA	NA		0	2	0	4	2	0	0	2	10	0	1	5	1	0	0
AMAC1L2	18799202	27	0.0556292	NA	0	2.22e-16	2.22e-16	NA	NA	NA	-2.22e-16	0.0362497	NA	NA	0	NA	NA	0		0	1	3	6	0	0	0	5	9	0	0	2	0	0	1
RLN3R1	12110	61	0.0555423	NA	NA	2.22e-16	0	0	NA	NA	0.0545006	4.44e-16	NA	0	0	0.0487275	NA	2.22e-16		0	0	6	9	1	0	0	22	10	0	2	2	6	0	3
ZNF675	6202946	44	0.0554092	NA	NA	2.22e-16	2.22e-16	0	NA	0	2.22e-16	0.0724584	NA	NA	-2.22e-16	0	NA	0		0	0	3	6	1	0	1	6	16	0	0	5	4	0	2
KIF23	6409	38	0.0550982	NA	0	NA	2.22e-16	NA	0	NA	2.22e-16	0.0923315	NA	0.0487275	2.22e-16	0	NA	0		0	1	0	3	0	1	0	6	12	0	6	3	4	0	2
ESCO1	16089	38	0.0550982	NA	0	2.22e-16	0	NA	NA	0	2.22e-16	-8.88e-16	NA	0	0	0.0332689	NA	0		0	1	3	1	0	0	2	3	13	0	1	2	10	0	2
DSG4	10136	55	0.0547464	0	NA	0	2.22e-16	0	NA	0	2.22e-16	0.0249131	NA	0	0	2.22e-16	2.22e-16	0		1	0	11	7	2	0	1	7	14	0	1	1	6	3	1
SEZ6L	18852	62	0.0547344	0	0	0	0	0	0	0	0	0.0362497	NA	0	0	0.0332689	NA	NA		1	2	14	9	2	2	2	8	9	0	1	2	10	0	0
TPTE	11746	141	0.0545292	NA	NA	0	0.0140983	0	NA	0	0	0.05918	NA	2.22e-16	-2.22e-16	0.0234268	NA	-8.88e-16		0	0	23	26	2	0	2	19	30	0	7	5	15	0	12
POM121L12	19098274	77	0.0545163	NA	NA	0	-2.22e-16	NA	0	0	0	0.0332689	0	2.22e-16	2.22e-16	0	2.22e-16	-8.88e-16		0	0	16	5	0	1	1	15	10	1	3	3	4	6	12
WDR65	3754472	22	0.0545006	NA	0	2.22e-16	0	NA	NA	NA	0	0.143841	NA	NA	0	0	0	NA		0	2	3	1	0	0	0	4	6	0	0	1	1	4	0
KCTD18	2819009	22	0.0545006	NA	0	0	NA	0	NA	NA	2.22e-16	-2.22e-16	NA	0	0	2.22e-16	0	NA		0	2	2	0	1	0	0	6	5	0	1	1	3	1	0
SHC1	1043	22	0.0545006	0	0	0	0	0	0	0	-2.22e-16	2.22e-16	NA	NA	0	0	NA	0		1	2	1	1	1	1	1	5	6	0	0	1	1	0	1
TAB1	7842	22	0.0545006	NA	NA	0	0	NA	NA	0	2.22e-16	2.22e-16	NA	0	0	NA	NA	2.22e-16		0	0	4	2	0	0	1	7	3	0	1	1	0	0	3
SREC	6635	22	0.0545006	NA	0	NA	0	0	NA	NA	0.10644	-2.22e-16	NA	NA	NA	NA	NA	NA		0	2	0	4	1	0	0	10	5	0	0	0	0	0	0
ARCN1	15091	22	0.0545006	NA	0	0	NA	0	0	NA	0.0541153	0	NA	0	0	2.22e-16	NA	0		0	2	1	0	1	2	0	5	4	0	1	1	3	0	2
DCPS	22957	22	0.0545006	NA	NA	0	2.22e-16	0	0	NA	0	2.22e-16	NA	0	2.22e-16	2.22e-16	NA	NA		0	0	2	3	1	1	0	1	6	0	2	3	3	0	0
TRAF4AF1	22237	22	0.0545006	NA	NA	2.22e-16	2.22e-16	NA	NA	NA	0.0487275	2.22e-16	NA	0	0	0	NA	0		0	0	3	3	0	0	0	6	3	0	2	1	2	0	2
CHST1	12907	44	0.0543287	NA	NA	-2.22e-16	2.22e-16	NA	NA	NA	0.0265953	0	NA	NA	0	2.22e-16	0	2.22e-16		0	0	5	3	0	0	0	13	8	0	0	4	7	1	3
ZNF615	19563	44	0.0543287	NA	0	2.22e-16	0	NA	NA	0	0.0362497	0.0504842	NA	2.22e-16	NA	NA	NA	2.22e-16		0	1	3	4	0	0	1	9	17	0	3	0	0	0	6
PDHA2	12266	50	0.0541988	NA	NA	4.44e-16	0	NA	NA	NA	-2.22e-16	0	NA	0	0	0.0438914	0	0		0	0	10	8	0	0	0	5	9	0	1	4	7	2	4
BHLHE23	19078879	5	0.0541153	NA	NA	0	NA	NA	NA	NA	0.0588915	NA	NA	NA	NA	NA	NA	NA		0	0	1	0	0	0	0	4	0	0	0	0	0	0	0
RPP14	7580615	5	0.0541153	NA	NA	NA	NA	NA	NA	NA	0	0	NA	NA	0	0	NA	NA		0	0	0	0	0	0	0	1	1	0	0	1	2	0	0
ADH1A	7728918	15	0.0541153	NA	0	0	0	NA	NA	NA	0	0	NA	0	0	0	0	0		0	2	2	1	0	0	0	2	2	0	1	1	1	2	1
CAB39L	22951	15	0.0541153	NA	NA	0	0	NA	0	NA	2.22e-16	0.0596119	NA	NA	NA	0	NA	NA		0	0	2	1	0	1	0	3	7	0	0	0	1	0	0
CYB561D2	19000559	5	0.0541153	NA	NA	NA	NA	NA	NA	0	0	0	NA	NA	0	NA	NA	NA		0	0	0	0	0	0	1	1	1	0	0	2	0	0	0
ATG12	21801	5	0.0541153	NA	NA	NA	NA	NA	0	0	0	0	NA	NA	0	NA	NA	NA		0	0	0	0	0	1	1	1	1	0	0	1	0	0	0
CD63	4247100	10	0.0541153	NA	NA	0	NA	0	NA	NA	0	NA	NA	0	0	2.22e-16	0	NA		0	0	1	0	1	0	0	2	0	0	1	1	3	1	0
RILPL2	17481661	5	0.0541153	NA	NA	NA	NA	NA	NA	NA	0	0	NA	NA	NA	0	NA	NA		0	0	0	0	0	0	0	2	1	0	0	0	2	0	0
LIPI	18237	5	0.0541153	NA	NA	NA	0	NA	NA	NA	0	0	NA	NA	NA	0	NA	NA		0	0	0	1	0	0	0	1	1	0	0	0	2	0	0
OR4F17	13387701	5	0.0541153	NA	NA	NA	0	NA	NA	NA	NA	NA	NA	NA	0.056633	NA	NA	NA		0	0	0	2	0	0	0	0	0	0	0	3	0	0	0
MUC3A	1209104	5	0.0541153	NA	NA	0	NA	0	NA	0	NA	0	NA	NA	NA	NA	NA	NA		0	0	1	0	1	0	1	0	2	0	0	0	0	0	0
SPEC1	22457	5	0.0541153	NA	NA	0	0	NA	NA	NA	0	0	NA	NA	NA	NA	NA	NA		0	0	1	2	0	0	0	1	1	0	0	0	0	0	0
POU6F1	21442	10	0.0541153	NA	NA	0	0	0	NA	NA	0	0	NA	0	0	0	NA	NA		0	0	1	2	1	0	0	1	1	0	2	1	1	0	0
CLPS	10242601	5	0.0541153	NA	NA	0	NA	NA	NA	NA	0	NA	NA	NA	NA	0	NA	NA		0	0	1	0	0	0	0	2	0	0	0	0	2	0	0
VSTM2B	5133828	5	0.0541153	NA	NA	NA	NA	NA	NA	NA	NA	0	NA	NA	2.22e-16	NA	NA	NA		0	0	0	0	0	0	0	0	2	0	0	3	0	0	0
MRPL32	19107160	10	0.0541153	NA	0	NA	0	NA	NA	NA	0	2.22e-16	NA	NA	NA	0	0	NA		0	1	0	2	0	0	0	1	3	0	0	0	2	1	0
C3orf27	19108353	5	0.0541153	NA	NA	0	0	NA	NA	NA	0	NA	NA	NA	NA	0	NA	NA		0	0	1	1	0	0	0	1	0	0	0	0	2	0	0
DNASE1	7584076	5	0.0541153	NA	NA	NA	NA	NA	NA	NA	2.22e-16	0	NA	NA	NA	NA	NA	NA		0	0	0	0	0	0	0	3	2	0	0	0	0	0	0
RPS7	9194	5	0.0541153	NA	NA	NA	NA	NA	NA	NA	NA	0.0588915	NA	0	NA	NA	NA	NA		0	0	0	0	0	0	0	0	4	0	1	0	0	0	0
NKX2-8	15484681	5	0.0541153	NA	NA	0	NA	NA	NA	NA	0	0	NA	0	NA	NA	NA	NA		0	0	1	0	0	0	0	1	2	0	1	0	0	0	0
NDUFA8	10300	10	0.0541153	NA	NA	NA	NA	NA	NA	NA	-2.22e-16	-2.22e-16	NA	NA	NA	NA	NA	NA		0	0	0	0	0	0	0	5	5	0	0	0	0	0	0
OBP2B	2842594	10	0.0541153	NA	NA	0	NA	NA	NA	NA	0	NA	NA	0	0.0541153	0	NA	0		0	0	1	0	0	0	0	1	0	0	1	5	1	0	1
RPS24	6196002	5	0.0541153	NA	NA	NA	NA	0	NA	NA	0	0	NA	NA	0	NA	NA	NA		0	0	0	0	1	0	0	1	2	0	0	1	0	0	0
CYP21A2	18662	5	0.0541153	NA	NA	NA	NA	NA	NA	0	0	NA	NA	NA	0	0	NA	NA		0	0	0	0	0	0	1	2	0	0	0	1	1	0	0
RAB29	10873	10	0.0541153	NA	NA	0	0	0	NA	NA	0	0	NA	0	NA	0	NA	NA		0	0	1	1	1	0	0	2	2	0	1	0	2	0	0
YJEFN3	19090278	5	0.0541153	NA	NA	NA	NA	NA	NA	0	0	NA	NA	0	0	NA	NA	NA		0	0	0	0	0	0	1	1	0	0	1	2	0	0	0
CBWD1	21338619	5	0.0541153	NA	NA	NA	NA	0	NA	NA	0	0	NA	NA	0	NA	NA	NA		0	0	0	0	1	0	0	1	2	0	0	1	0	0	0
BCAS4	21330716	5	0.0541153	NA	NA	NA	NA	NA	NA	NA	0	0	NA	NA	NA	0	NA	NA		0	0	0	0	0	0	0	2	1	0	0	0	2	0	0
OR51E1	13363490	5	0.0541153	NA	NA	0	NA	NA	NA	NA	NA	0	NA	NA	0	0	NA	NA		0	0	1	0	0	0	0	0	1	0	0	2	1	0	0
TPSAB1	13557	15	0.0541153	NA	0	0.0588915	0	NA	NA	0	NA	NA	NA	0	0.0436921	NA	0	0		0	1	4	1	0	0	1	0	0	0	1	5	0	1	1
IGKV1-5	3643967	5	0.0541153	NA	NA	NA	NA	NA	NA	0	NA	0.056633	NA	NA	0	NA	NA	NA		0	0	0	0	0	0	1	0	3	0	0	1	0	0	0
SPRR2B	5137108	5	0.0541153	NA	NA	0	NA	NA	NA	NA	NA	0	NA	NA	NA	0	NA	NA		0	0	2	0	0	0	0	0	2	0	0	0	1	0	0
NEDD8	3183	5	0.0541153	NA	NA	0	NA	NA	NA	NA	NA	NA	NA	NA	0	0	NA	0		0	0	2	0	0	0	0	0	0	0	0	1	1	0	1
MPC2	15758	5	0.0541153	NA	NA	NA	NA	NA	NA	NA	NA	0	NA	NA	0	0	NA	NA		0	0	0	0	0	0	0	0	1	0	0	2	2	0	0
MAL2	15672254	5	0.0541153	NA	NA	NA	0.0588915	NA	NA	NA	NA	NA	NA	NA	NA	NA	NA	0		0	0	0	4	0	0	0	0	0	0	0	0	0	0	1
APC15	19078698	5	0.0541153	NA	NA	NA	NA	NA	NA	NA	2.22e-16	0	NA	NA	NA	NA	NA	NA		0	0	0	0	0	0	0	3	2	0	0	0	0	0	0
LCE1D	20062	5	0.0541153	NA	NA	NA	NA	NA	NA	NA	0	0	NA	NA	0	0	NA	NA		0	0	0	0	0	0	0	2	1	0	0	1	1	0	0
FAM103A1	14166	5	0.0541153	NA	NA	NA	NA	NA	NA	NA	NA	0.0588915	NA	NA	0	NA	NA	NA		0	0	0	0	0	0	0	0	4	0	0	1	0	0	0
RABL2B	16505	5	0.0541153	NA	NA	NA	NA	NA	NA	NA	0	0	NA	NA	0	NA	NA	NA		0	0	0	0	0	0	0	1	2	0	0	2	0	0	0
Claudin-23	18804	5	0.0541153	NA	NA	NA	NA	NA	NA	NA	2.22e-16	0	NA	NA	NA	NA	NA	0		0	0	0	0	0	0	0	3	1	0	0	0	0	0	1
snRNP D1	14078	5	0.0541153	NA	NA	0	0	NA	NA	NA	0	0	NA	NA	NA	NA	NA	NA		0	0	1	1	0	0	0	2	1	0	0	0	0	0	0
HINT3	2612995	5	0.0541153	NA	NA	NA	NA	NA	NA	NA	0	0.056633	NA	NA	NA	NA	NA	NA		0	0	0	0	0	0	0	2	3	0	0	0	0	0	0
C5orf30	18041	5	0.0541153	NA	NA	0	0	NA	NA	NA	0	NA	NA	NA	NA	0	NA	NA		0	0	1	1	0	0	0	1	0	0	0	0	2	0	0
NENF	19210	5	0.0541153	NA	NA	NA	NA	NA	NA	NA	NA	2.22e-16	NA	NA	NA	0	NA	NA		0	0	0	0	0	0	0	0	3	0	0	0	2	0	0
ADCK1	2320	5	0.0541153	NA	NA	NA	NA	NA	NA	NA	0	0	NA	NA	NA	0	NA	NA		0	0	0	0	0	0	0	2	2	0	0	0	1	0	0
MYL5	2826532	5	0.0541153	NA	NA	0	NA	NA	NA	NA	NA	0	NA	NA	0.056633	NA	NA	NA		0	0	1	0	0	0	0	0	1	0	0	3	0	0	0
KLF16	2613399	5	0.0541153	NA	NA	0	NA	NA	NA	NA	0	0	NA	NA	NA	NA	NA	NA		0	0	1	0	0	0	0	2	2	0	0	0	0	0	0
CHCHD4	20732	5	0.0541153	NA	NA	0	NA	NA	NA	NA	NA	NA	NA	NA	NA	NA	NA	0.056633		0	0	2	0	0	0	0	0	0	0	0	0	0	0	3
ZNF563	13581	39	0.0539455	NA	NA	0	0	0	0	0	0	0.0249131	NA	0	0	0.0588915	NA	2.22e-16		0	0	4	1	1	1	2	2	14	0	2	2	4	0	6
ZCCHC7	2617126	28	0.0538903	NA	NA	0	0	0	NA	0	0	0.0487275	NA	0	0	0	NA	NA		0	0	2	4	1	0	1	2	12	0	2	2	2	0	0
GIRK4	4307	28	0.0538903	NA	NA	2.22e-16	2.22e-16	NA	NA	NA	-2.22e-16	2.22e-16	NA	0	0	0	0	2.22e-16		0	0	3	3	0	0	0	5	6	0	1	1	4	2	3
IL5RA	7889	28	0.0538903	NA	NA	0	2.22e-16	0	NA	NA	2.22e-16	0.0487275	NA	0	0	0.0487275	0	0		0	0	1	3	1	0	0	3	6	0	2	4	6	1	1
PIK3CB	3653	50	0.0537233	NA	0	0	0	0	0	0	2.22e-16	0.0249131	0	0	-2.22e-16	0	0	0		0	1	2	2	1	1	2	7	14	1	4	5	2	4	4
BNC2	16107	80	0.0536028	0	0	0	-2.22e-16	0	2.22e-16	0	0.10545	0.0221049	0	NA	2.22e-16	0.0307166	0	-2.22e-16		1	1	9	5	1	3	1	22	16	1	0	3	11	1	5
CYLC2	9950	45	0.0533912	NA	NA	-2.22e-16	2.22e-16	NA	0	0	0	0.0249131	NA	0	0	2.22e-16	0	0		0	0	5	3	0	1	1	8	14	0	2	2	7	1	1
UGT3A2	1175296	45	0.0533661	NA	NA	2.22e-16	0	0	NA	NA	0	0.0307166	NA	0	0	-2.22e-16	2.22e-16	0		0	0	7	9	2	0	0	4	11	0	1	2	5	3	1
AMBN	21787	34	0.05332	NA	0	0	0	2.22e-16	0	NA	0	0.0923315	NA	2.22e-16	0	2.22e-16	NA	NA		0	1	2	4	3	1	0	1	12	0	3	4	3	0	0
ZC3H4	6397	52	0.0532548	NA	0	0	0	2.22e-16	0	2.22e-16	0.185653	4.44e-16	NA	0.056633	0	0	NA	0		0	1	2	4	3	2	3	11	10	0	3	1	4	0	8
5-HT(1E)	1301526	52	0.0532548	NA	2.22e-16	0	2.22e-16	0	NA	NA	-2.22e-16	0	NA	NA	2.22e-16	2.22e-16	0	2.22e-16		0	3	8	6	2	0	0	5	11	0	0	3	6	2	6
PCDHB13	22399	64	0.0531859	NA	0	0	2.22e-16	-2.22e-16	NA	NA	0	0.0307166	NA	0	0	2.22e-16	0.0588915	0		0	2	8	7	5	0	0	8	11	0	4	4	7	4	4
SLC7A14	4852844	57	0.0530597	NA	0	0	0	NA	NA	0	0	0.0265953	NA	0	-2.22e-16	-2.22e-16	0	2.22e-16		0	1	4	2	0	0	1	17	13	0	1	5	5	1	7
ZNF257	1303408	76	0.0529408	NA	0	2.22e-16	0	0	NA	NA	0	0.118761	NA	2.22e-16	0	0.0307166	0	-2.22e-16		0	2	7	8	2	0	0	15	21	0	3	1	11	1	5
ZNF502	3641719	40	0.0528366	NA	NA	0	2.22e-16	NA	0	0	0.0588915	0.0249131	0	2.22e-16	0	0	NA	2.22e-16		0	0	2	3	0	1	1	4	14	1	3	4	4	0	3
HCRTR2	2236512	40	0.0528366	NA	0	4.44e-16	0	0	NA	0	0	0.056751	NA	2.22e-16	0	0	NA	0.0541153		0	1	10	2	1	0	2	4	9	0	3	2	1	0	5
FAM47A	1301072	105	0.0527514	NA	0	0	0.0332689	0	0	0	-8.88e-16	1.33e-15	0	0	0.0977997	0	2.22e-16	0		0	2	15	10	2	1	2	12	21	1	1	13	11	3	11
CLEC4C	19078215	21	0.052747	NA	0	0	0.0588915	0	NA	0	0	2.22e-16	NA	0	0	0	0	0		0	1	2	4	1	0	1	1	3	0	1	1	4	1	1
KIAA1456	20010	21	0.052747	NA	0	0	0	NA	NA	NA	0.0588915	-2.22e-16	NA	0	0.056633	0	NA	NA		0	1	4	1	0	0	0	4	5	0	1	3	2	0	0
SFRS8	5875	46	0.052434	NA	NA	0	0.0487275	NA	NA	0	-8.88e-16	0	NA	0	0	0.0541153	0	0		0	0	4	6	0	0	1	13	9	0	1	2	5	1	4
neurabin 1	7421	59	0.0524257	0	0	-2.22e-16	0	0	NA	NA	0	0.046222	0	0	0	-2.22e-16	0	2.22e-16		1	2	5	4	2	0	0	11	13	1	4	2	5	2	7
ZNF217	5770	59	0.0524257	NA	0	2.22e-16	0	0	NA	NA	0.0541153	0	NA	0	2.22e-16	-2.22e-16	NA	0		0	1	6	4	1	0	0	15	15	0	2	6	5	0	4
KEAP1	2709400	100	0.0523643	NA	2.22e-16	0	0.0424367	0	0	0	0	2.22e-16	NA	0	NA	2.22e-16	NA	-8.88e-16		0	3	35	22	1	1	2	9	7	0	4	0	3	0	13
SLC12A9	3643498	46	0.0523255	0	0	-2.22e-16	0	NA	NA	NA	-8.88e-16	0.0397554	NA	0	0	0	0	NA		1	2	5	4	0	0	0	12	8	0	1	4	8	1	0
LEO1	6297	23	0.0523255	NA	0	0	0	NA	NA	NA	0	2.22e-16	0	0	0	0	0	NA		0	1	1	1	0	0	0	2	7	1	4	1	4	1	0
C1orf141	2410935	23	0.0523255	NA	NA	0	NA	0	0	NA	-2.22e-16	0.0362497	NA	0	NA	0	NA	NA		0	0	1	0	1	1	0	5	9	0	2	0	4	0	0
MMP3	19050	23	0.0523255	NA	NA	2.22e-16	NA	0	0	NA	0	2.22e-16	NA	NA	2.22e-16	0	0	0		0	0	3	0	1	1	0	4	6	0	0	3	1	2	2
FOXK1	8671	23	0.0523255	NA	0	0	0	0	NA	0	0	2.22e-16	NA	NA	NA	0.0487275	NA	2.22e-16		0	1	2	1	1	0	2	4	3	0	0	0	6	0	3
HARS	13844	23	0.0523255	NA	0	2.22e-16	2.22e-16	NA	NA	0	2.22e-16	0.0541153	NA	NA	0	0	0	NA		0	1	3	3	0	0	1	7	5	0	0	1	1	1	0
DBF4B	5137133	23	0.0523255	NA	0	2.22e-16	0	0	NA	0	0	0	NA	0	NA	0.056633	0	0		0	1	3	4	1	0	1	2	4	0	1	0	3	1	2
VGLL3	15244578	23	0.0523255	NA	0	0	0	NA	NA	0	2.22e-16	0.0588915	NA	NA	0	0	NA	NA		0	1	4	4	0	0	1	7	4	0	0	1	1	0	0
PRR16	19100828	23	0.0523255	NA	0	2.22e-16	2.22e-16	NA	NA	NA	0	0.0541153	NA	0	NA	0	2.22e-16	0		0	1	3	3	0	0	0	2	5	0	1	0	1	3	4
TCHP	21252	23	0.0523255	NA	NA	NA	0	0	0	NA	-2.22e-16	0	NA	0	2.22e-16	0	0	0		0	0	0	1	1	1	0	5	4	0	2	3	4	1	1
DRP1	7003	23	0.0523255	NA	NA	0	0	0	NA	0	0	0	NA	NA	NA	2.22e-16	NA	0		0	0	1	2	1	0	2	1	8	0	0	0	6	0	2
CHST11	17697	23	0.0523255	NA	NA	NA	2.22e-16	NA	NA	NA	0	0.0397554	NA	0	0	2.22e-16	NA	2.22e-16		0	0	0	3	0	0	0	4	8	0	1	1	3	0	3
USP33	16049	53	0.0523109	NA	0	0	2.22e-16	0	NA	0	-2.22e-16	0.0989508	NA	0	-2.22e-16	4.44e-16	NA	2.22e-16		0	2	4	6	1	0	2	5	11	0	1	5	10	0	6
UBAC1	24382	16	0.0522908	NA	NA	0	2.22e-16	NA	0	0	0	0	NA	NA	NA	2.22e-16	NA	0		0	0	1	3	0	1	1	2	4	0	0	0	3	0	1
ZBTB46	24015	32	0.0522908	NA	NA	0	2.22e-16	NA	0	0	-8.88e-16	-2.22e-16	NA	0	0	-2.22e-16	NA	0		0	0	1	3	0	1	1	12	5	0	1	1	5	0	2
ZNF267	3320	58	0.0522535	NA	0	0	-2.22e-16	0	0	NA	-2.22e-16	0.0347001	NA	2.22e-16	0	-8.88e-16	NA	0		0	1	4	5	2	1	0	5	19	0	3	4	12	0	2
CCDC123	15661	29	0.0522535	0	0	0	2.22e-16	0	NA	0	0	0.0397554	NA	0	2.22e-16	2.22e-16	NA	0		1	1	4	3	2	0	1	1	8	0	1	3	3	0	1
OR6N2	13364659	29	0.0522535	0	NA	0	0	NA	NA	NA	0	2.22e-16	NA	2.22e-16	0	0	0	0		1	0	4	1	0	0	0	4	7	0	3	1	4	2	2
ZNF195	18255	29	0.0522535	NA	0	0	0	NA	NA	0	0	0.0977997	NA	NA	0	0	0	0		0	2	4	2	0	0	1	2	13	0	0	1	2	1	1
5-HT(3)	5291	29	0.0522535	NA	0	0	0	NA	NA	NA	0.0397554	0	NA	0	NA	0	0	NA		0	1	4	4	0	0	0	8	8	0	1	0	1	2	0
CCDC82	9720	29	0.0522535	NA	0	0	NA	0	NA	0	0	0.0249131	NA	0	2.22e-16	-2.22e-16	NA	NA		0	2	1	0	1	0	1	1	14	0	1	3	5	0	0
ZFP3	5137583	29	0.0522535	NA	0	0	0	NA	NA	NA	0	-8.88e-16	NA	NA	0	0.0362497	NA	0		0	1	1	1	0	0	0	1	12	0	0	2	9	0	2
ALK2	12612	29	0.0522535	NA	NA	2.22e-16	NA	0	NA	NA	-2.22e-16	0.10644	NA	NA	0	0.0588915	NA	0		0	0	3	0	2	0	0	5	10	0	0	1	4	0	4
OR8B8	13866832	29	0.0522535	NA	0	-2.22e-16	0	0	NA	NA	-2.22e-16	0.0397554	NA	0	NA	2.22e-16	NA	0		0	1	5	4	1	0	0	5	8	0	1	0	3	0	1
RALYL	3754267	29	0.0522535	NA	0	2.22e-16	2.22e-16	0	NA	0	0.0438914	2.22e-16	NA	0	NA	NA	0	0		0	1	3	3	1	0	1	7	6	0	1	0	0	2	4
CHD-1	2594	47	0.0520245	NA	0	0	-2.22e-16	0	NA	0	2.22e-16	0.0285132	NA	0	0	0	NA	2.22e-16		0	1	1	5	1	0	1	6	12	0	4	4	9	0	3
OSBPL10	12001	35	0.0520227	NA	0	0	-2.22e-16	NA	NA	0	2.22e-16	0.0332689	NA	NA	2.22e-16	2.22e-16	0	0		0	1	2	5	0	0	2	7	10	0	0	3	3	1	1
CAPN5	4851442	35	0.0520227	NA	0	2.22e-16	NA	NA	NA	0	0	0.0362497	NA	0	NA	-2.22e-16	NA	0		0	1	7	0	0	0	1	9	9	0	2	0	5	0	1
AML1	5862	27	0.0519268	NA	0	0	NA	NA	NA	NA	0	0.0362497	0.0362497	0	NA	NA	NA	0		0	1	2	0	0	0	0	2	9	9	2	0	0	0	2
ATP9A	21815	66	0.051721	NA	NA	0	0	-2.22e-16	NA	2.22e-16	0.0265953	0.0687096	NA	0	0	2.22e-16	0	0		0	0	4	4	5	0	3	13	17	0	2	9	6	2	1
OGDHL	2843329	77	0.0516966	NA	0	0	-2.22e-16	NA	0	NA	0	0.0745777	NA	0	2.22e-16	0.0332689	NA	2.22e-16		0	2	8	5	0	1	0	15	19	0	4	6	10	0	7
ACSM2B	14155300	60	0.0516181	NA	0	0	0	0	NA	0	-2.22e-16	0.146535	NA	NA	0	0	2.22e-16	0		0	1	9	14	1	0	1	5	15	0	0	1	2	3	8
SAMD3	5088171	47	0.0515312	NA	0	2.22e-16	0.0487275	0	NA	NA	2.22e-16	0.0487275	NA	-2.22e-16	0	2.22e-16	NA	2.22e-16		0	2	6	6	2	0	0	6	12	0	5	2	3	0	3
PKCG	643	65	0.0514489	0	NA	0	4.44e-16	0	NA	0	0.0766216	0	0	0	2.22e-16	4.44e-16	0	2.22e-16		1	0	4	10	2	0	1	15	8	1	2	3	10	2	6
TMEM189	12003215	11	0.0513828	NA	NA	NA	0	NA	NA	0	0	2.22e-16	NA	NA	0	0	NA	NA		0	0	0	1	0	0	1	1	3	0	0	1	4	0	0
OSTalpha	3724455	11	0.0513828	NA	0	0	0	NA	NA	NA	0	0	0	NA	0	0	NA	NA		0	1	1	2	0	0	0	1	2	1	0	1	2	0	0
ING2	12483	11	0.0513828	NA	NA	NA	0	0	NA	NA	0	2.22e-16	NA	0	0	0	0	0		0	0	0	1	1	0	0	1	3	0	1	1	1	1	1
MMP7	17757	11	0.0513828	NA	NA	0	NA	0	NA	NA	0	NA	NA	NA	NA	0	0	0		0	0	2	0	1	0	0	2	0	0	0	0	4	1	1
HESX1	3754036	11	0.0513828	NA	NA	NA	NA	0	NA	NA	0	0	NA	0	NA	0	NA	0		0	0	0	0	1	0	0	4	2	0	1	0	2	0	1
NUDT14	2842276	11	0.0513828	NA	NA	0	0	NA	NA	NA	0	2.22e-16	NA	0	0	NA	0	NA		0	0	1	1	0	0	0	1	3	0	2	2	0	1	0
NUDT2	5142438	11	0.0513828	NA	NA	0	0	NA	NA	NA	0	0	NA	NA	0	NA	0	0		0	0	2	1	0	0	0	4	1	0	0	1	0	1	1
ZFAND2B	3141	11	0.0513828	NA	0.056633	0	NA	NA	NA	NA	NA	0.0438914	NA	NA	NA	NA	NA	NA		0	3	1	0	0	0	0	0	7	0	0	0	0	0	0
C1QC	21845	11	0.0513828	NA	NA	NA	NA	NA	NA	NA	0	0	NA	NA	NA	2.22e-16	0	0		0	0	0	0	0	0	0	2	4	0	0	0	3	1	1
NGFRAP1	14557406	11	0.0513828	NA	NA	NA	0	NA	0	NA	0.056633	0	NA	NA	2.22e-16	0	NA	NA		0	0	0	1	0	1	0	3	2	0	0	3	1	0	0
CA13	1288259	11	0.0513828	NA	NA	0	0	NA	0	NA	-2.22e-16	0	NA	NA	NA	NA	NA	NA		0	0	1	1	0	2	0	5	2	0	0	0	0	0	0
KIF14	14298	90	0.0512269	NA	2.22e-16	2.22e-16	2.22e-16	0	0	0	0	0.0136039	NA	2.22e-16	-2.22e-16	0.11489	NA	2.22e-16		0	6	6	7	2	1	1	14	27	0	6	5	9	0	6
F13B	17857	73	0.051118	0	0	0	-8.88e-16	NA	NA	0	0	0.0417384	NA	0	0	-2.22e-16	NA	0		1	2	9	12	0	0	2	14	15	0	1	4	5	0	8
RFX6	3619026	67	0.051018	NA	0	0	4.44e-16	0	NA	0	4.44e-16	0.0285132	NA	0	0	4.44e-16	2.22e-16	2.22e-16		0	1	4	10	1	0	1	10	12	0	4	4	10	3	7
ZBTB24	1299440	36	0.0507843	NA	NA	0	2.22e-16	0	0	0	2.22e-16	2.22e-16	NA	0	0	0	NA	2.22e-16		0	0	4	3	1	2	1	7	7	0	2	2	4	0	3
ZNF600	22828	42	0.0507416	NA	2.22e-16	0	-2.22e-16	NA	NA	NA	2.22e-16	0.0379303	NA	0	0	0	NA	NA		0	3	2	5	0	0	0	3	17	0	2	2	8	0	0
HPSE	19032	30	0.0507105	NA	0	0	2.22e-16	0	NA	NA	0.0438914	2.22e-16	NA	2.22e-16	0	0	0	0		0	1	1	3	1	0	0	7	6	0	3	2	2	2	2
LPAR1	2763801	30	0.0507105	NA	NA	0	0	0	NA	0	2.22e-16	0.0362497	NA	NA	0	-2.22e-16	NA	0		0	0	1	2	1	0	1	7	9	0	0	2	5	0	2
endophilin A3	21985	30	0.0507105	NA	NA	-2.22e-16	0	0	NA	NA	0	0.0332689	NA	0	NA	0	NA	0		0	0	5	1	1	0	0	2	10	0	1	0	8	0	2
SLCO4A1	5945	30	0.0507105	NA	0	0	0	0	NA	NA	2.22e-16	0	NA	0	0	0	0	0		0	1	2	4	2	0	0	6	9	0	2	1	1	1	1
hnRNP U	4168	30	0.0507105	NA	NA	NA	2.22e-16	0	NA	NA	2.22e-16	0.0362497	NA	2.22e-16	-2.22e-16	0	NA	-2.22e-16		0	0	0	3	1	0	0	3	9	0	3	5	1	0	5
TBXAS1	3567194	30	0.0507105	NA	0	0	0.148342	0	NA	0	2.22e-16	2.22e-16	NA	2.22e-16	NA	0	0	-2.22e-16		0	1	2	5	1	0	1	3	7	0	3	0	1	1	5
ZNF836	5118394	54	0.0505764	NA	0	2.22e-16	2.22e-16	NA	NA	0	-2.22e-16	0.0923315	NA	0	0	0	NA	0		0	1	3	3	0	0	1	5	24	0	2	2	9	0	4
TNFRSF19	2895627	24	0.0503152	NA	NA	0	0	NA	NA	0	0.0362497	0	NA	NA	0	2.22e-16	0	2.22e-16		0	0	1	1	0	0	1	9	4	0	0	1	3	1	3
ADRA1B	5104	24	0.0503152	NA	NA	2.22e-16	0	NA	NA	NA	-2.22e-16	-2.22e-16	NA	0	0	0	NA	0		0	0	3	4	0	0	0	5	5	0	1	1	4	0	1
ZFP28	22231	48	0.0503152	NA	0	NA	-2.22e-16	0	NA	0	0	0.0234268	NA	NA	2.22e-16	0.0438914	0	0		0	2	0	5	1	0	2	9	15	0	0	3	7	2	2
AK8	7584279	24	0.0503152	NA	0	0	0	NA	NA	NA	-2.22e-16	2.22e-16	NA	NA	0	0	0.056633	NA		0	2	2	2	0	0	0	5	6	0	0	2	2	3	0
AGPAT4	20135	24	0.0503152	NA	NA	0	0	0	NA	0	-2.22e-16	-2.22e-16	NA	NA	0	0.0487275	NA	0		0	0	2	1	1	0	1	5	5	0	0	2	6	0	1
STLK3	758	24	0.0503152	NA	NA	2.22e-16	0	NA	NA	0	0	0	NA	0	0	2.22e-16	NA	0		0	0	3	2	0	0	1	2	9	0	2	1	3	0	1
MARVELD2	6846	24	0.0503152	NA	NA	0	NA	NA	NA	NA	2.22e-16	0	NA	0	0	2.22e-16	0	0		0	0	1	0	0	0	0	6	9	0	1	2	3	1	1
STXBP2	25272	24	0.0503152	NA	2.22e-16	NA	2.22e-16	NA	NA	NA	-2.22e-16	0.0588915	NA	NA	2.22e-16	0	0	0		0	3	0	3	0	0	0	5	4	0	0	3	2	2	2
RCOR3	15875	24	0.0503152	NA	0	2.22e-16	0	NA	NA	NA	0	0.0438914	NA	0	NA	0	NA	NA		0	1	3	2	0	0	0	9	7	0	1	0	1	0	0
ADGB	18222	24	0.0503152	NA	NA	NA	NA	NA	NA	NA	NA	0.0687096	NA	NA	2.22e-16	NA	NA	NA		0	0	0	0	0	0	0	0	17	0	0	7	0	0	0
RFPL1	12485304	24	0.0503152	NA	NA	0	0	NA	0	0	-2.22e-16	0.10644	NA	0	0	NA	0	NA		0	0	1	2	0	1	1	5	10	0	2	1	0	1	0
MKLN1	14801	24	0.0503152	NA	NA	0	0	0	NA	0	0	0.134362	NA	NA	0	2.22e-16	NA	2.22e-16		0	0	2	1	1	0	1	2	7	0	0	1	6	0	3
SIAH2	17420	24	0.0503152	NA	0	2.22e-16	0	0	NA	NA	0.0397554	2.22e-16	NA	NA	NA	-2.22e-16	NA	0		0	1	3	1	1	0	0	8	3	0	0	0	5	0	2
POTEG	14591	67	0.050108	NA	0.056633	0	4.44e-16	0	NA	0	2.22e-16	0	NA	2.22e-16	0	2.22e-16	0.0588915	0		0	3	14	10	1	0	1	6	11	0	3	2	3	4	9
ZNF334	8362	61	0.049805	NA	NA	0	0	NA	NA	0	0.0307166	0.0265953	NA	0	0.0588915	2.22e-16	NA	-2.22e-16		0	0	4	2	0	0	1	11	26	0	2	4	6	0	5
ZIM3	6554	43	0.0497516	NA	0	2.22e-16	0	NA	NA	NA	2.22e-16	0	NA	0	2.22e-16	0.0362497	0	2.22e-16		0	1	7	4	0	0	0	3	8	0	1	6	9	1	3
SLC25A12	13170	37	0.0496012	NA	0	0	0	NA	0	0	2.22e-16	2.22e-16	NA	2.22e-16	0	2.22e-16	NA	0		0	1	2	4	0	1	1	6	6	0	3	4	7	0	2
ZNF382	3724039	37	0.0496012	NA	NA	0	2.22e-16	NA	NA	NA	0	0.0332689	NA	0	0	2.22e-16	NA	0		0	0	4	3	0	0	0	9	10	0	1	2	7	0	1
GAS7	14665	31	0.0492538	NA	0	0	2.22e-16	NA	NA	NA	-8.88e-16	NA	NA	0	0	0	NA	0		0	1	2	6	0	0	0	13	0	0	1	2	4	0	2
RAI2	15324945	31	0.0492538	NA	0	2.22e-16	2.22e-16	NA	NA	NA	2.22e-16	0.11489	NA	NA	2.22e-16	0	NA	0		0	1	6	3	0	0	0	3	9	0	0	6	2	0	1
FAM227B	17203	31	0.0492538	NA	0	0	0	NA	NA	0	0	0.0487275	NA	NA	2.22e-16	0.0487275	NA	-2.22e-16		0	1	1	4	0	0	1	4	6	0	0	3	6	0	5
TUBA3E	6202528	31	0.0492538	NA	NA	2.22e-16	-2.22e-16	NA	NA	NA	0.0487275	0	NA	0	0	-2.22e-16	NA	0		0	0	3	5	0	0	0	6	8	0	1	1	5	0	2
EZH2	5913	31	0.0492538	NA	0	0	2.22e-16	NA	NA	NA	-2.22e-16	0.0307166	0	0	NA	0	0	0		0	1	4	3	0	0	0	5	11	1	2	0	2	1	1
CLCN5	27905501	31	0.0492538	NA	0	0	2.22e-16	NA	NA	NA	-2.22e-16	0.0234268	NA	NA	NA	NA	NA	0		0	2	4	3	0	0	0	5	15	0	0	0	0	0	2
ZNF471	3484035	50	0.0489869	NA	NA	NA	-2.22e-16	NA	NA	0	0	0.0541153	NA	0	2.22e-16	4.44e-16	NA	0		0	0	0	5	0	0	1	4	15	0	4	3	10	0	8
NFAM1	20842	6	0.0487275	NA	NA	0	NA	NA	NA	NA	0	0	NA	NA	NA	0	NA	NA		0	0	2	0	0	0	0	2	1	0	0	0	1	0	0
HLA-DRB1	6141101	18	0.0487275	NA	0.0438914	NA	0	NA	NA	NA	NA	NA	0	0	2.22e-16	0	NA	NA		0	7	0	1	0	0	0	0	0	1	1	7	1	0	0
E2A	7194	18	0.0487275	NA	0	0	0	NA	0	NA	0	2.22e-16	NA	NA	0	0	0	0		0	2	2	1	0	1	0	4	3	0	0	1	1	2	1
SLC43A2	2380795	12	0.0487275	NA	NA	0	NA	NA	NA	NA	2.22e-16	0	NA	NA	0	0	NA	NA		0	0	1	0	0	0	0	6	2	0	0	2	1	0	0
TMEM126A	5128523	6	0.0487275	NA	NA	NA	NA	0	NA	NA	NA	0.056633	NA	NA	0	NA	NA	NA		0	0	0	0	2	0	0	0	3	0	0	1	0	0	0
SFRP5	10634	6	0.0487275	NA	NA	NA	NA	NA	NA	NA	0	0	NA	NA	0	0	NA	0		0	0	0	0	0	0	0	1	2	0	0	1	1	0	1
TRIM74	2237405	6	0.0487275	NA	NA	NA	NA	NA	NA	0	NA	0	NA	NA	0.0588915	NA	NA	NA		0	0	0	0	0	0	1	0	1	0	0	4	0	0	0
CYP2W1	7584348	12	0.0487275	NA	NA	0	0	NA	NA	NA	0	0	NA	NA	0	0	NA	0		0	0	2	1	0	0	0	2	2	0	0	2	1	0	2
TNFRSF9	12639	18	0.0487275	NA	0	0	0	0	NA	NA	2.22e-16	0	NA	0	0	2.22e-16	0	NA		0	1	1	1	1	0	0	6	2	0	1	1	3	1	0
OLIG2	16486	6	0.0487275	NA	NA	NA	NA	NA	NA	NA	0	NA	NA	NA	NA	NA	0	0		0	0	0	0	0	0	0	4	0	0	0	0	0	1	1
TMEM42	10114	6	0.0487275	NA	NA	NA	NA	NA	NA	NA	0	0.056633	NA	NA	NA	0	NA	NA		0	0	0	0	0	0	0	1	3	0	0	0	2	0	0
DMC1	15247300	18	0.0487275	NA	NA	0	0	NA	NA	NA	0	0	NA	0	0	2.22e-16	NA	0		0	0	2	1	0	0	0	4	4	0	1	2	3	0	1
GTL3	5216	6	0.0487275	NA	NA	0	NA	NA	NA	NA	0.056633	0	NA	NA	0	NA	NA	NA		0	0	1	0	0	0	0	3	1	0	0	1	0	0	0
TESC	3508429	12	0.0487275	NA	0	0	NA	NA	NA	NA	0	0.0541153	NA	NA	0	0	0	NA		0	1	1	0	0	0	0	1	5	0	0	2	1	1	0
C2orf83	19081093	6	0.0487275	NA	NA	NA	0	NA	0	NA	0	0	NA	NA	NA	NA	0	0		0	0	0	1	0	1	0	1	1	0	0	0	0	1	1
MREG	2825820	6	0.0487275	NA	NA	0	NA	NA	NA	NA	2.22e-16	0	NA	NA	NA	0	NA	NA		0	0	1	0	0	0	0	3	1	0	0	0	1	0	0
TEX29	1661412	6	0.0487275	NA	NA	NA	NA	NA	NA	NA	0	0	NA	NA	NA	0	0	NA		0	0	0	0	0	0	0	1	2	0	0	0	2	1	0
GLTPD1	5128169	6	0.0487275	NA	NA	NA	NA	NA	NA	NA	0.056633	NA	NA	0	NA	NA	NA	0		0	0	0	0	0	0	0	3	0	0	1	0	0	0	2
BMF	11266601	6	0.0487275	NA	NA	NA	NA	NA	NA	NA	2.22e-16	NA	NA	0	0	0	NA	NA		0	0	0	0	0	0	0	3	0	0	1	1	1	0	0
C1orf115	1287737	6	0.0487275	NA	NA	NA	0	NA	NA	NA	2.22e-16	NA	NA	NA	0	0	NA	NA		0	0	0	1	0	0	0	3	0	0	0	1	1	0	0
ICLN	3181	6	0.0487275	NA	NA	NA	NA	0	NA	NA	0	2.22e-16	NA	NA	NA	0	NA	NA		0	0	0	0	1	0	0	1	3	0	0	0	1	0	0
atlastin	8321	18	0.0487275	NA	NA	0	0	NA	0	NA	0	0.0541153	NA	NA	2.22e-16	0	0	NA		0	0	2	1	0	1	0	2	5	0	0	3	2	2	0
DEFA4	19097506	12	0.0487275	NA	0	0	0	NA	NA	NA	0.056633	0	NA	NA	0	NA	NA	0		0	1	1	2	0	0	0	3	2	0	0	2	0	0	1
H4G	10433	6	0.0487275	NA	NA	NA	NA	NA	NA	NA	0	0	NA	NA	NA	0	NA	0		0	0	0	0	0	0	0	2	2	0	0	0	1	0	1
RWDD2B	2615450	24	0.0487275	NA	NA	0	NA	NA	NA	NA	2.22e-16	0	NA	0	NA	0.0397554	NA	2.22e-16		0	0	1	0	0	0	0	7	4	0	1	0	8	0	3
DHFR	2888800	6	0.0487275	NA	NA	NA	NA	NA	NA	NA	NA	2.22e-16	NA	NA	NA	0	NA	0		0	0	0	0	0	0	0	0	3	0	0	0	1	0	2
THY1	19666	6	0.0487275	NA	NA	0	0	NA	NA	NA	0	0	NA	NA	NA	NA	NA	0		0	0	1	2	0	0	0	1	1	0	0	0	0	0	1
PHF5A	12393	6	0.0487275	0	NA	NA	NA	NA	NA	NA	0	0	NA	NA	NA	0	0	0		1	0	0	0	0	0	0	1	1	0	0	0	1	1	1
PPP2R2B	17605	6	0.0487275	NA	NA	NA	NA	NA	NA	0	NA	0	NA	NA	NA	0	NA	0		0	0	0	0	0	0	1	0	2	0	0	0	2	0	1
DUSP21	22366	18	0.0487275	NA	0	2.22e-16	0	NA	NA	NA	0.0588915	0.0541153	NA	NA	0	NA	NA	0		0	1	3	1	0	0	0	4	5	0	0	2	0	0	2
PAF	14909	6	0.0487275	NA	NA	NA	0	NA	NA	NA	NA	0	NA	0	NA	NA	NA	0		0	0	0	1	0	0	0	0	2	0	1	0	0	0	2
NPFFR1	2240921	6	0.0487275	NA	NA	NA	NA	NA	NA	NA	0	0.056633	NA	0	NA	NA	NA	NA		0	0	0	0	0	0	0	1	3	0	2	0	0	0	0
ATP6V0B	14556817	12	0.0487275	NA	NA	0	NA	NA	NA	NA	0	0	NA	0	0	0	NA	0		0	0	2	0	0	0	0	4	2	0	1	1	1	0	1
NUS1	19108666	6	0.0487275	NA	NA	NA	NA	NA	NA	NA	NA	0	NA	0	0	0	NA	NA		0	0	0	0	0	0	0	0	2	0	1	1	2	0	0
GLYATL3	3566955	6	0.0487275	0	0.056633	NA	NA	NA	NA	NA	NA	0	NA	NA	NA	NA	NA	NA		1	3	0	0	0	0	0	0	2	0	0	0	0	0	0
PABPC4L	11551614	6	0.0487275	NA	NA	0	NA	NA	NA	NA	NA	0.0588915	NA	NA	NA	NA	NA	0		0	0	1	0	0	0	0	0	4	0	0	0	0	0	1
SRA1	18786	6	0.0487275	NA	0.056633	NA	NA	NA	NA	NA	0	0	NA	NA	0	NA	NA	NA		0	3	0	0	0	0	0	1	1	0	0	1	0	0	0
LBX1	3709365	12	0.0487275	NA	NA	NA	0	NA	NA	NA	0.0487275	NA	NA	NA	0	0	NA	0		0	0	0	2	0	0	0	6	0	0	0	1	2	0	1
PCDHGA4	2474372	6	0.0487275	NA	NA	0	0	NA	NA	NA	0	0	NA	NA	0	NA	NA	NA		0	0	2	1	0	0	0	1	1	0	0	1	0	0	0
ZC3H8	9305	6	0.0487275	NA	NA	NA	NA	NA	NA	NA	0	2.22e-16	NA	NA	NA	0	NA	0		0	0	0	0	0	0	0	1	3	0	0	0	1	0	1
HLA-DRB5	2472809	12	0.0487275	NA	-2.22e-16	NA	0	NA	NA	NA	NA	0	NA	NA	2.22e-16	0	NA	NA		0	5	0	2	0	0	0	0	1	0	0	3	1	0	0
GMPR2	2471994	6	0.0487275	NA	NA	NA	NA	0	NA	NA	0	0	NA	NA	NA	NA	NA	0		0	0	0	0	1	0	0	2	2	0	0	0	0	0	1
SPATA45	19073265	6	0.0487275	NA	NA	0	NA	NA	NA	0	NA	0	NA	NA	0	0	NA	0		0	0	1	0	0	0	1	0	1	0	0	1	1	0	1
FPR1	4287	18	0.0487275	NA	0	0	0	0	NA	NA	-2.22e-16	0	NA	0	0	0	NA	0		0	1	2	1	1	0	0	5	2	0	1	2	2	0	1
C16orf87	4670316	6	0.0487275	NA	NA	NA	NA	NA	NA	NA	NA	0	NA	0	0	0.056633	NA	NA		0	0	0	0	0	0	0	0	1	0	1	1	3	0	0
CBWD2	21338620	6	0.0487275	NA	NA	NA	0	NA	NA	NA	0	0	NA	0	NA	NA	NA	NA		0	0	0	1	0	0	0	1	2	0	2	0	0	0	0
TIGAR	9762	18	0.0487275	NA	NA	0	0	NA	NA	NA	0.0487275	0.0541153	NA	NA	2.22e-16	NA	NA	0		0	0	2	1	0	0	0	6	5	0	0	3	0	0	1
TGFalpha	14083917	6	0.0487275	NA	NA	NA	0	NA	NA	NA	0	NA	NA	NA	0	NA	0	NA		0	0	0	1	0	0	0	2	0	0	0	1	0	2	0
IFITM3	10365	6	0.0487275	NA	NA	NA	NA	NA	NA	NA	NA	0	NA	NA	0	NA	0	NA		0	0	0	0	0	0	0	0	2	0	0	2	0	2	0
ATG101	10816	6	0.0487275	NA	NA	0	NA	0	0	NA	0	0	NA	NA	0	NA	NA	NA		0	0	1	0	1	1	0	1	1	0	0	1	0	0	0
PU.1	4728	6	0.0487275	NA	NA	0	0	NA	NA	NA	0	0	NA	0	NA	NA	NA	0		0	0	1	1	0	0	0	1	1	0	1	0	0	0	1
CXCR6	13370400	6	0.0487275	NA	0	0	NA	NA	NA	NA	0	0	NA	NA	0	NA	NA	NA		0	1	1	0	0	0	0	2	1	0	0	1	0	0	0
G-gamma 7	5146089	6	0.0487275	NA	NA	NA	NA	NA	NA	NA	0.0588915	0	NA	NA	NA	0	NA	NA		0	0	0	0	0	0	0	4	1	0	0	0	1	0	0
MPDU1	19100136	6	0.0487275	NA	NA	NA	NA	NA	NA	NA	NA	2.22e-16	NA	NA	0	0	NA	NA		0	0	0	0	0	0	0	0	3	0	0	2	1	0	0
LELP1	19106080	12	0.0487275	NA	NA	2.22e-16	0	NA	NA	NA	NA	0	NA	NA	0	0	0	0		0	0	3	2	0	0	0	0	2	0	0	2	1	1	1
COX6A1	10302828	6	0.0487275	NA	NA	NA	NA	NA	NA	NA	NA	0	NA	0.056633	0	NA	NA	NA		0	0	0	0	0	0	0	0	2	0	3	1	0	0	0
QRFP	19108306	6	0.0487275	NA	NA	NA	0	NA	NA	NA	NA	0	NA	NA	0	NA	NA	NA		0	0	0	1	0	0	0	0	4	0	0	1	0	0	0
CACFD1	3723545	6	0.0487275	NA	NA	NA	NA	NA	NA	NA	0	0	NA	NA	0	NA	NA	0		0	0	0	0	0	0	0	2	2	0	0	1	0	0	1
SPRR4	19105352	6	0.0487275	NA	NA	0	NA	NA	NA	NA	0	0	0	NA	NA	NA	NA	NA		0	0	2	0	0	0	0	2	1	1	0	0	0	0	0
FXN	20776	6	0.0487275	NA	NA	0	0	NA	NA	NA	NA	0	NA	NA	0	0	NA	NA		0	0	1	1	0	0	0	0	2	0	0	1	1	0	0
DSCR4	19098291	6	0.0487275	NA	NA	NA	0	0	NA	NA	0	0	NA	NA	0	NA	NA	NA		0	0	0	1	1	0	0	2	1	0	0	1	0	0	0
XPNPEP1	8881	6	0.0487275	NA	NA	0	NA	NA	NA	NA	NA	2.22e-16	NA	NA	NA	0	NA	NA		0	0	1	0	0	0	0	0	3	0	0	0	2	0	0
ATP5J	9525	6	0.0487275	NA	NA	NA	NA	NA	NA	0	0	2.22e-16	NA	0	NA	NA	NA	NA		0	0	0	0	0	0	1	1	3	0	1	0	0	0	0
FABP7	14621	6	0.0487275	NA	NA	NA	0	NA	NA	NA	0	0	NA	NA	0	0	NA	0		0	0	0	1	0	0	0	1	1	0	0	1	1	0	1
METTL23	10304311	6	0.0487275	NA	NA	NA	NA	NA	NA	0	NA	NA	NA	NA	2.22e-16	0	NA	0		0	0	0	0	0	0	1	0	0	0	0	3	1	0	1
DIRAS2	10618	12	0.0487275	NA	NA	NA	0	NA	0	NA	2.22e-16	NA	NA	NA	0	-2.22e-16	NA	NA		0	0	0	1	0	1	0	3	0	0	0	2	5	0	0
RBM24	19105832	12	0.0487275	NA	NA	0	NA	0	NA	0	0	NA	NA	NA	0	0	NA	0		0	0	4	0	1	0	1	2	0	0	0	2	1	0	1
CNTNAP3B	10289845	6	0.0487275	NA	NA	0	NA	NA	NA	NA	NA	NA	NA	NA	0.0541153	NA	NA	NA		0	0	1	0	0	0	0	0	0	0	0	5	0	0	0
E2F6	17989	6	0.0487275	NA	NA	NA	NA	NA	NA	NA	0	0	NA	NA	0	NA	0	0		0	0	0	0	0	0	0	2	1	0	0	1	0	1	1
C1orf216	2410987	6	0.0487275	NA	0	0	0	NA	NA	NA	0	0	NA	NA	NA	NA	NA	NA		0	1	1	1	0	0	0	2	1	0	0	0	0	0	0
RAB9A	12387	6	0.0487275	NA	NA	NA	NA	0	NA	NA	NA	0.0541153	NA	NA	NA	NA	NA	NA		0	0	0	0	1	0	0	0	5	0	0	0	0	0	0
FABP3	4955	6	0.0487275	NA	NA	NA	NA	0	NA	0	0	0	NA	NA	NA	0	NA	NA		0	0	0	0	2	0	1	1	1	0	0	0	1	0	0
C9orf57	19078478	6	0.0487275	NA	0	NA	NA	NA	NA	NA	NA	0.0588915	NA	NA	0	NA	NA	NA		0	1	0	0	0	0	0	0	4	0	0	1	0	0	0
EFNA4	14558445	6	0.0487275	NA	0	NA	NA	NA	NA	NA	0	0.056633	NA	NA	0	NA	NA	NA		0	1	0	0	0	0	0	1	3	0	0	1	0	0	0
BRK1	20004	6	0.0487275	NA	0	NA	NA	NA	NA	NA	NA	0	NA	NA	0	NA	NA	0		0	2	0	0	0	0	0	0	2	0	0	1	0	0	1
HP	1301497	6	0.0487275	NA	NA	NA	0	NA	NA	NA	NA	0.0588915	NA	NA	NA	0	NA	NA		0	0	0	1	0	0	0	0	4	0	0	0	1	0	0
HBEGF	9204	6	0.0487275	NA	NA	NA	0	NA	NA	NA	0	0	NA	NA	0	0	NA	NA		0	0	0	1	0	0	0	1	2	0	0	1	1	0	0
RPL6	6963	12	0.0487275	NA	NA	0	NA	NA	NA	NA	0	2.22e-16	0	0	NA	0.056633	NA	0		0	0	2	0	0	0	0	1	3	1	1	0	3	0	1
KRTDAP	19074530	6	0.0487275	NA	NA	NA	0	NA	NA	0	0	0	NA	NA	NA	NA	NA	NA		0	0	0	1	0	0	1	2	2	0	0	0	0	0	0
PA1	6344	6	0.0487275	NA	0	NA	0	NA	NA	0	0	NA	NA	NA	0	NA	NA	0		0	1	0	1	0	0	1	1	0	0	0	1	0	0	1
WBP5	4855407	6	0.0487275	NA	NA	NA	NA	NA	NA	NA	0	0	NA	0	0	0	NA	NA		0	0	0	0	0	0	0	1	1	0	1	1	2	0	0
CPLX3	3755034	6	0.0487275	NA	NA	NA	0	NA	NA	NA	0	0	NA	NA	NA	0	NA	NA		0	0	0	1	0	0	0	2	2	0	0	0	1	0	0
NFU1	13257881	6	0.0487275	NA	0	NA	0	NA	NA	NA	NA	0	NA	NA	0	0	NA	NA		0	1	0	1	0	0	0	0	2	0	0	1	1	0	0
SUV420H2	3754999	6	0.0487275	NA	NA	NA	NA	NA	NA	NA	2.22e-16	NA	NA	NA	0	NA	NA	0		0	0	0	0	0	0	0	3	0	0	0	1	0	0	2
NUDT10	7918526	6	0.0487275	NA	0	NA	NA	NA	NA	NA	0	0	NA	0	0	NA	NA	NA		0	1	0	0	0	0	0	1	2	0	1	1	0	0	0
RKIP	2295	6	0.0487275	NA	NA	0	0	0	NA	NA	NA	0	NA	NA	0	NA	NA	NA		0	0	1	1	1	0	0	0	2	0	0	1	0	0	0
IL13	14083904	6	0.0487275	NA	NA	0	NA	0	NA	NA	0	NA	NA	NA	NA	0	NA	0		0	0	1	0	1	0	0	2	0	0	0	0	1	0	1
CLLU1OS	19079105	6	0.0487275	NA	NA	NA	0	NA	NA	NA	0	0	NA	NA	NA	NA	NA	NA		0	0	0	4	0	0	0	1	1	0	0	0	0	0	0
KRTAP22-1	19109191	6	0.0487275	NA	0	NA	0	NA	NA	NA	NA	NA	NA	0	NA	NA	0	0		0	1	0	1	0	0	0	0	0	0	2	0	0	1	1
CLEC18A	15250339	6	0.0487275	NA	NA	NA	0	NA	NA	NA	0	2.22e-16	NA	NA	NA	NA	NA	NA		0	0	0	1	0	0	0	2	3	0	0	0	0	0	0
FAM77C	18231	6	0.0487275	NA	0	NA	NA	NA	NA	NA	0	0	NA	NA	NA	NA	NA	0		0	2	0	0	0	0	0	1	2	0	0	0	0	0	1
DEFB121	19103781	6	0.0487275	NA	NA	0	NA	NA	NA	NA	0	0	NA	NA	0	NA	NA	0		0	0	2	0	0	0	0	1	1	0	0	1	0	0	1
DENND4C	5462	64	0.0486195	NA	0	0	0	0	0	0	0	0.0397554	NA	-2.22e-16	2.22e-16	0.0541153	2.22e-16	NA		0	1	2	4	1	1	1	11	24	0	5	6	5	3	0
UGT2B10	11741	38	0.0484698	NA	0	2.22e-16	2.22e-16	0	NA	NA	0	0.0417384	NA	NA	2.22e-16	0	0	2.22e-16		0	1	3	3	1	0	0	4	15	0	0	3	1	1	6
WDR40C	19962	76	0.0484698	0	NA	0	2.22e-16	0	0	NA	0.0188956	-8.88e-16	NA	2.22e-16	0	-2.22e-16	0.0487275	0		1	0	14	7	1	2	0	19	13	0	3	4	5	6	1
FNDC7	10244977	25	0.0484519	NA	0	0	0	NA	0	NA	2.22e-16	0.0397554	NA	0	2.22e-16	NA	NA	0		0	1	1	2	0	1	0	6	8	0	2	3	0	0	1
MOR-1	1006	25	0.0484519	NA	0	0	-2.22e-16	NA	NA	NA	2.22e-16	0.10644	0	NA	NA	NA	0	NA		0	2	2	5	0	0	0	3	10	1	0	0	0	2	0
DCP1B	2681	25	0.0484519	NA	NA	NA	2.22e-16	NA	NA	NA	2.22e-16	0.0541153	NA	0	0	0	NA	2.22e-16		0	0	0	6	0	0	0	6	5	0	2	1	2	0	3
KLHL13	5077102	25	0.0484519	NA	NA	0	0	NA	NA	0	-2.22e-16	0.0989508	NA	0	NA	NA	2.22e-16	0		0	0	1	1	0	0	2	5	11	0	1	0	0	3	1
LRRD1	5136782	25	0.0484519	NA	NA	NA	NA	NA	NA	NA	NA	0	NA	NA	0.143841	NA	NA	NA		0	0	0	0	0	0	0	0	19	0	0	6	0	0	0
CCDC74A	2453109	25	0.0484519	NA	0	2.22e-16	0	NA	NA	0	2.22e-16	0	NA	0	0.0487275	0	NA	0		0	2	3	4	0	0	1	3	2	0	1	6	1	0	2
KBTBD7	17759	25	0.0484519	NA	0	0	0	0	0	0	NA	0.0397554	NA	0	0	0	NA	NA		0	1	4	2	2	1	1	0	8	0	1	1	4	0	0
PAPSS1	3508732	25	0.0484519	NA	0	2.22e-16	NA	NA	0	NA	0	2.22e-16	NA	NA	0	0	NA	2.22e-16		0	2	3	0	0	1	0	4	6	0	0	4	2	0	3
SH3RF2	3225402	25	0.0484519	NA	NA	0	2.22e-16	0	NA	NA	2.22e-16	0	NA	0	NA	NA	0.0541153	NA		0	0	1	6	1	0	0	7	4	0	1	0	0	5	0
WARS2	13872	25	0.0484519	NA	0	0	0	NA	NA	NA	0.0332689	2.22e-16	NA	NA	NA	2.22e-16	NA	0		0	1	2	2	0	0	0	10	3	0	0	0	3	0	4
SLC17A9	21673	25	0.0484519	NA	0	0	0	0	NA	NA	0	2.22e-16	NA	NA	0	-2.22e-16	0	2.22e-16		0	1	4	1	1	0	0	1	6	0	0	1	5	2	3
LRP6	6845	71	0.0483843	NA	0	2.22e-16	0	0	NA	NA	2.22e-16	1.33e-15	NA	0	2.22e-16	0.0812662	0	0		0	1	6	8	1	0	0	6	21	0	1	3	14	2	8
EFCAB6	10494	76	0.0482757	NA	0	0	0	0	NA	0	-8.88e-16	-4.44e-16	0	0.0487275	2.22e-16	2.22e-16	NA	0.0487275		0	2	8	9	2	0	1	13	18	1	6	3	7	0	6
ABCB5	21679	103	0.0482376	NA	0	0	-8.88e-16	0	0	0	0.0362497	0.0146298	NA	2.22e-16	0	-8.88e-16	2.22e-16	0		0	1	16	12	2	1	1	18	25	0	3	4	13	3	4
RIMS1	4070	122	0.0480494	NA	0	2.22e-16	0	-2.22e-16	0	NA	0.0484519	0.019365	0	0	0	0	0	2.22e-16		0	2	6	11	5	1	0	25	37	2	4	8	14	1	6
CCDC144A	22695	58	0.0480492	NA	0	0	NA	NA	NA	0	0	0.0484519	NA	2.22e-16	4.44e-16	-2.22e-16	NA	0		0	2	4	0	0	0	1	4	25	0	3	10	5	0	4
ANP-C	17336	45	0.0478774	NA	NA	0	0	0	NA	NA	0.0977997	-2.22e-16	NA	0	2.22e-16	0	0	-2.22e-16		0	0	9	4	1	0	0	13	5	0	2	3	2	1	5
PAPOLB	6202176	45	0.0478774	NA	0	0	2.22e-16	NA	NA	0	2.22e-16	0.0319446	NA	0	NA	-2.22e-16	NA	2.22e-16		0	1	1	6	0	0	1	6	21	0	1	0	5	0	3
CTNNAL1	18327	32	0.0478765	NA	NA	NA	0	0	NA	0	-2.22e-16	0.0487275	NA	0	0	2.22e-16	NA	0		0	0	0	1	1	0	2	5	6	0	4	4	7	0	2
MICALCL	20830	32	0.0478765	0	2.22e-16	0	0	0	NA	NA	2.22e-16	0.0588915	NA	0	0	0	NA	0		1	3	1	4	1	0	0	6	8	0	1	2	4	0	1
XPB	6671	32	0.0478765	NA	NA	NA	0	NA	0	0	2.22e-16	0.0332689	NA	0	0	2.22e-16	NA	2.22e-16		0	0	0	1	0	1	1	6	10	0	2	2	6	0	3
GALNT11	1305870	32	0.0478765	NA	2.22e-16	NA	0	NA	NA	0	0	0.0332689	NA	0	-2.22e-16	0	0	0		0	3	0	2	0	0	1	4	10	0	1	5	4	1	1
ZFP2	3592723	32	0.0478765	NA	NA	0	NA	0	NA	NA	2.22e-16	0	NA	0	NA	0.0588915	NA	0		0	0	1	0	1	0	0	6	15	0	1	0	4	0	4
SCML4	6196017	32	0.0478765	NA	NA	0.0397554	2.22e-16	2.22e-16	NA	NA	2.22e-16	0	NA	NA	0	0.0438914	NA	NA		0	0	8	3	3	0	0	3	4	0	0	4	7	0	0
ADD3	5703	32	0.0478765	NA	NA	0	NA	0	NA	NA	2.22e-16	0.0766216	NA	0	0	0	NA	NA		0	0	2	0	2	0	0	6	15	0	1	4	2	0	0
GRIN1	6204	32	0.0478765	NA	0.087208	-2.22e-16	2.22e-16	0	NA	NA	2.22e-16	2.22e-16	NA	NA	0	2.22e-16	NA	0		0	6	5	3	1	0	0	3	6	0	0	1	3	0	4
TNNI3K	3795	25	0.0474537	NA	0	2.22e-16	2.22e-16	NA	NA	NA	0.0596119	2.22e-16	NA	0	NA	NA	NA	0		0	1	3	6	0	0	0	7	6	0	1	0	0	0	1
IREB2	13964	52	0.0474172	NA	0	0	0	NA	NA	0	0	0.0209221	NA	2.22e-16	0	-2.22e-16	NA	2.22e-16		0	1	2	1	0	0	1	8	17	0	3	11	5	0	3
TNRC15	54376001	52	0.0474172	NA	0	0	2.22e-16	NA	NA	0	0	0.0622395	NA	2.22e-16	0	-2.22e-16	NA	0		0	1	4	3	0	0	4	4	19	0	3	1	5	0	8
ZNF268	5134552	39	0.0473871	NA	0	0	0	0	NA	NA	0.0487275	0.0295756	NA	NA	2.22e-16	0	NA	NA		0	2	2	1	1	0	0	6	23	0	0	3	1	0	0
NHE4	3644623	59	0.0472783	NA	0	0	2.22e-16	0	0	0	-8.88e-16	0.0397554	NA	0	0	-2.22e-16	0	2.22e-16		0	1	9	7	1	1	1	13	8	0	4	2	5	4	3
PASK	2103	59	0.0472783	0	0.056633	2.22e-16	2.22e-16	0	NA	0	0	0	NA	0	-2.22e-16	2.22e-16	0	0		1	3	3	6	2	0	1	11	14	0	2	5	6	1	4
ZNF43	15505	66	0.0472459	NA	NA	2.22e-16	0	0	NA	NA	0.0234268	0.109905	0	0	0	0	NA	2.22e-16		0	0	3	4	1	0	0	15	21	1	1	8	9	0	3
PCDHA2	23056113	78	0.0472372	NA	0	0	2.22e-16	0	NA	0	0	0	NA	-2.22e-16	0	0.0249131	0	2.22e-16		0	1	8	7	2	0	2	15	11	0	5	4	14	2	7
CEP135	8015	52	0.0472146	NA	0	0	0	0	NA	NA	-2.22e-16	0.0766216	NA	2.22e-16	2.22e-16	2.22e-16	NA	0		0	1	2	11	2	0	0	5	15	0	3	3	6	0	4
PHACTR3	17876	52	0.0472146	NA	0	0	4.44e-16	0	NA	0	0	2.22e-16	NA	0	2.22e-16	-2.22e-16	NA	-2.22e-16		0	1	8	10	2	0	1	8	7	0	2	3	5	0	5
PCDHGA5	20449	73	0.0471655	NA	0	0	-2.22e-16	0	NA	NA	0	0.0347001	0	2.22e-16	-2.22e-16	0.0397554	0	0		0	1	9	5	2	0	0	15	19	1	3	5	8	1	4
DOCK1	6551	73	0.0471655	NA	0	2.22e-16	0	0	NA	0	-8.88e-16	0.0454252	0	0	0	0.0438914	0	2.22e-16		0	1	3	4	2	0	1	13	20	1	4	9	7	1	7
MOSC1	3708688	19	0.0470383	NA	0	0	2.22e-16	NA	NA	NA	2.22e-16	0.0596119	NA	NA	0.0588915	NA	NA	NA		0	1	1	3	0	0	0	3	7	0	0	4	0	0	0
GTPBP2	2472542	19	0.0470383	NA	0	NA	0.056633	NA	NA	NA	0	0.0541153	NA	2.22e-16	2.22e-16	0	NA	NA		0	2	0	3	0	0	0	2	5	0	3	3	1	0	0
TFPI2	19090307	19	0.0470383	NA	NA	0	0	NA	NA	NA	0.0588915	2.22e-16	NA	0	0	0	0	NA		0	0	1	2	0	0	0	4	3	0	2	2	4	1	0
FAM91A1	2906	46	0.0469898	NA	0	0	0	0	NA	0	0.0307166	0.0234268	NA	NA	0.0541153	0	NA	2.22e-16		0	2	4	2	1	0	1	11	15	0	0	5	2	0	3
ZNF780A	1303567	46	0.0469898	NA	0	-2.22e-16	2.22e-16	NA	NA	NA	-2.22e-16	0.0594313	NA	0	NA	0	NA	0		0	1	5	6	0	0	0	5	20	0	4	0	1	0	4
nAChRA2	2318035	26	0.0467202	NA	0	0	NA	0	0	0	0.0541153	0	NA	NA	0	-2.22e-16	NA	NA		0	2	2	0	1	1	1	5	8	0	0	1	5	0	0
RARS2	1175004	26	0.0467202	NA	NA	0	0	0	NA	NA	2.22e-16	2.22e-16	NA	0	0	-2.22e-16	NA	0		0	0	1	2	2	0	0	3	7	0	2	2	5	0	2
SEMG1	11739	26	0.0467202	NA	NA	0	0	NA	NA	NA	-2.22e-16	2.22e-16	NA	0	0	2.22e-16	0.0541153	2.22e-16		0	0	2	2	0	0	0	5	3	0	2	1	3	5	3
NLGN1	19375	26	0.0467202	NA	NA	2.22e-16	2.22e-16	NA	NA	NA	2.22e-16	0	NA	NA	0	0	NA	-2.22e-16		0	0	3	6	0	0	0	7	1	0	0	2	2	0	5
SLC26A10	3067073	26	0.0467202	NA	NA	-2.22e-16	0	NA	NA	NA	2.22e-16	0.0438914	NA	NA	0	2.22e-16	0	0		0	0	5	4	0	0	0	3	7	0	0	1	3	1	2
ZBTB3	2381091	26	0.0467202	NA	0	2.22e-16	2.22e-16	NA	NA	0	0	0	NA	2.22e-16	0	0	NA	2.22e-16		0	1	3	3	0	0	1	4	2	0	3	4	2	0	3
CCRL1	21873	26	0.0467202	NA	NA	0	2.22e-16	NA	0	NA	0	2.22e-16	NA	0	0	-2.22e-16	NA	0		0	0	2	3	0	1	0	4	6	0	1	2	5	0	2
SDCCAG10	21242	26	0.0467202	NA	NA	-2.22e-16	0	NA	NA	NA	0	0	NA	2.22e-16	2.22e-16	-2.22e-16	NA	NA		0	0	5	1	0	0	0	1	8	0	3	3	5	0	0
ZNF57	7025	26	0.0467202	NA	0	0	0	0	NA	NA	2.22e-16	0.0438914	NA	2.22e-16	NA	2.22e-16	NA	NA		0	2	1	2	1	0	0	7	7	0	3	0	3	0	0
AVL9	1304104	26	0.0467202	NA	0	NA	0	NA	NA	0	2.22e-16	0.143841	NA	0	-2.22e-16	0	0	0		0	1	0	4	0	0	1	3	6	0	2	5	2	1	1
HERC6	2472894	53	0.0466673	NA	NA	0	2.22e-16	0	NA	NA	2.22e-16	-4.44e-16	NA	2.22e-16	2.22e-16	2.22e-16	NA	2.22e-16		0	0	2	6	1	0	0	7	18	0	3	6	7	0	3
BMP7	24243	33	0.0465726	NA	0	0	0	NA	NA	NA	0.0438914	0.0285132	NA	NA	NA	2.22e-16	NA	0		0	2	4	1	0	0	0	7	12	0	0	0	6	0	1
USP16	3001	33	0.0465726	NA	0	0	0	NA	NA	0	0.0541153	0.0766216	NA	0	0	0	0	0		0	1	1	2	0	0	1	5	15	0	1	1	4	1	1
SUSD1	18301	33	0.0465726	NA	NA	2.22e-16	2.22e-16	NA	0	0	2.22e-16	0.134362	NA	0	0	0	2.22e-16	0		0	0	3	3	0	1	1	7	7	0	2	1	4	3	1
KEL	5137829	60	0.0464025	NA	0	0	0	2.22e-16	0	NA	2.22e-16	0.0417384	NA	0	0	0	0.0397554	0		0	2	8	4	3	1	0	7	15	0	1	1	8	8	2
RNF43	3565872	40	0.0463501	NA	0	0	0	0	NA	NA	2.22e-16	0	NA	0	-2.22e-16	0.0332689	0	0		0	2	1	2	2	0	0	6	8	0	1	5	10	2	1
ATP6V0A4	15061	40	0.0463501	NA	0	0	0	NA	NA	NA	0	0.0332689	NA	0	0	0.0541153	0	0		0	1	4	4	0	0	0	8	10	0	2	2	5	2	2
RABGAP1	2615152	40	0.0463501	NA	0	0	0	NA	0	NA	-8.88e-16	0.0285132	NA	NA	0	2.22e-16	NA	0		0	2	1	2	0	1	0	12	12	0	0	2	7	0	1
NEUROD6	2842745	40	0.0463501	NA	NA	0	2.22e-16	0	0	0	0	0	NA	0	0.0541153	0	NA	-2.22e-16		0	0	4	7	2	1	1	2	9	0	2	5	2	0	5
OR4C12	4275402	40	0.0463501	0	0	2.22e-16	-2.22e-16	0	NA	0	0.0487275	0.10644	NA	NA	2.22e-16	0	0	0		1	1	3	5	2	0	1	6	10	0	0	3	2	2	4
EIF1AX	12248	13	0.046222	NA	NA	2.22e-16	NA	NA	0.0588915	NA	0	0.0588915	NA	NA	NA	NA	NA	NA		0	0	3	0	0	4	0	2	4	0	0	0	0	0	0
GDAP1	7872	13	0.046222	NA	NA	NA	2.22e-16	NA	NA	NA	0	0	NA	NA	0.056633	0	NA	NA		0	0	0	3	0	0	0	2	4	0	0	3	1	0	0
ZNF286B	15555013	26	0.046222	NA	0	0	NA	NA	NA	NA	NA	0.046222	NA	NA	2.22e-16	NA	NA	0		0	2	1	0	0	0	0	0	13	0	0	6	0	0	4
sialophorin	5014	13	0.046222	NA	0	0	NA	0	NA	0	2.22e-16	0	NA	0	0	NA	NA	0		0	1	2	0	1	0	1	3	1	0	1	1	0	0	2
CD70	11968156	13	0.046222	NA	NA	NA	NA	NA	NA	NA	0	0	0	NA	0	0.0541153	0	NA		0	0	0	0	0	0	0	2	2	1	0	2	5	1	0
Cofilin-2	3665	13	0.046222	NA	NA	0	0	NA	NA	0	NA	2.22e-16	NA	0	NA	NA	0	NA		0	0	2	1	0	0	1	0	7	0	1	0	0	1	0
AQP12A	19079996	13	0.046222	NA	NA	NA	0	NA	NA	NA	0	0.056633	NA	NA	0.0541153	0	0	NA		0	0	0	2	0	0	0	1	3	0	0	5	1	1	0
METTL7A	3754168	13	0.046222	NA	NA	0	0	NA	NA	0	0	0	NA	0	0	2.22e-16	0	NA		0	0	1	1	0	0	1	2	1	0	2	1	3	1	0
OR2A7	13104	13	0.046222	NA	NA	0	0	0	NA	NA	NA	-2.22e-16	NA	NA	NA	0	0	0		0	0	1	2	1	0	0	0	5	0	0	0	1	2	1
LOC388799	8864	13	0.046222	NA	0	0	NA	NA	NA	NA	0.0588915	-2.22e-16	NA	NA	NA	0	NA	NA		0	2	1	0	0	0	0	4	5	0	0	0	1	0	0
CDCA4	18546	13	0.046222	NA	NA	0	NA	0	NA	NA	0	0	NA	0	0	0	NA	NA		0	0	2	0	1	0	0	4	2	0	1	1	2	0	0
ZNF396	15484937	13	0.046222	NA	NA	0	NA	NA	NA	0	2.22e-16	0.0588915	NA	NA	0	0	NA	0		0	0	1	0	0	0	1	3	4	0	0	2	1	0	1
FAM69C	19100621	13	0.046222	0	0	NA	NA	0	NA	NA	NA	-2.22e-16	NA	NA	0	0	NA	0		1	1	0	0	1	0	0	0	5	0	0	2	2	0	1
ARMC12	13823847	13	0.046222	NA	NA	0	NA	0	NA	NA	0	0.0588915	NA	0	0	0	NA	NA		0	0	1	0	1	0	0	2	4	0	2	2	1	0	0
MEST	19096024	13	0.046222	NA	NA	0	NA	0	NA	NA	2.22e-16	0	NA	NA	NA	2.22e-16	0	0		0	0	2	0	1	0	0	3	2	0	0	0	3	1	1
LY96	5120019	13	0.046222	NA	0	0	NA	NA	NA	0	0	2.22e-16	NA	NA	NA	0	0	0		0	1	1	0	0	0	1	2	3	0	0	0	2	2	1
NAT1	19054	13	0.046222	NA	0	NA	0	NA	NA	NA	0	0.0596119	NA	0	NA	NA	NA	0		0	1	0	1	0	0	0	1	7	0	2	0	0	0	1
KCNMB4	4945	13	0.046222	NA	NA	0	0	NA	NA	NA	0	0	NA	NA	NA	0.056633	NA	0		0	0	1	2	0	0	0	1	4	0	0	0	3	0	2
RALGDS	24361	26	0.046222	NA	NA	NA	0	NA	NA	0	0.0438914	0	NA	0	2.22e-16	0	0	0		0	0	0	1	0	0	1	7	9	0	1	3	1	1	2
BTBD11	2417303	47	0.0461331	NA	0	-2.22e-16	NA	0	NA	0	0.0889985	0.0332689	NA	2.22e-16	0	0	0	0		0	1	5	0	1	0	1	15	10	0	3	1	8	1	1
PTH2R	3066855	47	0.0461331	NA	NA	0	-2.22e-16	0	0	NA	0.0487275	0	NA	0	0	2.22e-16	0	0		0	0	9	5	1	1	0	6	11	0	2	2	7	1	2
AR	920	47	0.0461331	NA	0	0	2.22e-16	0	NA	NA	0.0265953	0.0265953	NA	NA	0	2.22e-16	NA	0		0	1	1	6	1	0	0	13	13	0	0	4	6	0	2
TRIM67	5119820	47	0.0461331	NA	0	2.22e-16	2.22e-16	2.22e-16	NA	0	2.22e-16	0.0209221	NA	0	0	2.22e-16	NA	0		0	1	3	3	3	0	1	7	17	0	1	4	3	0	4
PCDHGA8	23057602	67	0.0459464	NA	0	0	2.22e-16	NA	NA	0	0.0221049	0	NA	2.22e-16	0	-2.22e-16	0	0		0	3	11	6	0	0	1	16	16	0	3	1	5	4	1
ZNF291	13531	54	0.0459395	NA	2.22e-16	0	0	0	NA	NA	2.22e-16	0.068808	NA	0	2.22e-16	-2.22e-16	NA	0		0	3	1	4	2	0	0	3	21	0	8	6	5	0	1
PCDHGA7	19325	74	0.0459053	NA	NA	2.22e-16	2.22e-16	0	NA	NA	0	0.0164934	NA	2.22e-16	-2.22e-16	0.0487275	0	2.22e-16		0	0	6	7	1	0	0	16	22	0	3	5	6	1	7
POLR3B	12959	61	0.0458081	NA	0.148342	0	0	NA	0	NA	0	-8.88e-16	0	0	-2.22e-16	4.44e-16	0	0		0	5	11	2	0	1	0	9	12	1	2	5	10	1	2
amphiphysin	7381	68	0.0456251	NA	2.22e-16	0	0	0	NA	NA	-8.88e-16	0	NA	0	0	0.0397554	0	-2.22e-16		0	3	8	8	1	0	0	12	14	0	4	4	8	1	5
MSH4	11812	68	0.0456251	NA	0	0	2.22e-16	NA	NA	NA	2.22e-16	0.0695297	NA	0	2.22e-16	0.0487275	0	2.22e-16		0	2	9	6	0	0	0	6	28	0	1	3	6	1	6
SLC43A1	10260	20	0.0454252	NA	NA	0	NA	NA	NA	NA	0	0.0438914	0	0	0	0.056633	NA	0		0	0	2	0	0	0	0	1	7	1	2	2	3	0	2
GFI1B	6197843	20	0.0454252	NA	0	NA	0	NA	0	0	0	0	NA	0	0	2.22e-16	0	0		0	1	0	4	0	2	1	2	2	0	1	1	3	2	1
GOT1	7055	20	0.0454252	NA	NA	0	0	NA	NA	NA	0	0	NA	NA	0	0	NA	0		0	0	1	2	0	0	0	2	9	0	0	1	4	0	1
TTC38	3662993	20	0.0454252	NA	0	0	NA	NA	0	NA	0	0.0588915	NA	NA	-2.22e-16	0	NA	0		0	1	1	0	0	1	0	1	8	0	0	5	2	0	1
ALDOC	20684	20	0.0454252	NA	NA	0	0	0	NA	0	-2.22e-16	2.22e-16	NA	NA	0	2.22e-16	NA	NA		0	0	2	2	1	0	2	5	3	0	0	2	3	0	0
ONECUT2	10289502	20	0.0454252	NA	0	0	0	0	NA	NA	0	-2.22e-16	NA	NA	0	NA	0	0		0	1	1	2	2	0	0	2	5	0	0	4	0	1	2
TINAG	3709693	41	0.0453562	NA	0	0	2.22e-16	0	NA	NA	0	0	NA	0	0.0541153	2.22e-16	0	2.22e-16		0	1	4	3	4	0	0	8	8	0	1	5	3	1	3
KLHL24	20317	41	0.0453562	NA	0	0	0	0	0	NA	0.0362497	0.0438914	NA	0	2.22e-16	0	NA	2.22e-16		0	2	1	4	1	1	0	9	7	0	2	3	4	0	7
GATA3	7977	41	0.0453562	NA	NA	0.0541153	-2.22e-16	0	NA	NA	0.0332689	2.22e-16	NA	NA	0.10644	2.22e-16	NA	0		0	0	5	5	1	0	0	10	3	0	0	10	3	0	4
SLC24A3	4853559	41	0.0453562	NA	0	NA	0	0	0	NA	0.0438914	0	0	0	2.22e-16	2.22e-16	0	NA		0	1	0	1	1	1	0	7	14	1	4	3	7	1	0
SDHA	10556	41	0.0453562	NA	0	2.22e-16	2.22e-16	NA	NA	0	2.22e-16	-8.88e-16	NA	2.22e-16	0	-2.22e-16	NA	0		0	1	3	3	0	0	1	6	13	0	3	2	5	0	4
KIF9	17928	34	0.0453364	NA	NA	0	-2.22e-16	NA	0	NA	-2.22e-16	0.10644	NA	NA	2.22e-16	-2.22e-16	0	0		0	0	2	5	0	1	0	5	10	0	0	3	5	1	2
CCDC102B	2453002	34	0.0453364	NA	NA	2.22e-16	0	0	NA	NA	0	0.0332689	NA	2.22e-16	0	-2.22e-16	NA	0		0	0	3	4	1	0	0	2	10	0	3	4	5	0	2
MAGE-A10	1238958	34	0.0453364	NA	0	0.0362497	2.22e-16	NA	NA	0	2.22e-16	0	NA	0	NA	2.22e-16	0	NA		0	2	9	3	0	0	1	6	8	0	1	0	3	1	0
ETV1	12284	34	0.0453364	NA	0	0	2.22e-16	0	0	NA	2.22e-16	4.44e-16	NA	2.22e-16	NA	0	NA	2.22e-16		0	1	2	3	1	1	0	6	10	0	3	0	4	0	3
ATP2C1	18884	34	0.0453364	NA	NA	0	0	NA	NA	NA	0	0.0864718	0	0	NA	NA	0	2.22e-16		0	0	4	2	0	0	0	9	13	1	1	0	0	1	3
IFT172	13383	69	0.0453239	NA	0	2.22e-16	0.0397554	0	NA	0	0.0864718	0	NA	2.22e-16	0	0.0332689	2.22e-16	2.22e-16		0	1	7	8	1	0	1	13	15	0	3	4	10	3	3
C10orf90	21005	48	0.0453058	NA	NA	2.22e-16	2.22e-16	NA	0	0	0.0397554	0.0307166	NA	2.22e-16	0	4.44e-16	NA	NA		0	0	6	6	0	2	1	8	11	0	3	1	10	0	0
SPECC1	12817	48	0.0453058	NA	2.22e-16	0	0	2.22e-16	NA	0	0	4.44e-16	NA	2.22e-16	0	2.22e-16	NA	0		0	3	4	2	3	0	1	11	10	0	3	2	7	0	2
TXNDC2	3724395	27	0.045107	NA	NA	2.22e-16	0	NA	NA	NA	-2.22e-16	0	NA	2.22e-16	0	0	0	0		0	0	3	2	0	0	0	5	4	0	3	4	1	1	4
ZNF498	15484590	27	0.045107	NA	NA	0	-2.22e-16	0	NA	0	-2.22e-16	0	NA	2.22e-16	0	0	NA	0		0	0	1	5	1	0	1	5	4	0	3	2	4	0	1
ZCWPW2	19093691	27	0.045107	NA	NA	NA	0	0	NA	NA	0.0438914	0	NA	0	0	-2.22e-16	NA	0		0	0	0	2	1	0	0	7	2	0	4	4	5	0	2
FSCN3	2232211	27	0.045107	NA	NA	0	0	0	NA	0	0	2.22e-16	NA	NA	0	0	NA	0		0	0	4	1	1	0	1	11	3	0	0	1	1	0	4
MYOT	14018	27	0.045107	NA	0	0	2.22e-16	0	NA	0	0	0	NA	0	0	0	NA	0		0	1	1	3	1	0	1	4	4	0	2	1	8	0	1
CCBL2	19950	27	0.045107	NA	2.22e-16	NA	0	NA	NA	NA	2.22e-16	2.22e-16	NA	0	2.22e-16	0	NA	2.22e-16		0	3	0	2	0	0	0	3	7	0	2	3	4	0	3
PLA2G3	2614435	27	0.045107	NA	NA	0	0	NA	NA	NA	0	0.134362	NA	0	0	NA	0	0		0	0	4	1	0	0	0	9	7	0	1	2	0	1	2
CCDC83	21545	27	0.045107	NA	0	0	-2.22e-16	NA	NA	NA	-2.22e-16	0	NA	NA	0	0	NA	0		0	1	4	5	0	0	0	5	8	0	0	1	2	0	1
IL17RA	13866	27	0.045107	NA	0	0	-2.22e-16	0	NA	0	0.0541153	0	NA	0	0	2.22e-16	0	0		0	1	2	5	1	0	1	5	4	0	1	1	3	1	2
PREX1	15187	112	0.0446783	NA	2.22e-16	0	0	2.22e-16	NA	NA	0	0.0523255	NA	2.22e-16	0	0.0221049	-2.22e-16	0		0	6	14	14	3	0	0	15	23	0	3	9	16	5	4
PCDH19	15191	92	0.044644	NA	NA	0	2.22e-16	0	NA	2.22e-16	0	0.0875939	NA	2.22e-16	0.0221049	4.44e-16	2.22e-16	2.22e-16		0	0	2	7	1	0	3	17	27	0	3	16	10	3	3
LRRC66	4851537	62	0.0445938	NA	0	4.44e-16	0.0438914	NA	NA	NA	0	0.0307166	NA	2.22e-16	0	2.22e-16	0	2.22e-16		0	4	10	7	0	0	0	9	11	0	7	1	6	1	6
KIF5A	17914	70	0.0445478	NA	NA	4.44e-16	0	0	NA	NA	0.0487275	0.038522	NA	0	-2.22e-16	4.44e-16	NA	2.22e-16		0	0	10	8	2	0	0	6	25	0	1	5	10	0	3
FMNL3	16303	49	0.0445065	NA	0	0	0.0487275	0	NA	NA	2.22e-16	0	NA	2.22e-16	2.22e-16	2.22e-16	NA	0		0	2	1	6	2	0	0	7	14	0	3	6	6	0	2
PCDHA9	23056117	91	0.0444657	NA	0	-2.22e-16	2.22e-16	2.22e-16	NA	0	0.0221049	0.0467202	NA	0	2.22e-16	-8.88e-16	0	0		0	1	5	7	3	0	1	16	26	0	8	7	12	1	4
REG1A	10245011	42	0.0444029	NA	NA	0	0	NA	NA	NA	2.22e-16	0	NA	0	0	-2.22e-16	NA	2.22e-16		0	0	9	11	0	0	0	3	4	0	2	1	5	0	7
DCDC1	35695903	42	0.0444029	NA	0	0	2.22e-16	NA	NA	0	-2.22e-16	0.0332689	NA	0	2.22e-16	0	NA	2.22e-16		0	2	9	3	0	0	1	5	10	0	2	3	4	0	3
SLC30A8	5088325	42	0.0444029	NA	NA	0	-2.22e-16	0	NA	NA	2.22e-16	0	NA	0	0	2.22e-16	NA	2.22e-16		0	0	4	5	2	0	0	6	11	0	1	1	6	0	6
KHDC4	22497	35	0.044163	NA	0	0	0.0588915	NA	NA	0	2.22e-16	-2.22e-16	NA	0	0	0	0	2.22e-16		0	2	4	4	0	0	1	6	5	0	2	2	2	1	6
EYA2	1299735	35	0.044163	NA	0	2.22e-16	0	NA	NA	0	0.0438914	2.22e-16	NA	NA	0	0	0	0		0	1	6	4	0	0	1	7	7	0	0	2	4	1	2
5-HT(2A)	5002	35	0.044163	NA	0	2.22e-16	2.22e-16	2.22e-16	NA	NA	0	0.107195	NA	NA	2.22e-16	2.22e-16	0	2.22e-16		0	1	3	3	3	0	0	4	11	0	0	3	3	1	3
ENaC-gamma	4913	35	0.044163	NA	0	2.22e-16	2.22e-16	0	NA	NA	2.22e-16	0.0397554	NA	0	0	-2.22e-16	0.0588915	2.22e-16		0	1	3	3	2	0	0	3	8	0	1	2	5	4	3
IRX6	17373	35	0.044163	NA	NA	0	0	0	NA	0	0.0766216	0	NA	0	NA	2.22e-16	0	0		0	0	2	2	1	0	1	15	4	0	2	0	3	1	4
CLSTN1	16930	35	0.044163	NA	0	0	0	NA	NA	0	0.0923315	0	NA	0	2.22e-16	-2.22e-16	NA	NA		0	1	1	2	0	0	1	12	9	0	1	3	5	0	0
MTRR	4853669	35	0.044163	NA	0	0	2.22e-16	0	NA	NA	-2.22e-16	0	NA	0	0	0	NA	0		0	1	4	6	1	0	0	5	8	0	4	2	2	0	2
PARP4	9082	70	0.044163	NA	2.22e-16	0	-2.22e-16	2.22e-16	NA	NA	0	0	0	-2.22e-16	0.0977997	0	NA	-2.22e-16		0	3	1	5	3	0	0	9	16	1	5	13	9	0	5
WDR13	13842	35	0.044163	NA	2.22e-16	0	0	0	NA	0	-2.22e-16	0	NA	0	-2.22e-16	0	NA	0		0	3	4	1	2	0	1	5	8	0	2	5	2	0	2
PLVAP	14040	35	0.044163	NA	0	0	0	NA	NA	NA	-2.22e-16	0	NA	0.0438914	0	0	NA	0		0	1	1	4	0	0	0	5	11	0	7	4	1	0	1
BBS2	18664	35	0.044163	NA	NA	0	0	0	0	NA	2.22e-16	-8.88e-16	NA	NA	0	-2.22e-16	NA	2.22e-16		0	0	4	4	1	1	0	3	12	0	0	2	5	0	3
PIAS2	15303	35	0.044163	0	NA	0	0	0	0	NA	0	4.44e-16	NA	NA	2.22e-16	0.056633	NA	NA		1	0	1	4	1	1	0	8	10	0	0	6	3	0	0
XAB2	20960	35	0.044163	NA	0	0	0	NA	NA	NA	-8.88e-16	0.0438914	NA	0	0	0	0	0		0	1	2	2	0	0	0	13	7	0	2	4	1	1	2
OR2T12	6202611	64	0.0439699	NA	0	-8.88e-16	2.22e-16	0	NA	NA	0	0.0307166	NA	2.22e-16	2.22e-16	2.22e-16	NA	0		0	4	13	6	1	0	0	11	11	0	3	3	3	0	9
AP1AR	5461	7	0.0438914	NA	NA	NA	NA	NA	NA	NA	0	2.22e-16	NA	NA	0	0	NA	NA		0	0	0	0	0	0	0	1	3	0	0	1	2	0	0
PCDHGA12	5118363	77	0.0438914	NA	NA	-2.22e-16	2.22e-16	2.22e-16	NA	NA	0.0172239	0.0347001	NA	2.22e-16	2.22e-16	0	0	0		0	0	5	6	3	0	0	21	19	0	3	3	8	1	8
NOXA1	24613	7	0.0438914	0	NA	0	NA	NA	NA	NA	0	0	NA	NA	NA	NA	NA	0		1	0	1	0	0	0	0	2	2	0	0	0	0	0	1
GYPE	10169	7	0.0438914	NA	NA	NA	0	NA	NA	NA	NA	0	NA	NA	0	0	NA	NA		0	0	0	1	0	0	0	0	4	0	0	1	1	0	0
IRE2	1304679	7	0.0438914	NA	NA	NA	0	NA	NA	NA	0	NA	NA	0	NA	0	NA	0		0	0	0	2	0	0	0	1	0	0	1	0	1	0	2
GLIPR1L2	28880500	14	0.0438914	NA	NA	0	2.22e-16	0	NA	NA	0.0487275	0	NA	NA	0	NA	NA	NA		0	0	1	3	2	0	0	6	1	0	0	1	0	0	0
TMEM166	23741	14	0.0438914	NA	NA	NA	NA	NA	NA	NA	0	0	NA	0	NA	2.22e-16	0	0		0	0	0	0	0	0	0	1	4	0	1	0	3	1	4
CKMT1A	17790	7	0.0438914	NA	NA	NA	NA	NA	NA	NA	2.22e-16	NA	NA	NA	0	NA	0.056633	NA		0	0	0	0	0	0	0	3	0	0	0	1	0	3	0
NBPF15	23215401	14	0.0438914	NA	NA	0	0	NA	NA	0	0	NA	NA	NA	NA	-2.22e-16	NA	0		0	0	2	2	0	0	1	2	0	0	0	0	5	0	2
ZNF620	22421	21	0.0438914	NA	NA	NA	0	0	NA	NA	2.22e-16	0.0513828	NA	0	NA	2.22e-16	NA	NA		0	0	0	1	1	0	0	3	11	0	2	0	3	0	0
ZNF774	22424	21	0.0438914	NA	NA	NA	0	NA	NA	NA	2.22e-16	0.0487275	NA	0	NA	0.056633	NA	NA		0	0	0	2	0	0	0	3	12	0	1	0	3	0	0
PAR-4	8332	7	0.0438914	NA	NA	0	NA	0	0	NA	NA	0	NA	NA	0	0	NA	0		0	0	1	0	1	1	0	0	1	0	0	1	1	0	1
JOSD2	21087	7	0.0438914	NA	0	NA	NA	NA	NA	NA	0	2.22e-16	NA	0	NA	NA	0	NA		0	1	0	0	0	0	0	1	3	0	1	0	0	1	0
Securin	5786	7	0.0438914	NA	NA	NA	0	NA	NA	NA	0	0	NA	NA	0	0	NA	NA		0	0	0	2	0	0	0	1	2	0	0	1	1	0	0
DYNAP	19078196	7	0.0438914	NA	NA	0	0	NA	NA	NA	0	0	NA	NA	0	0	0	NA		0	0	1	1	0	0	0	1	1	0	0	1	1	1	0
MPV17	13258381	7	0.0438914	NA	NA	NA	0	NA	NA	NA	0	0	NA	NA	0	NA	NA	NA		0	0	0	2	0	0	0	2	2	0	0	1	0	0	0
CXCR5	4850620	14	0.0438914	NA	NA	0	0	NA	NA	NA	0	-2.22e-16	NA	NA	NA	2.22e-16	NA	NA		0	0	1	1	0	0	0	4	5	0	0	0	3	0	0
SFR1	22917601	7	0.0438914	NA	NA	NA	NA	NA	NA	0	NA	0	NA	0	0	NA	NA	0		0	0	0	0	0	0	1	0	2	0	1	2	0	0	1
CABP1	5117415	7	0.0438914	NA	NA	0	NA	NA	NA	NA	0	0.0588915	NA	0	NA	NA	NA	NA		0	0	1	0	0	0	0	1	4	0	1	0	0	0	0
CCDC126	2379397	7	0.0438914	NA	0	0	NA	NA	NA	NA	0	0	NA	0	NA	0	NA	0		0	1	1	0	0	0	0	1	1	0	1	0	1	0	1
VAMP4	7521	7	0.0438914	NA	NA	0	NA	NA	NA	NA	0	0	NA	0	0	0	NA	NA		0	0	1	0	0	0	0	1	1	0	1	1	2	0	0
VPS72	22819	7	0.0438914	NA	NA	0	0	NA	NA	NA	0	0	0	NA	NA	NA	0	NA		0	0	1	2	0	0	0	1	1	1	0	0	0	1	0
TRAPPC2L	3748456	7	0.0438914	NA	NA	NA	NA	NA	NA	NA	0	0.0588915	NA	0	NA	NA	NA	NA		0	0	0	0	0	0	0	2	4	0	1	0	0	0	0
TRIM41	13483	21	0.0438914	NA	0	NA	0	NA	NA	NA	0	0.0588915	NA	NA	2.22e-16	-2.22e-16	0	0		0	1	0	1	0	0	0	4	4	0	0	3	5	1	2
NUBP1	11965592	14	0.0438914	NA	NA	0	NA	0	NA	NA	0	0.0588915	NA	NA	0	0	0	0		0	0	2	0	1	0	0	2	4	0	0	1	2	1	1
UBC3B	3529	7	0.0438914	NA	0	NA	0	NA	NA	NA	NA	0	NA	NA	NA	2.22e-16	NA	NA		0	1	0	1	0	0	0	0	2	0	0	0	3	0	0
CSNK2A3	27779302	7	0.0438914	NA	NA	0.0588915	NA	NA	NA	NA	NA	NA	NA	NA	0	NA	NA	0		0	0	4	0	0	0	0	0	0	0	0	1	0	0	2
CAMLG	2432531	7	0.0438914	NA	0	0	0	NA	NA	NA	0	0	NA	NA	NA	NA	NA	NA		0	1	1	2	0	0	0	2	1	0	0	0	0	0	0
KCNK7	22093	7	0.0438914	NA	NA	0	NA	NA	NA	NA	0	0	NA	0	0	NA	NA	NA		0	0	2	0	0	0	0	2	1	0	1	1	0	0	0
GCSH	7648202	7	0.0438914	NA	NA	NA	0	NA	NA	NA	0	0.0541153	NA	NA	NA	NA	NA	NA		0	0	0	1	0	0	0	1	5	0	0	0	0	0	0
KRTAP4-6	29528402	7	0.0438914	NA	NA	NA	NA	NA	NA	NA	NA	2.22e-16	NA	NA	0.0588915	NA	NA	NA		0	0	0	0	0	0	0	0	3	0	0	4	0	0	0
AJM1	24689	14	0.0438914	NA	NA	NA	0	NA	0	0	0.0438914	NA	NA	2.22e-16	NA	NA	NA	0		0	0	0	1	0	1	1	7	0	0	3	0	0	0	1
G-gamma 2	8445	7	0.0438914	NA	NA	2.22e-16	NA	NA	NA	NA	NA	0	NA	0	NA	NA	0	NA		0	0	3	0	0	0	0	0	2	0	1	0	0	1	0
CEP55	9517	21	0.0438914	NA	NA	0	0	NA	NA	0	0	0.0588915	NA	2.22e-16	NA	2.22e-16	NA	0		0	0	1	1	0	0	2	2	8	0	3	0	3	0	1
PAXX	17284	7	0.0438914	NA	NA	NA	NA	NA	NA	NA	0	0.056633	NA	NA	2.22e-16	NA	NA	NA		0	0	0	0	0	0	0	1	3	0	0	3	0	0	0
SMYD2	19432	14	0.0438914	NA	0	0	0	NA	NA	0	0	0	NA	0	0	0	NA	NA		0	2	1	2	0	0	1	1	4	0	1	1	1	0	0
maestro	7026	7	0.0438914	NA	0	0	NA	NA	NA	NA	0	0.056633	NA	NA	NA	NA	NA	0		0	1	1	0	0	0	0	1	3	0	0	0	0	0	1
MAML3	15270	42	0.0438914	NA	0	0	0	0	NA	2.22e-16	0	0.0362497	NA	0	2.22e-16	0	0	0		0	4	1	2	1	0	3	8	9	0	4	7	1	1	1
LHPP	1299360	7	0.0438914	NA	NA	NA	NA	NA	NA	NA	0	0	NA	0	NA	0	NA	NA		0	0	0	0	0	0	0	2	2	0	1	0	2	0	0
CLC	3722979	7	0.0438914	NA	NA	0	NA	NA	NA	NA	0	0	NA	NA	NA	0	NA	0		0	0	1	0	0	0	0	1	1	0	0	0	2	0	2
TMEM183A	22852	7	0.0438914	NA	NA	NA	NA	NA	NA	NA	0	0	NA	NA	NA	0	NA	0		0	0	0	0	0	0	0	2	2	0	0	0	2	0	1
NEK6	731	7	0.0438914	NA	NA	NA	0	NA	NA	NA	2.22e-16	0	NA	NA	NA	NA	NA	NA		0	0	0	2	0	0	0	3	2	0	0	0	0	0	0
S100A13	22207	7	0.0438914	NA	NA	0	0	NA	NA	NA	0	0	NA	NA	NA	0	NA	NA		0	0	1	2	0	0	0	1	2	0	0	0	1	0	0
VGF	15297	14	0.0438914	NA	NA	0	0	NA	NA	0	0.0588915	0	NA	0	0	0	NA	0		0	0	1	2	0	0	1	4	1	0	2	1	1	0	1
FJX1	19098737	7	0.0438914	NA	NA	0	NA	NA	NA	NA	0	NA	NA	0	NA	NA	NA	0		0	0	1	0	0	0	0	4	0	0	1	0	0	0	1
FIS1	19924	7	0.0438914	NA	0	NA	NA	NA	NA	NA	NA	2.22e-16	NA	NA	NA	0	0	NA		0	1	0	0	0	0	0	0	3	0	0	0	1	2	0
BCL7B	2360682	7	0.0438914	NA	NA	0	0	0	NA	NA	NA	0	NA	NA	0	0	NA	NA		0	0	1	1	1	0	0	0	2	0	0	1	1	0	0
SURF4	3067119	7	0.0438914	NA	0	0	NA	NA	NA	NA	NA	0	NA	NA	NA	0	NA	NA		0	1	1	0	0	0	0	0	4	0	0	0	1	0	0
NDUFS6	1279308	7	0.0438914	NA	NA	NA	0	NA	NA	NA	2.22e-16	NA	NA	0	NA	0	NA	NA		0	0	0	1	0	0	0	3	0	0	1	0	2	0	0
DIMT1	5158896	7	0.0438914	NA	NA	NA	0	NA	NA	NA	2.22e-16	0.056633	NA	NA	NA	NA	NA	NA		0	0	0	1	0	0	0	3	3	0	0	0	0	0	0
RTP1	13353	28	0.0438914	NA	NA	0	2.22e-16	0	0	0	-2.22e-16	2.22e-16	NA	0	NA	-2.22e-16	0	2.22e-16		0	0	2	3	2	1	1	5	3	0	1	0	5	2	3
MSRB3	21197	14	0.0438914	NA	0	0	NA	NA	NA	NA	0.0541153	0	NA	NA	0	2.22e-16	NA	0		0	1	2	0	0	0	0	5	1	0	0	1	3	0	1
HEBP1	17715	7	0.0438914	NA	NA	0	NA	NA	NA	NA	NA	0	NA	0	NA	2.22e-16	NA	NA		0	0	1	0	0	0	0	0	2	0	1	0	3	0	0
GADD45GIP1	13822	7	0.0438914	NA	NA	NA	NA	0	NA	NA	NA	0	NA	NA	0	NA	NA	2.22e-16		0	0	0	0	1	0	0	0	1	0	0	2	0	0	3
MTFR1	19230	14	0.0438914	NA	NA	NA	NA	NA	NA	NA	0	-2.22e-16	NA	NA	0	0	NA	0		0	0	0	0	0	0	0	2	5	0	0	2	4	0	1
FAM196B	19107435	7	0.0438914	NA	NA	NA	NA	NA	NA	NA	NA	0.0438914	NA	NA	NA	NA	NA	NA		0	0	0	0	0	0	0	0	7	0	0	0	0	0	0
HRSP12	16790	7	0.0438914	NA	NA	0	NA	NA	NA	NA	0	0	NA	0	0	0	NA	NA		0	0	1	0	0	0	0	1	1	0	1	1	2	0	0
PTPMT1	3901420	7	0.0438914	NA	NA	NA	NA	NA	NA	NA	0	0	NA	0	NA	0	NA	0		0	0	0	0	0	0	0	1	2	0	1	0	2	0	1
RMND5B	12433	14	0.0438914	NA	NA	2.22e-16	0	0	NA	NA	0	0	NA	NA	0	2.22e-16	NA	NA		0	0	3	1	1	0	0	2	2	0	0	2	3	0	0
HEMK1	18864	7	0.0438914	NA	NA	NA	NA	NA	NA	0	0	0	NA	NA	0	NA	NA	0		0	0	0	0	0	0	1	1	2	0	0	2	0	0	1
TMEM95	19090461	7	0.0438914	NA	NA	0	NA	NA	NA	NA	0	0.056633	NA	0	NA	NA	NA	NA		0	0	1	0	0	0	0	2	3	0	1	0	0	0	0
GOSR2	18528	7	0.0438914	NA	NA	0	NA	NA	0	NA	0	0	NA	NA	NA	0	NA	NA		0	0	1	0	0	1	0	2	1	0	0	0	2	0	0
NUDT15	13601	7	0.0438914	NA	NA	NA	NA	NA	NA	NA	0	0	NA	0	0	0	NA	NA		0	0	0	0	0	0	0	1	2	0	1	1	2	0	0
SLC25A17	22215	7	0.0438914	NA	NA	NA	NA	NA	NA	NA	0	2.22e-16	NA	NA	NA	2.22e-16	NA	NA		0	0	0	0	0	0	0	1	3	0	0	0	3	0	0
BYSL	8526	14	0.0438914	NA	0	NA	0.056633	NA	NA	0	0	0	NA	NA	NA	NA	NA	0		0	1	0	6	0	0	1	1	4	0	0	0	0	0	1
APOLD1	19079060	7	0.0438914	NA	NA	NA	0	0	NA	NA	0	0	NA	NA	0	0	NA	NA		0	0	0	1	1	0	0	1	2	0	0	1	1	0	0
NRG4	14555700	7	0.0438914	NA	NA	0	NA	NA	NA	NA	0	0	NA	0	NA	0	NA	0		0	0	1	0	0	0	0	2	1	0	1	0	1	0	1
ZNHIT2	17625	7	0.0438914	NA	NA	0	NA	NA	NA	NA	0	0	NA	0	NA	0	NA	NA		0	0	1	0	0	0	0	1	2	0	2	0	1	0	0
VCX2	3574727	7	0.0438914	NA	0.0541153	NA	NA	NA	NA	NA	NA	0	NA	NA	NA	NA	NA	NA		0	5	0	0	0	0	0	0	2	0	0	0	0	0	0
UBE2QL1	3748987	7	0.0438914	NA	NA	NA	NA	NA	NA	NA	NA	0.0541153	NA	NA	0	NA	NA	NA		0	0	0	0	0	0	0	0	5	0	0	2	0	0	0
H2AFJ	9429	7	0.0438914	NA	0	NA	0	0	NA	NA	0	0.056633	NA	NA	NA	NA	NA	NA		0	1	0	1	1	0	0	1	3	0	0	0	0	0	0
TMEM123	14957	7	0.0438914	NA	0	0	NA	NA	NA	NA	NA	0	NA	2.22e-16	NA	0	NA	NA		0	1	1	0	0	0	0	0	1	0	3	0	1	0	0
ACOT6	2350494	7	0.0438914	NA	NA	0	NA	NA	NA	NA	0	0	NA	0	NA	0	NA	NA		0	0	2	0	0	0	0	1	2	0	1	0	1	0	0
C16orf92	19082613	7	0.0438914	NA	NA	0	0	NA	NA	NA	0	2.22e-16	NA	NA	NA	NA	NA	NA		0	0	1	1	0	0	0	2	3	0	0	0	0	0	0
C1orf146	21547	7	0.0438914	NA	NA	NA	NA	NA	NA	NA	NA	0	NA	0	NA	NA	NA	0		0	0	0	0	0	0	0	0	4	0	2	0	0	0	1
PCGF2	12465	14	0.0438914	NA	0	2.22e-16	NA	NA	0	NA	0.0541153	0	NA	NA	0	0	NA	NA		0	1	3	0	0	2	0	5	1	0	0	1	1	0	0
RNF11	12636	7	0.0438914	NA	NA	NA	NA	NA	NA	NA	0	2.22e-16	NA	0	NA	0	NA	0		0	0	0	0	0	0	0	1	3	0	1	0	1	0	1
BTBD19	29644100	7	0.0438914	NA	NA	NA	NA	NA	NA	NA	NA	0.0588915	NA	NA	2.22e-16	NA	NA	NA		0	0	0	0	0	0	0	0	4	0	0	3	0	0	0
ANO2	19472	7	0.0438914	NA	0	0	NA	NA	NA	NA	NA	0.056633	NA	NA	0	NA	NA	NA		0	1	2	0	0	0	0	0	3	0	0	1	0	0	0
SPAG11B	19101273	7	0.0438914	NA	NA	NA	0	NA	NA	NA	NA	0	NA	0	0	0	NA	NA		0	0	0	2	0	0	0	0	1	0	1	2	1	0	0
RPT6	8082	21	0.0438914	NA	NA	NA	2.22e-16	0	NA	0	-2.22e-16	0	NA	NA	NA	2.22e-16	NA	0		0	0	0	3	1	0	1	5	4	0	0	0	6	0	1
MAGOH	7801	7	0.0438914	NA	NA	0	NA	NA	NA	NA	0	0	NA	0	NA	NA	0	NA		0	0	1	0	0	0	0	1	2	0	2	0	0	1	0
IL10	2473887	7	0.0438914	NA	NA	NA	0	NA	NA	NA	0	0	NA	NA	NA	0	NA	NA		0	0	0	2	0	0	0	1	2	0	0	0	2	0	0
B3GALT3	11796	14	0.0438914	NA	NA	0	0	NA	NA	NA	0	0.0487275	NA	NA	0	0.056633	0	NA		0	0	1	1	0	0	0	1	6	0	0	1	3	1	0
BTG2	7627	7	0.0438914	NA	NA	0	NA	NA	NA	NA	NA	NA	NA	0	NA	NA	NA	0		0	0	2	0	0	0	0	0	0	0	4	0	0	0	1
PAGE4	1302312	7	0.0438914	NA	NA	0	NA	NA	NA	NA	0	0.0588915	NA	NA	NA	NA	NA	0		0	0	1	0	0	0	0	1	4	0	0	0	0	0	1
LY6D	15247781	7	0.0438914	NA	NA	NA	NA	NA	NA	NA	0	0	NA	NA	0	0	NA	NA		0	0	0	0	0	0	0	4	1	0	0	1	1	0	0
METAP1	4162	21	0.0438914	NA	NA	0	0	NA	NA	NA	0	0.0541153	NA	0	0	0	NA	0		0	0	2	2	0	0	0	2	10	0	1	2	1	0	1
FBXO41	24734	7	0.0438914	NA	0	NA	0	NA	NA	NA	0.056633	0	NA	NA	0	NA	NA	NA		0	1	0	1	0	0	0	3	1	0	0	1	0	0	0
RHOXF2	15484964	7	0.0438914	NA	NA	NA	NA	NA	NA	NA	0	0	NA	NA	0	0	NA	NA		0	0	0	0	0	0	0	1	2	0	0	2	2	0	0
PCYT2	13210	7	0.0438914	NA	NA	NA	NA	NA	NA	NA	0	0	NA	0	NA	NA	NA	0		0	0	0	0	0	0	0	4	1	0	1	0	0	0	1
C5orf60	22724609	7	0.0438914	NA	NA	NA	NA	NA	NA	NA	NA	0	NA	NA	0.056633	NA	NA	NA		0	0	0	0	0	0	0	0	4	0	0	3	0	0	0
TBC1D3B	1302755	7	0.0438914	NA	NA	NA	0	NA	NA	NA	0	NA	NA	0	NA	NA	NA	0		0	0	0	1	0	0	0	4	0	0	1	0	0	0	1
LYPLA1	5143915	7	0.0438914	NA	0	NA	-2.22e-16	NA	NA	NA	NA	0	NA	NA	NA	NA	NA	NA		0	1	0	5	0	0	0	0	1	0	0	0	0	0	0
CCDC109B	11272657	7	0.0438914	NA	NA	0	NA	NA	NA	NA	0	0	NA	NA	0	0	NA	NA		0	0	1	0	0	0	0	2	2	0	0	1	1	0	0
PATL2	10302065	7	0.0438914	NA	0	NA	NA	NA	NA	NA	NA	0.0588915	NA	NA	0	NA	NA	NA		0	1	0	0	0	0	0	0	4	0	0	2	0	0	0
OR5M3	8200	50	0.0437339	NA	NA	0	2.22e-16	0	0	NA	0.0362497	0.0285132	NA	NA	0	-2.22e-16	0	-2.22e-16		0	0	8	3	1	1	0	9	12	0	0	2	5	4	5
MUC7	6131081	50	0.0437339	NA	2.22e-16	0	0	0	0	NA	0	0.134362	NA	0.0541153	0	0.056633	0	2.22e-16		0	3	15	2	2	1	0	4	7	0	5	4	3	1	3
IRTKS	7791	28	0.0436005	NA	NA	0	NA	0	NA	NA	2.22e-16	0.0541153	0	0	0	2.22e-16	0	0		0	0	2	0	1	0	0	7	5	1	1	4	3	2	2
NPEPPS	19738	28	0.0436005	NA	0	2.22e-16	0	NA	0	NA	0	2.22e-16	NA	0	2.22e-16	0	0	0		0	2	3	4	0	1	0	1	6	0	1	3	4	1	2
SPARCL1	19778	28	0.0436005	NA	0	NA	0	NA	0	0	2.22e-16	0.0487275	NA	0	0	2.22e-16	0	0		0	1	0	2	0	1	1	6	6	0	1	4	3	1	2
GAL3ST1	1860601	28	0.0436005	NA	0	0	0	NA	NA	0	2.22e-16	2.22e-16	NA	0	0.130812	0	0	0		0	1	2	2	0	0	1	6	7	0	2	4	1	1	1
OR8D2	13367202	28	0.0436005	NA	0	-2.22e-16	-2.22e-16	NA	NA	0	0	0.0397554	NA	NA	0	0	NA	0		0	1	5	5	0	0	1	4	8	0	0	1	2	0	1
AACS	9920	28	0.0436005	NA	NA	0	0	0	0	NA	0	0.0487275	NA	NA	NA	0	0	0		0	0	4	1	2	1	0	8	6	0	0	0	4	1	1
ZFYVE1	13286	28	0.0436005	0	0	0	-2.22e-16	NA	NA	0	2.22e-16	0.124298	NA	0	0	2.22e-16	NA	NA		1	1	1	5	0	0	1	3	8	0	1	1	6	0	0
PUS7	8183	28	0.0436005	NA	0	0	0	NA	NA	NA	-2.22e-16	2.22e-16	NA	0	0	-2.22e-16	0	0		0	1	4	2	0	0	0	5	6	0	1	2	5	1	1
OR1S2	8542599	28	0.0436005	NA	NA	-2.22e-16	2.22e-16	0	NA	NA	2.22e-16	2.22e-16	NA	0	0	2.22e-16	NA	-2.22e-16		0	0	5	3	1	0	0	3	3	0	1	4	3	0	5
GJA1	949	28	0.0436005	NA	NA	0	0	0	NA	NA	0	0	NA	0	0	2.22e-16	NA	0		0	0	2	1	2	0	0	8	4	0	1	2	7	0	1
HLCS	2613023	28	0.0436005	NA	NA	0	0	0	0	NA	0	-2.22e-16	NA	2.22e-16	0	0.148342	NA	0		0	0	1	4	2	1	0	4	5	0	3	2	5	0	1
KAL1	13560	43	0.0434877	NA	0	0	0	2.22e-16	NA	0	0.0221049	0	NA	0	0	0.0541153	NA	0		0	1	1	2	3	0	2	16	9	0	2	1	5	0	1
WWP2	10298	43	0.0434877	NA	0	0	2.22e-16	NA	NA	NA	0.0332689	0.0362497	NA	0	0	2.22e-16	0	0		0	2	2	3	0	0	0	10	9	0	2	9	3	1	2
SLC26A9	3722950	43	0.0434877	NA	NA	0	0	0	0	NA	0.0541153	0	NA	2.22e-16	0.0397554	-2.22e-16	NA	-2.22e-16		0	0	4	2	1	1	0	5	9	0	3	8	5	0	5
HCN1	24699	130	0.043399	NA	0	0	0.0307166	0	0	0	0	0	0	2.22e-16	2.22e-16	-8.88e-16	2.22e-16	0		0	1	19	33	1	2	1	17	19	1	6	3	12	7	8
OR4M2	10300707	64	0.0433101	NA	0	0	0	0	NA	0	0	0.0362497	NA	0	NA	-2.22e-16	NA	2.22e-16		0	2	16	14	1	0	1	9	9	0	1	0	5	0	6
NFAT1	1010	58	0.043232	NA	NA	2.22e-16	-2.22e-16	0	NA	0	0.0234268	0	NA	0	2.22e-16	-2.22e-16	0	2.22e-16		0	0	6	5	1	0	1	15	11	0	4	3	5	1	6
AGXT2	13740	36	0.0430478	NA	0	2.22e-16	0	0	NA	NA	0	0.10644	0	NA	NA	-2.22e-16	NA	0		0	1	6	2	2	0	0	8	10	1	0	0	5	0	1
nAChRB3	2453593	36	0.0430478	NA	NA	-2.22e-16	0	0	NA	NA	0.0362497	0.0397554	NA	0	2.22e-16	0	NA	0		0	0	5	2	1	0	0	9	8	0	2	3	4	0	2
ZNF527	20486	36	0.0430478	NA	NA	0	0	0	NA	NA	0	0.0397554	NA	0	0	0	0	0		0	0	2	8	1	0	0	4	8	0	1	4	2	2	4
ZNF286A	3723114	36	0.0430478	NA	NA	0	0	0	NA	0	0	0.0417384	NA	0	2.22e-16	2.22e-16	NA	0		0	0	2	2	1	0	1	2	15	0	1	3	7	0	2
ZNF182	6197678	36	0.0430478	NA	0	0	NA	0	NA	2.22e-16	0	0.0249131	NA	NA	0	2.22e-16	NA	0		0	1	2	0	2	0	3	4	14	0	0	1	7	0	2
NLRC4	1301883	73	0.0429903	NA	0	2.22e-16	-2.22e-16	0	0	0	0	0.0362497	0	2.22e-16	0	0.0487275	0	0		0	1	6	5	2	1	1	11	18	1	3	9	12	1	2
BTBD7	2379165	51	0.0429867	NA	2.22e-16	0	0	NA	0	NA	0.0332689	0	NA	-2.22e-16	0	0.0588915	NA	2.22e-16		0	3	4	2	0	2	0	10	14	0	5	4	4	0	3
PRF1	5138299	29	0.042793	NA	0	0	0	NA	NA	NA	-2.22e-16	0.0397554	NA	-2.22e-16	0	NA	NA	2.22e-16		0	1	4	2	0	0	0	5	8	0	5	1	0	0	3
RSBN1L	22603	29	0.042793	NA	NA	NA	0	0	0	NA	0.0541153	0.0513828	NA	0	0	0	0	NA		0	0	0	2	2	1	0	5	11	0	2	2	2	2	0
Kv9.2	19044	44	0.0426086	NA	NA	0	2.22e-16	NA	0	NA	0.0397554	0.0989508	NA	0	NA	2.22e-16	2.22e-16	0		0	0	4	3	0	1	0	8	11	0	4	0	6	3	4
RASGEF1A	5136597	22	0.0424367	NA	NA	0	0	0	NA	NA	0.0541153	2.22e-16	NA	0	0	0	NA	0		0	0	1	2	1	0	0	5	7	0	1	1	2	0	2
BAT3	5838	22	0.0424367	NA	0.056633	0	0.0541153	NA	NA	NA	0	0.0588915	NA	NA	0	0	NA	0		0	3	2	5	0	0	0	4	4	0	0	1	2	0	1
PROKR2	3642176	44	0.0424367	NA	0	-2.22e-16	-2.22e-16	0	0	NA	0	0.0362497	NA	NA	NA	0	0.0487275	0		0	2	5	5	4	1	0	9	9	0	0	0	2	6	1
ZNF490	11965862	22	0.0424367	NA	NA	0	0	NA	NA	NA	2.22e-16	2.22e-16	NA	NA	2.22e-16	2.22e-16	NA	NA		0	0	2	1	0	0	0	6	7	0	0	3	3	0	0
FNDC1	11973	111	0.042315	0	0	2.22e-16	2.22e-16	0	NA	0	0	0.0112373	0	2.22e-16	2.22e-16	0.0172239	0	2.22e-16		1	2	6	7	2	0	2	14	33	1	7	7	21	2	6
ERC2	17978	52	0.0422639	NA	NA	0	0	NA	0	NA	4.44e-16	-4.44e-16	NA	-2.22e-16	0	0	0	0		0	0	1	2	0	1	0	10	18	0	5	1	8	2	4
CCDC135	20965	52	0.0422639	NA	NA	0	2.22e-16	0	NA	0	0.0221049	-8.88e-16	NA	2.22e-16	0.0438914	0	NA	0.0588915		0	0	2	3	1	0	2	16	13	0	3	7	1	0	4
FAM161A	16253	29	0.0421906	NA	NA	0	0	0	0	NA	0	0.0285132	NA	0	0	0	NA	0		0	0	2	2	2	1	0	4	12	0	1	1	2	0	2
UBP1	1304044	29	0.0421906	NA	0	NA	2.22e-16	0	0	NA	0	2.22e-16	0	2.22e-16	2.22e-16	-2.22e-16	0	NA		0	1	0	3	2	2	0	2	6	1	3	3	5	1	0
GALNT16	8185	29	0.0421906	NA	NA	0	0	NA	0	NA	0.0438914	2.22e-16	NA	NA	0	0	NA	0		0	0	2	4	0	1	0	7	7	0	0	2	4	0	2
SNX32	23058803	29	0.0421906	NA	0	0	0	NA	NA	NA	2.22e-16	0.0362497	NA	0	2.22e-16	2.22e-16	NA	NA		0	1	2	2	0	0	0	7	9	0	2	3	3	0	0
UBQLN2	7377	29	0.0421906	NA	NA	2.22e-16	2.22e-16	0	0	NA	0	0.0362497	NA	-2.22e-16	0	0	0	0		0	0	3	3	1	1	0	1	9	0	5	1	2	1	2
NEK11	2198	29	0.0421906	NA	0	0	0	NA	NA	NA	2.22e-16	0.0989508	NA	2.22e-16	2.22e-16	0	NA	2.22e-16		0	2	1	1	0	0	0	3	11	0	3	3	2	0	3
NLRP7	20975	89	0.0420851	0	0	4.44e-16	0.0487275	NA	NA	0	0	0.0379303	NA	2.22e-16	0	0	0	0		1	1	10	6	0	0	1	9	17	0	7	9	16	4	8
CEP128	14492	60	0.0419897	NA	0	2.22e-16	0	0	NA	NA	-8.88e-16	0.0275219	NA	NA	0	0	0	0		0	1	6	4	1	0	0	12	25	0	0	4	4	2	1
SMCR8	20908	37	0.0419867	NA	0	0	0	NA	0	2.22e-16	2.22e-16	0.10644	NA	0	-2.22e-16	0	0	NA		0	4	2	2	0	1	3	7	10	0	1	5	1	1	0
ZPBP	3663847	37	0.0419867	NA	0	0	0	NA	NA	NA	0	0.0541153	0	0	0	2.22e-16	0	0		0	1	4	4	0	0	0	8	10	1	2	1	3	2	1
ZNF799	15551313	37	0.0419867	NA	0	0	0	0	NA	0	0	0	NA	0.0588915	0	2.22e-16	0	0		0	2	1	1	2	0	1	9	8	0	4	4	3	1	1
CYP7A1	5159338	37	0.0419867	NA	NA	2.22e-16	0	0	NA	0	2.22e-16	0.0307166	NA	2.22e-16	0	0	NA	0		0	0	3	4	1	0	1	6	11	0	3	2	4	0	2
CYP4A11	1290808	37	0.0419867	NA	2.22e-16	0	NA	0.0588915	NA	NA	0	2.22e-16	NA	0	-2.22e-16	2.22e-16	0	2.22e-16		0	3	4	0	4	0	0	1	7	0	2	5	3	2	6
SCFD2	2615520	37	0.0419867	NA	0	2.22e-16	2.22e-16	0	NA	NA	0	4.44e-16	NA	0	2.22e-16	0.0438914	NA	0		0	1	3	3	2	0	0	4	10	0	2	3	7	0	2
PCDHA10	15071	83	0.0418498	NA	2.22e-16	0	-2.22e-16	0	NA	NA	0.0234268	-8.88e-16	NA	0	2.22e-16	-8.88e-16	0	0.0362497		0	3	11	5	2	0	0	15	13	0	4	7	12	2	9
EMR1	10248	59	0.0418003	NA	0	2.22e-16	4.44e-16	0	NA	NA	-8.88e-16	0.0812662	NA	NA	0	2.22e-16	0	-2.22e-16		0	1	6	10	1	0	0	13	14	0	0	1	7	1	5
MYBPC2	11751	45	0.0417635	NA	2.22e-16	0	NA	2.22e-16	0	0	2.22e-16	0.0864718	NA	0	0	0	NA	0		0	3	1	0	3	1	2	7	13	0	1	8	4	0	2
FARP1	15925	45	0.0417635	NA	0	2.22e-16	2.22e-16	0	NA	NA	0	0.0989508	NA	2.22e-16	0	2.22e-16	NA	2.22e-16		0	2	3	6	1	0	0	8	11	0	3	2	6	0	3
GALNTL2	3644118	45	0.0417635	NA	0	-2.22e-16	0	NA	NA	0	0	0.0766216	NA	2.22e-16	NA	0	NA	2.22e-16		0	1	5	1	0	0	1	8	15	0	3	0	8	0	3
UGT2B28	6198282	45	0.0417384	NA	0	0	2.22e-16	NA	NA	0	-2.22e-16	0.0438914	NA	0	0	2.22e-16	0.0588915	0		0	1	8	3	0	0	1	5	14	0	2	2	3	4	2
C3orf22	19077570	15	0.0417384	NA	NA	0	0	0	NA	NA	2.22e-16	0	NA	NA	0	0	0	NA		0	0	1	2	2	0	0	3	4	0	0	1	1	1	0
HBB	14464	15	0.0417384	NA	0.056633	0	0	NA	NA	0	0	0	NA	NA	0	0.056633	NA	NA		0	3	2	2	0	0	1	1	2	0	0	1	3	0	0
NAGPA	3507402	15	0.0417384	NA	NA	0	NA	NA	NA	NA	2.22e-16	0	NA	0.056633	0	2.22e-16	NA	0		0	0	1	0	0	0	0	3	2	0	3	2	3	0	1
UBIAD1	15241025	15	0.0417384	NA	0	0	NA	NA	NA	NA	0	0	NA	NA	0	0	NA	0		0	2	2	0	0	0	0	4	2	0	0	2	2	0	1
ZNF345	22667	45	0.0417384	NA	NA	0	0	0	0	NA	0	0	NA	NA	0	0.0487275	0	-2.22e-16		0	0	2	1	2	1	0	9	9	0	0	2	12	2	5
CELA2B	3723399	15	0.0417384	NA	NA	0	0	0	NA	NA	2.22e-16	0.0588915	NA	NA	0	0	NA	0		0	0	1	1	1	0	0	3	4	0	0	2	1	0	2
KCNJ12	2139345	60	0.0417384	NA	0.0436921	0	0	0.056633	NA	0	0	0	NA	0	0.0541153	0	2.22e-16	2.22e-16		0	10	9	9	3	0	1	8	2	0	2	5	1	3	7
SGPP2	7579961	15	0.0417384	NA	0	NA	NA	0	NA	NA	0	0	NA	NA	0	0	0	NA		0	2	0	0	1	0	0	1	4	0	0	1	4	2	0
LAB	3474	15	0.0417384	0	0	0	NA	NA	NA	0	0.0588915	2.22e-16	NA	NA	NA	0	0	0		1	1	1	0	0	0	1	4	3	0	0	0	1	2	1
RXFP4	15157	15	0.0417384	NA	NA	0	0	NA	NA	NA	0.0588915	0	NA	NA	0	0	0	NA		0	0	1	1	0	0	0	4	4	0	0	2	2	1	0
POMK	2216	15	0.0417384	NA	NA	0	NA	NA	0	NA	0.0541153	0	NA	0	0	0	NA	NA		0	0	1	0	0	1	0	5	4	0	2	1	1	0	0
NEGR1	2843131	30	0.0417384	NA	0	-2.22e-16	0	0	NA	0	2.22e-16	0.0541153	NA	0	0	0	0	NA		0	2	5	1	1	0	1	7	5	0	1	2	4	1	0
BRE	12897	15	0.0417384	NA	0	0	NA	NA	0	NA	NA	0.0438914	NA	NA	0	0	NA	0		0	1	1	0	0	1	0	0	7	0	0	2	2	0	1
TDRKH	14961	15	0.0417384	NA	0	NA	0	0	NA	0	0.056633	2.22e-16	NA	NA	0	0	NA	0		0	1	0	2	1	0	1	3	3	0	0	1	2	0	1
PACT	6116	15	0.0417384	NA	NA	0	0	NA	NA	NA	0	0	NA	NA	2.22e-16	0.056633	NA	NA		0	0	1	2	0	0	0	4	2	0	0	3	3	0	0
BZW2	10754	15	0.0417384	NA	0	2.22e-16	NA	NA	NA	NA	0	0.0487275	NA	0	0	0	NA	NA		0	1	3	0	0	0	0	1	6	0	1	1	2	0	0
FIZ1	13972	15	0.0417384	NA	NA	0	2.22e-16	NA	NA	NA	-2.22e-16	0	NA	NA	0	0	NA	0		0	0	2	3	0	0	0	5	1	0	0	2	1	0	1
RPP25L	21695	15	0.0417384	NA	NA	NA	0	NA	NA	0	0	0.0397554	NA	0	NA	0	NA	0		0	0	0	1	0	0	1	1	8	0	1	0	2	0	1
AMOTL2	17007	30	0.0417384	NA	NA	NA	0	0	0	NA	2.22e-16	0.0265953	NA	0	0	NA	0	0		0	0	0	2	2	1	0	7	13	0	2	1	0	1	1
SYNJ1	4296	15	0.0417384	NA	0	2.22e-16	0	0	NA	NA	0	2.22e-16	NA	NA	0	0	NA	0		0	1	3	1	1	0	0	2	3	0	0	1	2	0	1
2018-09-05	9152	15	0.0417384	0	0	0	0	NA	NA	NA	2.22e-16	-2.22e-16	NA	NA	0	NA	NA	0		1	1	1	1	0	0	0	3	5	0	0	2	0	0	1
JMJD5	14830900	15	0.0417384	NA	NA	NA	0.0588915	NA	NA	NA	2.22e-16	0.0438914	0	NA	NA	NA	NA	NA		0	0	0	4	0	0	0	3	7	1	0	0	0	0	0
METTL21C	3225355	15	0.0417384	NA	0	0	NA	NA	NA	0	0	0	NA	0	0	0	NA	0		0	1	1	0	0	0	1	1	4	0	2	2	2	0	1
C8orf46	21703	15	0.0417384	NA	NA	0	NA	NA	NA	NA	2.22e-16	0.0397554	NA	NA	NA	NA	NA	NA		0	0	1	0	0	0	0	6	8	0	0	0	0	0	0
MAT2B	15610	15	0.0417384	NA	NA	0	NA	NA	NA	NA	0	0	NA	NA	NA	0	NA	NA		0	0	2	0	0	0	0	2	9	0	0	0	2	0	0
AIP1	3986	106	0.0415642	NA	0	0	0	2.22e-16	0	0	0.0424367	0.0503152	NA	2.22e-16	2.22e-16	0	0	0		0	2	8	11	3	1	1	22	24	0	7	7	9	2	9
ADAM29	2350547	75	0.0414752	NA	2.22e-16	2.22e-16	2.22e-16	2.22e-16	NA	0	0	0.0234268	NA	0	2.22e-16	0	0.0487275	-2.22e-16		0	3	7	7	3	0	4	4	15	0	4	6	11	6	5
SYT16	8541177	53	0.041445	NA	NA	2.22e-16	0	NA	NA	NA	4.44e-16	0.0285132	NA	0	-2.22e-16	2.22e-16	-2.22e-16	-2.22e-16		0	0	3	4	0	0	0	10	12	0	2	5	7	5	5
PDZRN4	18007	92	0.04141	0	0	0	0.0285132	0	0	NA	-8.88e-16	0.0152027	NA	0	-2.22e-16	0	NA	-2.22e-16		1	1	9	12	1	2	0	12	24	0	4	5	16	0	5
FTMT	7916215	38	0.0413286	0	0	0	2.22e-16	0	NA	NA	2.22e-16	0.0438914	NA	NA	0	0	0	2.22e-16		1	2	4	6	1	0	0	6	7	0	0	2	4	2	3
ZNF432	17990	38	0.0413286	NA	0	0	0	NA	NA	NA	0.056633	0.0249131	NA	0	2.22e-16	0	NA	0		0	1	1	1	0	0	0	3	14	0	1	7	8	0	2
FAM47C	16530	124	0.0412638	0	0	0.0152027	1.33e-15	2.22e-16	NA	NA	0	0.0188956	NA	0.148342	4.44e-16	0	NA	0		1	2	24	21	3	0	0	17	19	0	5	10	11	0	11
SLITRK3	14102	115	0.0411608	NA	0	-8.88e-16	0.0146298	0	2.22e-16	0	0	0.019365	NA	2.22e-16	2.22e-16	0.0397554	NA	0		0	1	13	25	4	3	2	4	37	0	3	6	8	0	9
HLA-A1	50286222	23	0.0410591	NA	2.22e-16	NA	0	NA	NA	NA	-2.22e-16	0	NA	0	0.0588915	0	NA	0		0	3	0	2	0	0	0	5	1	0	1	8	2	0	1
TM6SF1	3662649	23	0.0410591	NA	0	0	0	0	NA	NA	2.22e-16	0	NA	0.056633	NA	2.22e-16	NA	NA		0	2	1	1	1	0	0	3	9	0	3	0	3	0	0
GNL3L	20780	46	0.0410591	NA	2.22e-16	NA	0.056633	0	0	NA	2.22e-16	0	NA	0	2.22e-16	0	NA	2.22e-16		0	3	0	3	1	1	0	7	16	0	2	6	4	0	3
ARRDC3	12846	23	0.0410591	NA	NA	NA	0	0	NA	0	0	0.056633	NA	2.22e-16	0	0	0	0		0	0	0	2	1	0	1	2	6	0	3	2	2	2	2
HLAA	4922	23	0.0410591	0	2.22e-16	NA	0	NA	NA	NA	-2.22e-16	0	NA	0	0.0596119	0	NA	0		1	3	0	2	0	0	0	5	1	0	1	7	2	0	1
RALGPS1	3566279	23	0.0410591	NA	0	0	NA	0	NA	0	-2.22e-16	0.0487275	NA	0.0588915	NA	2.22e-16	NA	0		0	1	1	0	1	0	1	5	6	0	4	0	3	0	1
ENGASE	3567087	23	0.0410591	NA	NA	0	2.22e-16	NA	0	NA	2.22e-16	0.0487275	NA	NA	0	NA	0	NA		0	0	1	6	0	1	0	6	6	0	0	2	0	1	0
HLA-A	41669001	23	0.0410591	NA	2.22e-16	NA	0	NA	NA	NA	-2.22e-16	0	NA	0	0.0588915	0	NA	0		0	3	0	2	0	0	0	5	1	0	1	8	2	0	1
STX3	22219	23	0.0410591	NA	NA	0	NA	0	NA	NA	0	0.0438914	NA	0	0	0	NA	NA		0	0	2	0	2	0	0	2	7	0	4	4	2	0	0
GALNT7	15047	23	0.0410591	NA	0	2.22e-16	NA	NA	0	NA	0	0.0541153	NA	0	0	0	NA	NA		0	4	3	0	0	1	0	1	10	0	1	1	2	0	0
SNX27	8336	23	0.0410591	NA	0	0	0	0	NA	NA	2.22e-16	0.0588915	NA	2.22e-16	0	0	NA	2.22e-16		0	2	1	2	2	0	0	3	4	0	3	1	2	0	3
GABRP	16125	23	0.0410591	NA	NA	2.22e-16	0.056633	NA	NA	NA	0	0.0541153	NA	0	0	0	0	2.22e-16		0	0	3	3	0	0	0	4	5	0	1	1	2	1	3
BTRC	7113	38	0.0409759	NA	0	0	0	0	NA	NA	-2.22e-16	-8.88e-16	NA	NA	-2.22e-16	0	0	0		0	2	4	1	2	0	0	5	13	0	0	5	4	1	1
OAS3	13686	38	0.0409759	NA	0	2.22e-16	0	0	0	NA	0.0307166	0.0438914	NA	2.22e-16	2.22e-16	-2.22e-16	NA	0		0	1	3	2	1	1	0	11	7	0	3	3	5	0	1
PAN3	2614317	38	0.0409759	NA	0	0	0	0	0	NA	0.0307166	-2.22e-16	NA	2.22e-16	0	0.0487275	-2.22e-16	NA		0	2	1	2	1	1	0	11	5	0	3	1	6	5	0
EphB2	835	46	0.0409505	NA	0	2.22e-16	2.22e-16	0	NA	NA	0	0.0332689	NA	0	0	0.0588915	0	0		0	1	3	7	1	0	0	11	10	0	2	4	4	1	2
HPSE2	2473313	46	0.0409505	NA	2.22e-16	2.22e-16	0.0588915	0	NA	NA	-2.22e-16	4.44e-16	NA	NA	0	0.0989508	0	0		0	3	6	4	1	0	0	5	10	0	0	2	11	2	2
ANKLE2	7020	46	0.0409505	NA	0	2.22e-16	0	NA	NA	0	0	2.22e-16	NA	0	2.22e-16	0	NA	0		0	2	3	8	0	0	1	9	7	0	2	6	4	0	4
DCT	6778204	46	0.0409505	NA	2.22e-16	2.22e-16	2.22e-16	0	0	NA	0	0.10644	0	0	0	0	NA	0		0	3	3	3	2	1	0	9	10	1	2	2	8	0	2
PCDHA1	23056111	100	0.0409208	NA	0	0	0	NA	NA	2.22e-16	0.0275219	-4.44e-16	0	-2.22e-16	-2.22e-16	0.0362497	2.22e-16	0		0	1	9	9	0	0	3	25	18	1	5	5	9	7	8
GABRA5	6779605	54	0.0408866	NA	0	2.22e-16	2.22e-16	0	NA	NA	2.22e-16	4.44e-16	NA	0	2.22e-16	0.0397554	2.22e-16	0		0	2	7	7	1	0	0	7	10	0	2	3	8	3	4
ADAM9	6847	30	0.0408684	NA	0	0	0	0	NA	0	2.22e-16	0.11489	NA	0	0	2.22e-16	NA	0		0	2	2	4	1	0	1	3	9	0	2	2	3	0	1
B4GALNT4	15667	30	0.0408684	NA	2.22e-16	2.22e-16	NA	0	NA	0	2.22e-16	-2.22e-16	NA	0	0	0	NA	0		0	3	3	0	2	0	1	7	5	0	2	4	1	0	2
TAAR5	13364838	30	0.0408684	NA	NA	0	-2.22e-16	NA	0	NA	2.22e-16	-2.22e-16	NA	NA	0	2.22e-16	0	NA		0	0	2	5	0	1	0	6	5	0	0	4	6	1	0
ZNF652	22331	30	0.0408684	NA	0	0	NA	0	NA	0	2.22e-16	0	NA	0	0	0.0541153	NA	0		0	1	4	0	1	0	2	3	8	0	1	4	5	0	1
OR2A5	13829509	30	0.0408684	NA	NA	2.22e-16	0	NA	NA	0	2.22e-16	-2.22e-16	NA	NA	NA	-2.22e-16	0	NA		0	0	3	8	0	0	2	6	5	0	0	0	5	1	0
CFAP77	3709666	30	0.0408684	NA	0	2.22e-16	0	0	NA	NA	2.22e-16	0	0	NA	0	0	0	0.056633		0	1	7	2	4	0	0	3	1	1	0	2	4	2	3
MISP	8360	30	0.0408684	NA	0	0	NA	NA	NA	NA	0.134362	-8.88e-16	NA	0	0	0	0	0		0	1	2	0	0	0	0	7	12	0	1	2	2	1	2
CDC7	806	30	0.0408684	NA	0	2.22e-16	0	0	NA	0	0	0.0307166	NA	0	2.22e-16	2.22e-16	NA	0		0	1	3	2	2	0	2	1	11	0	1	3	3	0	1
CAGE1	21853	30	0.0408684	NA	0	0	2.22e-16	0	NA	0	-2.22e-16	0.0812662	0	0	NA	NA	0	0		0	1	1	3	1	0	1	5	14	1	1	0	0	1	1
SILV	18842	30	0.0408684	NA	NA	2.22e-16	0	0	NA	NA	0.0541153	2.22e-16	NA	-2.22e-16	2.22e-16	0	NA	0		0	0	3	2	2	0	0	5	7	0	5	3	2	0	1
SLC6A1	22317	30	0.0408684	NA	0	2.22e-16	0	NA	NA	NA	-2.22e-16	-8.88e-16	NA	0	0	2.22e-16	NA	NA		0	1	3	1	0	0	0	5	12	0	1	1	6	0	0
EMSY	6211	60	0.0408684	NA	0	2.22e-16	4.44e-16	-2.22e-16	NA	0	0	0.0307166	NA	-2.22e-16	2.22e-16	0.0438914	0	0		0	2	6	10	5	0	1	4	11	0	5	7	7	1	1
NAALADL1	18608	30	0.0408684	NA	NA	0	-2.22e-16	NA	NA	NA	2.22e-16	0	NA	0	0	2.22e-16	2.22e-16	0		0	0	2	5	0	0	0	6	4	0	1	2	3	3	4
TM9SF2	20926	30	0.0408684	NA	0	0	0	0	NA	0	2.22e-16	0	NA	0	2.22e-16	0.056633	NA	0		0	1	1	1	1	0	1	6	9	0	2	3	3	0	2
FOXJ3	16814	31	0.0407264	NA	0	0	NA	0	NA	NA	2.22e-16	0.056751	NA	0	2.22e-16	2.22e-16	0	0		0	2	2	0	1	0	0	6	9	0	2	3	3	1	2
PGCP	3565839	39	0.0405289	NA	0	0	0	NA	NA	0	0.0541153	2.22e-16	NA	0	2.22e-16	-2.22e-16	NA	2.22e-16		0	2	8	1	0	0	1	5	6	0	1	7	5	0	3
DHTKD1	21483	39	0.0405289	NA	NA	0	0	0	0	-2.22e-16	0	2.22e-16	NA	0	2.22e-16	0.0362497	NA	0		0	0	1	4	1	1	5	4	7	0	2	3	9	0	2
AMPD1	20686	63	0.0402501	NA	NA	0	2.22e-16	0	0	2.22e-16	0	0.0438914	NA	0	-2.22e-16	0.0362497	0	0		0	0	4	6	1	1	3	9	21	0	1	5	9	2	1
CNGA4	5088436	55	0.0402302	NA	0	-2.22e-16	2.22e-16	NA	NA	0	0.0777968	0	NA	NA	-2.22e-16	2.22e-16	0	2.22e-16		0	2	5	6	0	0	1	18	8	0	0	5	6	1	3
PER3	14729	55	0.0402302	0	0	0	0	0	NA	2.22e-16	0	0.046222	NA	2.22e-16	0.0438914	0	0	-2.22e-16		1	1	2	1	1	0	3	8	13	0	3	7	8	2	5
ZNF91	7198	102	0.0402065	NA	2.22e-16	0	0	0	0	NA	0	0.0319446	NA	0.0541153	0	4.44e-16	2.22e-16	0		0	3	9	17	4	1	0	8	21	0	10	8	10	3	8
NMUR2	10302929	47	0.040168	NA	0	0	0	0	NA	0	-2.22e-16	0	0	NA	0	0	2.22e-16	0		0	4	9	2	1	0	1	5	8	2	0	2	9	3	1
PDPR	6198297	47	0.040168	NA	0	2.22e-16	2.22e-16	NA	0	0	2.22e-16	0.0362497	NA	NA	-2.22e-16	0	0	0		0	4	7	7	0	1	4	6	9	0	0	5	2	1	1
HSPA4L	12543	47	0.040168	NA	0	0	2.22e-16	0	NA	NA	0	0.083002	NA	2.22e-16	0	0	NA	-2.22e-16		0	2	1	3	1	0	0	8	19	0	3	1	4	0	5
SHIP-2	2588	47	0.040168	NA	0	2.22e-16	0	0	NA	0	0.0249131	-8.88e-16	NA	0	0	2.22e-16	0	0		0	1	3	2	1	0	1	14	13	0	2	4	3	1	2
RAB3GAP1	2615093	47	0.040168	NA	0	NA	-2.22e-16	NA	NA	0	2.22e-16	0.0522908	NA	2.22e-16	0	-2.22e-16	NA	2.22e-16		0	2	0	5	0	0	2	6	16	0	6	2	5	0	3
SSTR4	13055	47	0.040168	NA	0	2.22e-16	0	NA	NA	NA	-8.88e-16	0	0	0	0	0	0	-2.22e-16		0	1	6	2	0	0	0	13	9	1	2	2	4	2	5
ERCC2	18636	39	0.0400119	NA	0	2.22e-16	2.22e-16	0	NA	0	2.22e-16	0	NA	0.0849938	0	2.22e-16	NA	0		0	1	3	3	1	0	2	7	1	0	16	1	3	0	1
CEACAM5	20469	39	0.0400119	NA	2.22e-16	0	2.22e-16	0	0	0	0	4.44e-16	NA	2.22e-16	0	0.056633	0	0		0	3	4	3	1	1	1	4	10	0	3	2	3	2	2
TRIM9	3855	39	0.0400119	NA	NA	0	2.22e-16	NA	NA	0	0	0.0362497	NA	0	0	-2.22e-16	NA	NA		0	0	1	3	0	0	1	16	9	0	2	2	5	0	0
ATP10B	5156016	95	0.0397876	0	NA	-8.88e-16	-8.88e-16	0	0	0	0	0.0662207	0	2.22e-16	0	2.22e-16	0	2.22e-16		1	0	12	12	1	1	2	11	22	2	3	16	3	2	7
AGO1	5142671	48	0.0397554	NA	0	0	0	0	NA	0	0.0249131	0.0487275	NA	0	2.22e-16	0.0362497	NA	2.22e-16		0	1	1	1	2	0	1	14	6	0	1	6	9	0	6
CSTF1	4174	16	0.0397554	NA	NA	NA	NA	NA	NA	NA	0.0397554	0	NA	NA	0	0	0	0		0	0	0	0	0	0	0	8	4	0	0	1	1	1	1
PGAM1	4592	8	0.0397554	NA	0	NA	NA	NA	NA	NA	NA	2.22e-16	NA	0	NA	0.056633	NA	NA		0	1	0	0	0	0	0	0	3	0	1	0	3	0	0
FAM78A	21685203	16	0.0397554	NA	0	0	NA	0	0	NA	0	0	NA	0	NA	0	NA	0		0	2	1	0	1	1	0	4	4	0	1	0	1	0	1
ODF4	17481528	8	0.0397554	NA	NA	NA	0	0	NA	NA	NA	NA	NA	0	NA	0	0.056633	NA		0	0	0	1	1	0	0	0	0	0	1	0	2	3	0
BBS12	1286888	32	0.0397554	NA	0	0	2.22e-16	0	0	0	0.0541153	0	0	0	0	2.22e-16	0	0		0	1	2	3	2	1	1	5	9	1	1	1	3	1	1
BAT1	8754	16	0.0397554	NA	0	0	0	0	NA	0	0	0	NA	0	NA	0	0	0		0	1	1	2	2	0	1	1	2	0	2	0	1	2	1
MCL1	1853	8	0.0397554	NA	NA	NA	0	NA	NA	0	0	0	NA	0	0	NA	NA	0		0	0	0	2	0	0	1	1	1	0	1	1	0	0	1
TBC1D19	4474	16	0.0397554	NA	0	0	0	NA	NA	NA	0	0.0438914	NA	0	0	NA	NA	NA		0	1	2	1	0	0	0	2	7	0	1	2	0	0	0
PLGRKT	14030	8	0.0397554	NA	NA	NA	2.22e-16	0	NA	NA	NA	0	NA	0	NA	NA	NA	NA		0	0	0	3	1	0	0	0	2	0	2	0	0	0	0
TPRN	22606	8	0.0397554	NA	0	NA	0	NA	NA	NA	0	0	NA	NA	NA	NA	NA	NA		0	1	0	1	0	0	0	4	2	0	0	0	0	0	0
HPRT1	2473283	8	0.0397554	NA	0	0	0	NA	NA	NA	NA	0	NA	NA	NA	0	NA	0		0	1	1	1	0	0	0	0	2	0	0	0	2	0	1
RASL12	4849911	8	0.0397554	NA	NA	NA	NA	0	NA	0	0	NA	NA	0	0	NA	NA	0		0	0	0	0	1	0	1	2	0	0	1	1	0	0	2
DRAP1	11966899	8	0.0397554	NA	NA	NA	NA	NA	NA	NA	0	0.0588915	NA	NA	NA	NA	NA	NA		0	0	0	0	0	0	0	4	4	0	0	0	0	0	0
RILPL1	23099	8	0.0397554	NA	0	NA	NA	NA	NA	NA	2.22e-16	0	NA	0	0	NA	NA	NA		0	1	0	0	0	0	0	3	2	0	1	1	0	0	0
GLP1R	5032	16	0.0397554	0	0	0	NA	NA	NA	0	0	0	NA	NA	NA	2.22e-16	NA	NA		1	1	2	0	0	0	1	1	4	0	0	0	6	0	0
RHOF	14145809	8	0.0397554	NA	NA	NA	NA	0	NA	NA	0.0588915	NA	NA	NA	0	0	NA	0		0	0	0	0	1	0	0	4	0	0	0	1	1	0	1
ITGB7	3644	24	0.0397554	NA	0	NA	0	0	NA	NA	0.0541153	0.0588915	NA	NA	2.22e-16	0	0	0		0	2	0	2	2	0	0	5	4	0	0	3	4	1	1
GTF3A	15262	8	0.0397554	NA	NA	NA	0	0	NA	NA	NA	0	0	NA	0	0	NA	0		0	0	0	1	1	0	0	0	1	1	0	1	2	0	1
FAM131A	20467	16	0.0397554	NA	NA	0	0.0541153	NA	NA	0	2.22e-16	0	NA	0	NA	NA	NA	0		0	0	2	5	0	0	1	3	2	0	1	0	0	0	2
PKG1	745	8	0.0397554	NA	NA	0	NA	NA	NA	NA	2.22e-16	0	NA	NA	0	NA	NA	NA		0	0	1	0	0	0	0	3	2	0	0	2	0	0	0
FAM86B2	23211802	8	0.0397554	NA	0	0	NA	NA	NA	NA	NA	0	NA	NA	2.22e-16	NA	NA	0		0	1	1	0	0	0	0	0	2	0	0	3	0	0	1
RAB5C	9110	8	0.0397554	NA	NA	NA	NA	NA	NA	0	2.22e-16	2.22e-16	NA	NA	NA	NA	NA	NA		0	0	0	0	0	0	2	3	3	0	0	0	0	0	0
C5orf49	3460782	8	0.0397554	NA	NA	NA	0	NA	NA	NA	0	NA	NA	NA	NA	2.22e-16	NA	0		0	0	0	2	0	0	0	2	0	0	0	0	3	0	1
PACRGL	16383	16	0.0397554	NA	NA	0	2.22e-16	NA	NA	0	0	0	NA	NA	NA	NA	NA	0		0	0	2	3	0	0	1	4	4	0	0	0	0	0	2
S100A11	5826	8	0.0397554	NA	NA	NA	0	NA	NA	NA	NA	2.22e-16	NA	0	NA	0	NA	0		0	0	0	1	0	0	0	0	3	0	1	0	1	0	2
NPBWR2	14517	16	0.0397554	NA	0	NA	2.22e-16	NA	0	NA	0.0397554	0	NA	0	NA	NA	NA	0		0	1	0	3	0	1	0	8	1	0	1	0	0	0	1
LILRA3	6198035	24	0.0397554	NA	0	2.22e-16	0	NA	NA	0	2.22e-16	0	NA	0	0	0	0	2.22e-16		0	1	3	4	0	0	1	3	4	0	1	1	2	1	3
RAN	4128	8	0.0397554	NA	0	NA	0	NA	NA	NA	0	0	NA	0	NA	0	NA	NA		0	1	0	2	0	0	0	1	1	0	1	0	2	0	0
GPHA2	19102016	8	0.0397554	NA	NA	0	NA	NA	NA	NA	0	2.22e-16	NA	NA	NA	NA	NA	NA		0	0	1	0	0	0	0	1	6	0	0	0	0	0	0
LOC196415	19081912	8	0.0397554	0	NA	NA	0	NA	NA	NA	NA	0	NA	0	0	NA	0	NA		1	0	0	1	0	0	0	0	2	0	2	1	0	1	0
ALX3	13960	8	0.0397554	NA	NA	NA	0	NA	NA	0	0.056633	2.22e-16	NA	NA	NA	NA	NA	NA		0	0	0	1	0	0	1	3	3	0	0	0	0	0	0
HIST3H2BB	11551606	8	0.0397554	NA	NA	NA	0	NA	NA	NA	0	0	NA	0	0	0	NA	NA		0	0	0	2	0	0	0	1	2	0	1	1	1	0	0
DDIT3	942	8	0.0397554	NA	NA	0	NA	NA	NA	NA	0	0	NA	NA	NA	NA	NA	NA		0	0	2	0	0	0	0	4	2	0	0	0	0	0	0
CNIH3	7665122	16	0.0397554	NA	NA	0	0	NA	NA	NA	0	2.22e-16	NA	0	NA	-2.22e-16	NA	NA		0	0	2	1	0	0	0	4	3	0	1	0	5	0	0
ZG16B	19570	8	0.0397554	NA	NA	0	NA	0	0	NA	0	0	NA	NA	NA	NA	NA	2.22e-16		0	0	1	0	1	1	0	1	1	0	0	0	0	0	3
TUSC3	6197784	40	0.0397554	NA	0	2.22e-16	0	0	NA	NA	0.0221049	0.0487275	0	NA	0	2.22e-16	NA	0		0	1	3	2	1	0	0	16	6	1	0	1	7	0	2
HNMT	6352	8	0.0397554	NA	NA	NA	0	0	NA	NA	0	0	NA	0	NA	0	NA	NA		0	0	0	2	1	0	0	1	1	0	1	0	2	0	0
ECOP	15247894	8	0.0397554	NA	NA	0	0	NA	NA	NA	NA	0	NA	NA	NA	0	0	NA		0	0	1	1	0	0	0	0	4	0	0	0	1	1	0
CBWD3	3620562	8	0.0397554	NA	0	NA	NA	NA	NA	NA	NA	0	NA	NA	0	0	NA	0		0	2	0	0	0	0	0	0	2	0	0	2	1	0	1
caveolin-3	8543123	8	0.0397554	NA	NA	NA	0	NA	NA	0	0	NA	NA	NA	NA	2.22e-16	0	NA		0	0	0	1	0	0	1	2	0	0	0	0	3	1	0
SLC39A8	8661	8	0.0397554	NA	NA	NA	NA	NA	NA	NA	0	2.22e-16	NA	0	NA	NA	NA	0		0	0	0	0	0	0	0	2	3	0	1	0	0	0	2
WDR61	19212	8	0.0397554	NA	NA	0	NA	0	NA	NA	0	0	NA	NA	0	0	NA	NA		0	0	2	0	1	0	0	1	2	0	0	1	1	0	0
TMUB2	6777483	8	0.0397554	NA	0	NA	0	NA	NA	NA	0	0.0588915	NA	NA	0	NA	NA	NA		0	1	0	1	0	0	0	1	4	0	0	1	0	0	0
TCEB3C	19566	16	0.0397554	NA	0	0	0	NA	NA	NA	NA	0.056633	NA	0	0.056633	NA	0	0		0	1	2	4	0	0	0	0	3	0	1	3	0	1	1
ASAHL	2360249	8	0.0397554	NA	NA	NA	NA	NA	NA	0	0.0588915	0	NA	0	NA	0	NA	NA		0	0	0	0	0	0	1	4	1	0	1	0	1	0	0
USP30	3426991	24	0.0397554	NA	NA	NA	0	NA	NA	0	0.0397554	0.0362497	NA	NA	NA	0	NA	0		0	0	0	2	0	0	2	8	9	0	0	0	1	0	2
C12orf45	2611876	8	0.0397554	NA	0	NA	0	NA	NA	NA	0	NA	NA	0	0	NA	0	0		0	2	0	1	0	0	0	1	0	0	1	1	0	1	1
HEY2	5137924	24	0.0397554	NA	NA	2.22e-16	0	NA	0	0	2.22e-16	0	NA	NA	0	2.22e-16	0	0		0	0	3	1	0	1	1	3	4	0	0	2	6	2	1
LMO7	3190	8	0.0397554	NA	NA	0	0	NA	NA	0	0	0	NA	NA	NA	0	NA	0		0	0	1	1	0	0	1	1	1	0	0	0	2	0	1
TXNDC15	11966468	16	0.0397554	NA	0	0	0	0	NA	NA	0	0	NA	NA	0	0	0	NA		0	2	2	1	1	0	0	2	4	0	0	1	2	1	0
LYPD3	12773793	8	0.0397554	NA	0	NA	0	NA	NA	NA	0	0	NA	NA	NA	0	NA	0		0	1	0	1	0	0	0	1	2	0	0	0	2	0	1
TMEM9	2616602	8	0.0397554	NA	NA	0	0	NA	NA	NA	NA	0.0541153	NA	NA	0	NA	NA	NA		0	0	1	1	0	0	0	0	5	0	0	1	0	0	0
SRP19	8110	8	0.0397554	NA	NA	NA	NA	NA	NA	0	2.22e-16	0	NA	0	NA	0	NA	NA		0	0	0	0	0	0	1	3	2	0	1	0	1	0	0
PXDC1	3709551	8	0.0397554	NA	NA	NA	0	NA	NA	NA	0	0.0588915	NA	0	NA	NA	NA	NA		0	0	0	1	0	0	0	2	4	0	1	0	0	0	0
OR7G3	3066688	8	0.0397554	NA	NA	0	0	0	NA	NA	0	0	NA	NA	0	NA	0	NA		0	0	1	1	1	0	0	1	2	0	0	1	0	1	0
2018-03-08	2822537	8	0.0397554	NA	NA	0	0	NA	0	NA	0	0	NA	NA	0	NA	NA	0		0	0	1	1	0	1	0	1	2	0	0	1	0	0	1
WDR73	3723477	8	0.0397554	NA	0	NA	NA	NA	NA	NA	0	0	NA	0	0	0	0	0		0	1	0	0	0	0	0	1	1	0	1	1	1	1	1
CHP	2453527	8	0.0397554	NA	NA	NA	0	0	NA	0	NA	2.22e-16	NA	NA	0	NA	NA	NA		0	0	0	2	1	0	1	0	3	0	0	1	0	0	0
MRPL53	13258017	8	0.0397554	NA	NA	0	NA	NA	NA	NA	NA	NA	NA	0	0	0	NA	0		0	0	1	0	0	0	0	0	0	0	1	2	2	0	2
Pim3	6656	8	0.0397554	NA	NA	0	0	NA	NA	NA	0	0	NA	NA	0	NA	NA	0		0	0	1	2	0	0	0	1	1	0	0	2	0	0	1
FKSG10	4166	8	0.0397554	NA	NA	0	0	NA	NA	0	NA	0	NA	0	NA	NA	NA	0		0	0	2	1	0	0	1	0	1	0	2	0	0	0	1
COPZ1	22770	8	0.0397554	NA	NA	NA	0	NA	NA	NA	0	0	NA	NA	0	NA	NA	2.22e-16		0	0	0	2	0	0	0	1	1	0	0	1	0	0	3
PHOX2A	11820	8	0.0397554	NA	NA	0	0	NA	0	NA	2.22e-16	NA	NA	NA	NA	NA	NA	0		0	0	1	1	0	1	0	3	0	0	0	0	0	0	2
UBL7	12122	8	0.0397554	NA	NA	NA	NA	0	NA	0	0	0	NA	0	0	0	NA	NA		0	0	0	0	1	0	1	2	1	0	1	1	1	0	0
Claudin-10	13162	16	0.0397554	NA	0	0	0	NA	NA	NA	0	2.22e-16	NA	NA	0	0	NA	0		0	1	1	1	0	0	0	1	7	0	0	1	2	0	2
SGTB	18110	8	0.0397554	NA	NA	0	NA	NA	NA	NA	0.0588915	0	NA	NA	NA	0	NA	NA		0	0	1	0	0	0	0	4	1	0	0	0	2	0	0
MCUR1	1171772	8	0.0397554	NA	NA	0	NA	NA	NA	NA	2.22e-16	0	NA	NA	0	0	NA	0		0	0	1	0	0	0	0	3	1	0	0	1	1	0	1
NDUFB11	15031	8	0.0397554	NA	NA	0	NA	0	NA	NA	0	2.22e-16	NA	NA	NA	NA	NA	NA		0	0	2	0	1	0	0	2	3	0	0	0	0	0	0
ZNF550	4186	8	0.0397554	NA	0	0	0	NA	NA	NA	0	2.22e-16	NA	0	NA	NA	NA	NA		0	1	1	1	0	0	0	1	3	0	1	0	0	0	0
RNF141	22253	8	0.0397554	NA	NA	0	0	NA	NA	NA	0	0	NA	NA	NA	0	0	NA		0	0	1	1	0	0	0	1	2	0	0	0	2	1	0
HSPB11	19015802	8	0.0397554	NA	0	NA	0	NA	NA	NA	0	0	NA	0	NA	0	NA	NA		0	1	0	1	0	0	0	2	1	0	2	0	1	0	0
BCAP31	27851900	8	0.0397554	NA	0	0	0	NA	0	NA	NA	0	NA	NA	0	NA	NA	NA		0	1	2	1	0	1	0	0	2	0	0	1	0	0	0
TMEM41B	10246303	8	0.0397554	NA	NA	0	NA	NA	NA	NA	NA	NA	NA	2.22e-16	0	0	0	NA		0	0	1	0	0	0	0	0	0	0	3	1	2	1	0
DERA	2204500	8	0.0397554	NA	NA	0	0	NA	NA	NA	NA	0.0541153	NA	NA	NA	0	NA	NA		0	0	1	1	0	0	0	0	5	0	0	0	1	0	0
CCDC58	2379421	8	0.0397554	NA	NA	NA	NA	NA	NA	NA	0	0.0541153	NA	NA	NA	0	NA	NA		0	0	0	0	0	0	0	2	5	0	0	0	1	0	0
STX10	16163	8	0.0397554	NA	0	NA	0	NA	NA	0	0	0	NA	0	0	NA	NA	NA		0	1	0	1	0	0	1	2	1	0	1	1	0	0	0
PGF	14558097	8	0.0397554	NA	NA	NA	NA	NA	NA	NA	0	2.22e-16	NA	NA	0	0	NA	NA		0	0	0	0	0	0	0	2	3	0	0	1	2	0	0
eIF2-beta	3813	16	0.0397554	NA	NA	NA	0	NA	0	NA	0	0.0487275	NA	NA	0	NA	0	0		0	0	0	1	0	1	0	2	6	0	0	4	0	1	1
IGHG3	21296405	8	0.0397554	NA	0	NA	NA	NA	NA	NA	NA	2.22e-16	NA	NA	2.22e-16	NA	NA	NA		0	2	0	0	0	0	0	0	3	0	0	3	0	0	0
PRDX5	7911	8	0.0397554	NA	0	NA	NA	NA	NA	NA	0	0	NA	0	0	NA	NA	NA		0	1	0	0	0	0	0	1	1	0	1	4	0	0	0
C1orf174	19594	8	0.0397554	NA	NA	0	NA	NA	NA	NA	0	0	NA	NA	0	0	NA	NA		0	0	1	0	0	0	0	2	2	0	0	2	1	0	0
LEPROT	19074070	8	0.0397554	NA	NA	0	0	NA	NA	NA	2.22e-16	0	NA	NA	NA	0	NA	NA		0	0	1	2	0	0	0	3	1	0	0	0	1	0	0
YPEL5	4319215	8	0.0397554	NA	NA	NA	0	NA	NA	NA	0	2.22e-16	NA	NA	0	NA	NA	0		0	0	0	1	0	0	0	1	3	0	0	2	0	0	1
VMA21	5137554	8	0.0397554	NA	NA	0	0	NA	NA	NA	0	0	NA	NA	0	0	NA	NA		0	0	2	1	0	0	0	1	2	0	0	1	1	0	0
PSMA7	7934	8	0.0397554	NA	NA	NA	NA	NA	NA	NA	0.0588915	0	NA	NA	0	0	NA	NA		0	0	0	0	0	0	0	4	2	0	0	1	1	0	0
PTGR2	7587274	8	0.0397554	NA	NA	0	0	NA	0	0	NA	0	NA	NA	0	0	NA	NA		0	0	1	1	0	1	1	0	1	0	0	1	2	0	0
NAA10	7997	8	0.0397554	NA	0	NA	0	0	NA	NA	NA	0	NA	NA	0	NA	NA	0		0	1	0	2	1	0	0	0	2	0	0	1	0	0	1
MACROD1	3574564	8	0.0397554	NA	NA	0	2.22e-16	NA	NA	NA	NA	NA	NA	NA	0	0	NA	0		0	0	1	3	0	0	0	0	0	0	0	1	2	0	1
TEX43	5278883	8	0.0397554	NA	NA	NA	NA	0	NA	0	0	NA	NA	0	NA	0	0	0		0	0	0	0	1	0	1	2	0	0	1	0	1	1	1
FAM108C1	1299791	8	0.0397554	NA	0	NA	NA	NA	NA	NA	0	0	NA	0	NA	0	NA	0		0	1	0	0	0	0	0	2	1	0	1	0	2	0	1
IGJ	6796088	8	0.0397554	NA	NA	0	0	NA	NA	NA	0	0	NA	NA	NA	0	0	NA		0	0	1	1	0	0	0	2	1	0	0	0	2	1	0
DHRS12	6132079	8	0.0397554	NA	NA	0	NA	NA	NA	NA	0	2.22e-16	NA	0	NA	0	NA	NA		0	0	1	0	0	0	0	2	3	0	1	0	1	0	0
OR7D2	2844771	31	0.0396259	NA	NA	0	0	0	NA	0	0	2.22e-16	NA	0	-2.22e-16	2.22e-16	0	2.22e-16		0	0	1	4	1	0	1	4	6	0	2	5	3	1	3
ETB	4789	31	0.0396259	NA	0	2.22e-16	2.22e-16	NA	NA	NA	0.0687096	2.22e-16	NA	0	NA	NA	NA	0		0	1	3	3	0	0	0	17	3	0	2	0	0	0	2
CYP1A2	8021	31	0.0396259	0	0	0	0	0	0	NA	2.22e-16	0.0332689	NA	0	0	2.22e-16	0	2.22e-16		1	2	1	1	1	1	0	3	10	0	2	2	3	1	3
BMP6	24250	31	0.0396259	NA	0	-2.22e-16	NA	0	0	0	0	0	0	0	0	2.22e-16	0	0		0	1	5	0	1	1	1	8	4	1	1	2	3	1	2
SYT4	22221	31	0.0396259	NA	0	-2.22e-16	0	NA	NA	NA	0	2.22e-16	NA	2.22e-16	2.22e-16	-2.22e-16	NA	2.22e-16		0	1	5	4	0	0	0	4	3	0	3	3	5	0	3
AT2	16454	31	0.0396259	NA	NA	2.22e-16	0	0	NA	NA	2.22e-16	0.0332689	NA	0	0	-2.22e-16	NA	0		0	0	3	4	2	0	0	3	10	0	1	1	5	0	2
DNMT1	6047	79	0.0395466	NA	2.22e-16	0	-2.22e-16	0	NA	2.22e-16	-8.88e-16	0.0812662	0	0	0	0.0777968	NA	2.22e-16		0	6	2	5	2	0	3	12	14	1	4	9	18	0	3
GluR2	1665	80	0.0394336	NA	2.22e-16	2.22e-16	0	0	0	0	0	0.0209221	NA	2.22e-16	0.231049	0.0307166	NA	0		0	3	3	4	1	2	1	20	17	0	3	6	11	0	9
PXDN	22622	144	0.0394142	NA	-2.22e-16	-8.88e-16	0	0	NA	0	0.0379303	-1.78e-15	NA	-2.22e-16	4.44e-16	-8.88e-16	0	4.44e-16		0	5	12	17	2	0	2	34	34	0	5	10	12	1	10
WDR52	23883	48	0.0394142	NA	0	2.22e-16	0	NA	0	NA	2.22e-16	0.056751	NA	0	-2.22e-16	0.0487275	NA	2.22e-16		0	4	3	8	0	1	0	7	9	0	2	5	6	0	3
Trap150	5473	48	0.0394142	NA	0.056633	2.22e-16	0	0	NA	0	0.0362497	-8.88e-16	0	2.22e-16	2.22e-16	2.22e-16	NA	0		0	3	3	2	4	0	1	9	12	1	3	6	3	0	1
RGS9	18831312	48	0.0394142	NA	2.22e-16	-2.22e-16	0	0	NA	0	4.44e-16	0	NA	NA	0	2.22e-16	0	0		0	3	5	1	2	0	1	10	9	0	0	4	7	2	4
STAG1	14502	72	0.039112	NA	0	0	0	0	0	0	0.0234268	-4.44e-16	NA	2.22e-16	4.44e-16	0	NA	0		0	1	2	4	2	1	1	15	18	0	3	10	11	0	4
UMOD	13200	40	0.0390917	0	0	2.22e-16	0	0	NA	NA	2.22e-16	4.44e-16	NA	NA	0	2.22e-16	0	0		1	1	7	4	1	0	0	3	10	0	0	1	6	2	4
RSBN1	21469	40	0.0390917	NA	NA	0	2.22e-16	0	NA	0	2.22e-16	0.0864718	NA	0	2.22e-16	0	NA	0		0	0	1	7	1	0	1	6	13	0	2	3	4	0	2
B-Myb	2985	40	0.0390917	NA	0	2.22e-16	0	0	0	NA	0	0.0332689	NA	0	2.22e-16	-2.22e-16	NA	NA		0	2	6	2	1	1	0	9	10	0	1	3	5	0	0
CYP2C19	14651	40	0.0390917	NA	0	2.22e-16	-2.22e-16	0	0	0	2.22e-16	-2.22e-16	NA	0	2.22e-16	0	0	2.22e-16		0	1	3	5	4	1	2	7	5	0	1	3	4	1	3
ISLR2	3591679	40	0.0390917	NA	NA	2.22e-16	-2.22e-16	0	NA	0	2.22e-16	0.0362497	NA	2.22e-16	0	2.22e-16	NA	2.22e-16		0	0	3	5	1	0	2	6	9	0	3	2	3	0	6
TMPRSS11F	16327	40	0.0390917	NA	NA	2.22e-16	0.0588915	NA	NA	NA	0	0	NA	0	0	0	0	2.22e-16		0	0	7	4	0	0	0	8	11	0	2	1	2	2	3
ZNF81	1303628	40	0.0390917	NA	NA	-2.22e-16	-2.22e-16	0	NA	NA	0	0.0285132	NA	NA	0	0	0	0		0	0	5	5	1	0	0	8	12	0	0	2	4	2	1
Diaphanous-2	17609	74	0.0388344	NA	0	2.22e-16	0	0	NA	NA	-2.22e-16	0.0594519	0	2.22e-16	2.22e-16	-8.88e-16	0	-2.22e-16		0	2	7	2	4	0	0	5	25	1	3	6	12	2	5
PCDHB12	12364	99	0.0388316	NA	NA	0	4.44e-16	0	NA	0	0.0332689	0.065319	NA	0	0	0	0	0		0	0	14	10	2	0	4	20	18	0	1	8	11	2	9
CPB1	1289767	33	0.0388239	NA	NA	2.22e-16	-2.22e-16	0	NA	NA	2.22e-16	0	NA	0	2.22e-16	-2.22e-16	0	0		0	0	3	5	1	0	0	3	9	0	1	3	5	2	1
PROKR1	7157704	33	0.0388239	NA	0	0	0	0	NA	0	2.22e-16	-2.22e-16	NA	0	0	0	NA	NA		0	1	4	2	1	0	1	7	5	0	1	2	9	0	0
CMKLR1	19864	33	0.0388239	NA	0	0	2.22e-16	NA	NA	0	0	0	NA	NA	0	0	NA	2.22e-16		0	1	8	3	0	0	1	4	9	0	0	2	2	0	3
CACNA1C	4354	133	0.0387511	NA	-2.22e-16	0.0307166	0	2.22e-16	0	0	-1.33e-15	0.0384564	NA	2.22e-16	0	4.44e-16	0	0		0	5	11	15	7	1	1	26	32	0	3	9	10	4	9
MAN2B1	5156176	49	0.0386876	NA	NA	0	0	2.22e-16	NA	0	0.0249131	0	NA	0	0	-2.22e-16	0	0		0	0	1	2	3	0	2	14	14	0	1	2	5	4	1
SMG8	15992	49	0.0386876	NA	0	2.22e-16	0	0	NA	0	0.0307166	0	NA	0	0	2.22e-16	0	-2.22e-16		0	1	3	4	2	0	1	11	8	0	2	4	7	1	5
PCDHGB6	13112	66	0.0386446	NA	NA	2.22e-16	0	0	NA	0	-8.88e-16	0.0687096	NA	2.22e-16	0.0362497	0	0	-2.22e-16		0	0	6	2	1	0	1	12	17	0	3	9	9	1	5
ZNF510	13606	25	0.038522	NA	0	0	NA	NA	0	NA	-2.22e-16	0.0541153	NA	0	0	0	NA	0		0	1	2	0	0	1	0	5	5	0	2	1	4	0	4
CLPH	13267800	25	0.038522	NA	NA	0	0	0	NA	NA	0	0.0541153	NA	0	0	0	0	2.22e-16		0	0	2	1	4	0	0	4	5	0	2	2	1	1	3
TMEM74	4851333	25	0.038522	NA	NA	0	2.22e-16	0	NA	NA	0	0	NA	NA	2.22e-16	0.0487275	NA	NA		0	0	1	3	1	0	0	4	4	0	0	6	6	0	0
OR10A3	13866829	25	0.038522	NA	0	0	2.22e-16	NA	NA	NA	0	0.0487275	NA	NA	NA	0.0541153	0	2.22e-16		0	2	2	3	0	0	0	2	6	0	0	0	5	2	3
GALC	1305836	25	0.038522	NA	0	2.22e-16	2.22e-16	NA	NA	NA	-2.22e-16	0.0397554	NA	0	0	0	NA	0		0	1	3	3	0	0	0	5	8	0	2	1	1	0	1
NOL5A	10647	32	0.0384564	NA	0	2.22e-16	0	NA	NA	NA	2.22e-16	0	NA	0	0	0	0	0		0	1	3	4	0	0	0	3	11	0	2	2	4	1	1
BMP3	15051	32	0.0384564	NA	0	0	2.22e-16	0	0	NA	0	0	NA	0	2.22e-16	0.0541153	0	NA		0	1	2	3	1	1	0	9	4	0	1	3	5	2	0
FMR1NB	5133298	32	0.0384564	NA	0	0	0	0	NA	NA	-2.22e-16	2.22e-16	NA	NA	0	2.22e-16	0	2.22e-16		0	1	4	2	1	0	0	5	7	0	0	1	6	2	3
DLK	708	32	0.0384564	NA	0	0	2.22e-16	NA	NA	0	0	-2.22e-16	NA	0	0	0	0	-2.22e-16		0	2	2	3	0	0	2	9	5	0	1	1	1	1	5
FCN1	1305052	32	0.0384564	NA	0	0	0	0	NA	0	-2.22e-16	0.0362497	NA	0	0	2.22e-16	NA	0		0	1	1	4	1	0	2	5	9	0	1	1	6	0	1
SAFB2	5895	32	0.0384564	NA	0	-2.22e-16	0	0	NA	NA	0	0.0362497	NA	0	-2.22e-16	0	0	0		0	1	5	2	1	0	0	1	9	0	1	5	4	1	2
RGAG4	5122510	32	0.0384564	NA	0	-2.22e-16	NA	0	NA	NA	0	0.0397554	NA	0	0	2.22e-16	NA	0		0	1	5	0	2	0	0	8	8	0	1	2	3	0	2
OR11G2	13369192	32	0.0384564	NA	NA	0	0	0	0	NA	2.22e-16	4.44e-16	NA	NA	2.22e-16	0	0	0		0	0	8	2	2	1	0	3	10	0	0	3	1	1	1
TMTC4	8470	32	0.0384564	NA	0	0	2.22e-16	NA	NA	0	0.11489	2.22e-16	0	0	0	0	0	0		0	1	4	3	0	0	1	9	6	1	2	2	1	1	1
KIF16B	22095	91	0.0384298	NA	-2.22e-16	2.22e-16	-2.22e-16	NA	NA	2.22e-16	0.0180214	0.0307166	NA	-2.22e-16	0	0.0362497	2.22e-16	0		0	5	6	5	0	0	3	20	22	0	5	9	9	3	4
Kv1.1	4786	58	0.0383786	0	0	-2.22e-16	0	0	NA	0	0.0379303	2.22e-16	NA	0	-2.22e-16	0	0	2.22e-16		1	1	5	4	2	0	1	17	7	0	2	5	9	1	3
SIPA1L1	6157	99	0.0383341	NA	0	0	2.22e-16	2.22e-16	0	0	2.22e-15	0.0140983	NA	0	0	0.0487275	2.22e-16	2.22e-16		0	1	8	6	3	1	1	25	26	0	2	4	12	3	7
RASGRP3	6668	41	0.0382124	NA	NA	0	0	0	NA	NA	-2.22e-16	0.0285132	NA	0	0	2.22e-16	NA	0		0	0	2	8	2	0	0	5	12	0	2	1	7	0	2
HRG	17962	41	0.0382124	NA	NA	0	0	0	NA	NA	2.22e-16	0	NA	2.22e-16	-2.22e-16	0	0	0		0	0	2	2	1	0	0	7	9	0	3	5	9	1	2
DYRK4	695	41	0.0382124	NA	0	0	0	NA	0	NA	2.22e-16	0	0	2.22e-16	0	0	0	0		0	2	2	2	0	1	0	3	11	1	3	2	4	2	8
PSD3	10440	41	0.0382124	NA	0.0588915	0	2.22e-16	0	NA	NA	4.44e-16	0	NA	-2.22e-16	0	0	0	0		0	4	1	3	1	0	0	10	11	0	5	2	2	1	1
CELF4	1286302	41	0.0382124	NA	0	0	2.22e-16	0	NA	NA	0.0249131	-2.22e-16	NA	2.22e-16	2.22e-16	2.22e-16	NA	0		0	2	4	3	2	0	0	14	5	0	3	3	3	0	2
CERKL	15251	41	0.0382124	NA	0	2.22e-16	2.22e-16	0	NA	NA	2.22e-16	0.0438914	NA	2.22e-16	2.22e-16	0	NA	0		0	1	7	7	2	0	0	3	7	0	3	3	4	0	4
MOCOS	6310	50	0.0379869	NA	0.0541153	2.22e-16	0	NA	NA	0	-8.88e-16	0	NA	2.22e-16	-2.22e-16	-2.22e-16	NA	0		0	5	7	2	0	0	1	12	9	0	3	5	5	0	1
HEPACAM	20054	17	0.0379303	NA	0	NA	0	NA	NA	NA	2.22e-16	0.0438914	NA	NA	0	0	NA	0		0	1	0	2	0	0	0	3	7	0	0	1	2	0	1
OR2T34	2844569	34	0.0379303	NA	2.22e-16	0	2.22e-16	0	NA	NA	0	0	NA	NA	0.0541153	0	NA	0		0	3	8	6	2	0	0	2	2	0	0	5	4	0	2
SERPINH1	2813686	17	0.0379303	NA	NA	NA	0	0	0	NA	0.056633	-2.22e-16	NA	0	0	0	NA	0		0	0	0	1	1	1	0	3	5	0	2	1	2	0	1
RGS17	14849	17	0.0379303	NA	0	NA	0	NA	NA	NA	0.0588915	0	NA	NA	0	0	NA	2.22e-16		0	1	0	2	0	0	0	4	4	0	0	1	2	0	3
ANTXR1	6991	34	0.0379303	NA	0	-2.22e-16	0	0	NA	NA	0.0332689	-2.22e-16	NA	NA	2.22e-16	2.22e-16	NA	0		0	1	5	4	2	0	0	10	5	0	0	3	3	0	1
INHBA	2474190	51	0.0379303	NA	0	0	-2.22e-16	0	0	0	4.44e-16	2.22e-16	NA	NA	2.22e-16	0	NA	0		0	2	11	5	1	1	2	10	6	0	0	3	9	0	1
KPTN	10302882	17	0.0379303	NA	0	0	0	0	NA	NA	0	0.0487275	NA	NA	0	NA	NA	0		0	1	1	1	1	0	0	4	6	0	0	1	0	0	2
CRYGC	3714	17	0.0379303	NA	NA	2.22e-16	0	NA	NA	NA	2.22e-16	2.22e-16	NA	NA	0	0	NA	NA		0	0	3	1	0	0	0	6	3	0	0	2	2	0	0
CK1D	683	17	0.0379303	NA	NA	2.22e-16	0.0588915	NA	NA	NA	0	2.22e-16	NA	NA	0	0	NA	NA		0	0	3	4	0	0	0	2	3	0	0	1	4	0	0
TDRD10	15247576	34	0.0379303	NA	0.056633	2.22e-16	0	0	NA	NA	2.22e-16	-2.22e-16	0	NA	0	0.0541153	0	0		0	3	3	4	1	0	0	7	5	1	0	2	5	1	2
AGPAT3	3644518	17	0.0379303	NA	NA	NA	0	0	NA	0	2.22e-16	0	NA	0	0	2.22e-16	NA	0		0	0	0	1	1	0	1	3	4	0	2	1	3	0	1
TMEM20	5023296	17	0.0379303	NA	NA	2.22e-16	2.22e-16	NA	NA	0	0	0.0541153	NA	0	NA	0	NA	0		0	0	3	3	0	0	1	1	5	0	1	0	1	0	2
MRPL2	2825991	17	0.0379303	NA	0	0	NA	NA	NA	NA	0	-2.22e-16	NA	NA	0	0	NA	NA		0	1	2	0	0	0	0	4	5	0	0	4	1	0	0
MKRN1	13848	17	0.0379303	NA	0	0	2.22e-16	0	NA	0	0	2.22e-16	NA	NA	0	0	0	0		0	1	2	3	1	0	1	1	3	0	0	1	1	1	2
TRIM11	15011	17	0.0379303	0	0	0	0	NA	NA	0	2.22e-16	0.0541153	NA	NA	0	NA	0	NA		1	1	1	2	0	0	1	3	5	0	0	2	0	1	0
PRPF31	8981	17	0.0379303	NA	NA	0	NA	NA	NA	0	2.22e-16	0.0541153	NA	0	0	0	0	0		0	0	1	0	0	0	1	3	5	0	1	2	1	2	1
SLFNL1	15287276	17	0.0379303	NA	NA	2.22e-16	NA	NA	NA	NA	0	2.22e-16	0	0	NA	0	NA	NA		0	0	3	0	0	0	0	4	7	1	1	0	1	0	0
CCDC106	3642723	17	0.0379303	NA	NA	0	NA	NA	0	NA	NA	0	NA	NA	0	2.22e-16	NA	0		0	0	2	0	0	1	0	0	9	0	0	1	3	0	1
EFNB1	1089	17	0.0379303	NA	NA	NA	2.22e-16	0	NA	NA	0	2.22e-16	NA	0	0	2.22e-16	0	NA		0	0	0	3	1	0	0	1	6	0	1	1	3	1	0
ZFP1	6202845	17	0.0379303	NA	NA	NA	0	0	NA	NA	0	0	NA	NA	NA	0	NA	0		0	0	0	1	1	0	0	1	9	0	0	0	4	0	1
DUSP7	1350	17	0.0379303	NA	NA	2.22e-16	0	0	0	0	NA	2.22e-16	NA	0	0	0	NA	0		0	0	3	1	1	1	1	0	3	0	2	2	2	0	1
NOL4L	5952	17	0.0379303	NA	0	0	0	NA	NA	NA	0	0.0541153	NA	NA	2.22e-16	0	NA	NA		0	1	1	1	0	0	0	4	5	0	0	3	2	0	0
BHMT2	23743	17	0.0379303	NA	NA	NA	0	NA	NA	NA	0	-2.22e-16	NA	0	0	0	NA	0		0	0	0	1	0	0	0	4	5	0	1	2	2	0	2
CCM2L	10166160	17	0.0379303	NA	NA	NA	2.22e-16	0	NA	NA	0.0541153	0	NA	0	0	0	NA	0		0	0	0	3	1	0	0	5	1	0	1	1	4	0	1
PPIE	8925	17	0.0379303	NA	0	0	NA	NA	NA	NA	0.0541153	-2.22e-16	NA	0	0	0	NA	0		0	1	1	0	0	0	0	5	5	0	1	2	1	0	1
WDR4	16886	17	0.0379303	NA	NA	0	2.22e-16	0	NA	0	NA	0	NA	0	0.056633	0	NA	0		0	0	1	3	1	0	1	0	4	0	1	3	2	0	1
VDR	5051	17	0.0379303	0	0	NA	0	NA	NA	NA	0	0.0588915	NA	0	NA	NA	NA	0		1	1	0	4	0	0	0	1	8	0	1	0	0	0	1
PCDHB7	20363	110	0.0379165	NA	0	-8.88e-16	0	2.22e-16	NA	0	-4.44e-16	0.0285132	NA	2.22e-16	0	-8.88e-16	-2.22e-16	2.22e-16		0	4	13	11	3	0	2	24	12	0	6	11	13	5	6
CENPE	12711	116	0.037875	0	0	2.22e-16	0	0	NA	0	0	0.0307166	NA	2.22e-16	0	0	2.22e-16	2.22e-16		1	4	7	8	2	0	1	11	33	0	3	20	16	3	7
SPTA1	11838	356	0.0378001	NA	0	0.0271724	8.88e-16	0	0	-8.88e-16	0.0364263	0.0202006	NA	-8.88e-16	-1.33e-15	1.78e-15	0.0152027	0		0	9	59	47	4	4	13	68	53	0	13	26	22	24	14
ARHGEF11	9245	59	0.0377978	NA	2.22e-16	0.0285132	2.22e-16	NA	NA	0	0.0265953	0.0362497	0	0	NA	NA	NA	0		0	3	12	7	0	0	2	13	18	1	1	0	0	0	2
FHOD3	2319074	68	0.0376416	NA	0	4.44e-16	-2.22e-16	0	NA	NA	-4.44e-16	0.0209221	NA	NA	0	0.056751	NA	0		0	2	10	5	1	0	0	18	17	0	0	2	9	0	4
DISP1	3296601	75	0.0376114	NA	2.22e-16	0	2.22e-16	NA	0	0	-8.88e-16	0.0221049	NA	-2.22e-16	0	0.0249131	NA	2.22e-16		0	3	8	7	0	1	2	12	16	0	5	4	14	0	3
ADCY2	5102	120	0.037563	NA	0	0	-4.44e-16	0.0487275	NA	0	0.0221049	0.0188956	NA	4.44e-16	0	0	0	0		0	1	15	18	6	0	1	16	19	0	10	2	14	2	16
PCDHA13	22966607	86	0.0374034	NA	0	0	-2.22e-16	0	NA	0	-4.44e-16	4.44e-16	NA	0	2.22e-16	0	0	0		0	1	9	5	2	0	4	18	10	0	2	6	14	4	11
SLC22A16	5127831	42	0.0373713	NA	2.22e-16	2.22e-16	2.22e-16	NA	0	0	0.0397554	2.22e-16	NA	NA	0	-2.22e-16	NA	0		0	3	6	3	0	1	1	8	7	0	0	4	5	0	4
ZNF454	15145	42	0.0373713	NA	NA	-2.22e-16	0	0	NA	NA	0	0.0989508	NA	0	0	0	NA	NA		0	0	5	4	1	0	0	8	11	0	1	4	8	0	0
OTUD4	5420	42	0.0373713	NA	0	2.22e-16	0	NA	NA	0	0	0	NA	0.143841	NA	2.22e-16	0	NA		0	1	3	4	0	0	1	9	14	0	6	0	3	1	0
ASB11	1285384	26	0.0373547	NA	0	2.22e-16	2.22e-16	0	NA	NA	-2.22e-16	0.0362497	0	0	0	NA	NA	NA		0	1	3	3	2	0	0	5	9	1	1	1	0	0	0
ZNF564	15510127	26	0.0373547	NA	NA	NA	0	NA	NA	NA	2.22e-16	0	NA	0	0	2.22e-16	0	0		0	0	0	1	0	0	0	3	11	0	1	1	7	1	1
SFRS4	4462	26	0.0373547	NA	2.22e-16	0	0	NA	NA	NA	-2.22e-16	2.22e-16	NA	NA	0	0	NA	0		0	3	4	1	0	0	0	5	7	0	0	2	2	0	2
OR2J3	13366375	26	0.0373547	NA	NA	2.22e-16	2.22e-16	NA	NA	NA	0.0487275	0.0588915	NA	0	0	2.22e-16	NA	0		0	0	3	6	0	0	0	6	4	0	1	1	3	0	2
K32	12509	26	0.0373547	NA	NA	NA	0	0	NA	NA	-2.22e-16	4.44e-16	NA	0	2.22e-16	0	0	0		0	0	0	2	1	0	0	5	10	0	1	3	2	1	1
RDH8	7220047	26	0.0373547	NA	NA	2.22e-16	0	NA	NA	0	0.0438914	0	NA	NA	NA	NA	0	0		0	0	3	4	0	0	1	7	8	0	0	0	0	2	1
RANBP3	12006	26	0.0373547	NA	0.056633	0	NA	0	NA	0	0.0397554	0.0588915	NA	0	0	0	NA	NA		0	3	2	0	2	0	1	8	4	0	2	2	2	0	0
GLUT7	11976	26	0.0373547	NA	0	NA	0	NA	NA	NA	2.22e-16	-2.22e-16	NA	NA	2.22e-16	0.0397554	NA	0		0	1	0	1	0	0	0	7	5	0	0	3	8	0	1
PMPCA	9613	26	0.0373547	NA	0	0	0	0	NA	NA	0.0487275	0	NA	0	2.22e-16	0	0	2.22e-16		0	1	1	2	2	0	0	6	4	0	2	3	1	1	3
AJAP1	16016	26	0.0373547	NA	NA	2.22e-16	0	0	0	0	0.0541153	2.22e-16	NA	NA	2.22e-16	0	NA	2.22e-16		0	0	3	2	1	1	1	5	3	0	0	3	4	0	3
CTPS	2885	26	0.0373547	NA	0	0	0	NA	NA	NA	0	0.0362497	NA	0	2.22e-16	0	NA	0		0	1	4	2	0	0	0	1	9	0	1	3	4	0	1
syntaphilin	4696	26	0.0373547	NA	NA	0	-2.22e-16	0	NA	NA	0.056751	-2.22e-16	NA	NA	0	0	NA	2.22e-16		0	0	1	5	1	0	0	9	5	0	0	1	1	0	3
SLC24A1	20494	33	0.0373535	NA	NA	0	0	NA	NA	0	0	-8.88e-16	NA	0	-2.22e-16	0	0	0		0	0	2	4	0	0	1	4	12	0	1	5	2	1	1
PALD	2819160	33	0.0373535	0	NA	0	0	0	NA	NA	0.0265953	-2.22e-16	NA	0	-2.22e-16	0	NA	0		1	0	2	1	2	0	0	13	5	0	1	5	1	0	2
ANXA6	4463	33	0.0373535	NA	0	0	2.22e-16	0	NA	0	0	0	NA	0	0	2.22e-16	NA	0.056633		0	1	1	3	1	0	2	2	11	0	2	4	3	0	3
SLC39A10	17253	33	0.0373535	NA	0	0	0	NA	NA	NA	0	0.0234268	NA	0	0	2.22e-16	NA	0		0	2	1	4	0	0	0	4	15	0	2	1	3	0	1
ZNRF3	10391	33	0.0373535	NA	NA	0	2.22e-16	0	0	NA	2.22e-16	0.0362497	NA	0	2.22e-16	NA	NA	2.22e-16		0	0	2	3	1	2	0	6	9	0	1	6	0	0	3
SPTY2D1	15962	33	0.0373535	0	0	0	0	NA	0	NA	2.22e-16	4.44e-16	NA	0	0	-2.22e-16	NA	2.22e-16		1	1	1	2	0	1	0	6	10	0	1	2	5	0	3
FAM111A	8598	33	0.0373535	NA	0	0	0	2.22e-16	0	NA	0.0487275	0	NA	NA	0	0	NA	2.22e-16		0	1	2	2	3	1	0	6	9	0	0	4	2	0	3
EXOC6	1299502	33	0.0373535	NA	0	NA	NA	0	NA	NA	0	0.0221049	NA	0	2.22e-16	2.22e-16	0	0		0	1	0	0	1	0	0	2	16	0	2	3	6	1	1
PRAMEF2	3662485	33	0.0373535	NA	0	2.22e-16	0	NA	NA	0	0	0	0	0	-2.22e-16	NA	0	0		0	1	7	4	0	0	1	2	4	2	1	5	0	2	4
ZNF823	2473530	33	0.0373535	NA	0	0	2.22e-16	0	NA	0	2.22e-16	0.0989508	NA	0	2.22e-16	0	NA	0		0	1	1	3	2	0	2	3	11	0	2	3	4	0	1
SLC32A1	13924	51	0.0373107	0	0	0	2.22e-16	NA	NA	NA	0.0745777	0	NA	0	NA	2.22e-16	NA	0		1	1	8	3	0	0	0	19	8	0	4	0	6	0	1
INPP4B	19454	51	0.0373107	NA	NA	2.22e-16	-2.22e-16	0	NA	NA	2.22e-16	0.0513828	NA	2.22e-16	-2.22e-16	2.22e-16	NA	2.22e-16		0	0	7	5	1	0	0	6	11	0	3	5	7	0	6
SCN5A	5198	104	0.0372326	NA	0	2.22e-16	0.0285132	0	0	0	-4.44e-16	0.0347001	NA	0	4.44e-16	0	0	2.22e-16		0	1	7	12	2	2	2	27	19	0	2	10	15	2	3
Kv6.1	7666619	35	0.0370728	NA	NA	0	2.22e-16	0	NA	0	0.0265953	0.0588915	NA	0	0	0	0	0		0	0	4	3	1	0	1	13	4	0	1	1	4	2	1
GluR7	22043	87	0.0370294	NA	0	2.22e-16	0	0	0	2.22e-16	0	0	0	0	-2.22e-16	-4.44e-16	0	-2.22e-16		0	2	6	8	2	1	3	14	16	1	2	5	18	4	5
MGAM	18369	122	0.0369975	NA	0	0	2.22e-16	-2.22e-16	0	0	-8.88e-16	0.0221049	NA	-2.22e-16	0.0249131	0	0	0		0	2	17	6	5	1	2	12	32	0	5	14	11	1	14
ITIH5	23319	79	0.0369797	NA	0	0	2.22e-16	2.22e-16	NA	NA	1.33e-15	0.0487275	NA	0	0	0.0285132	2.22e-16	0		0	4	14	3	3	0	0	21	12	0	1	4	12	3	2
SDK1	19506	176	0.0369471	NA	-2.22e-16	0	4.44e-16	0	NA	0	0.0155061	0	0	-2.22e-16	0	0.0421906	0	0		0	5	17	10	1	0	1	47	23	1	5	19	29	9	9
GPR45	17497	44	0.0369055	NA	0	2.22e-16	0	0	NA	NA	-8.88e-16	2.22e-16	NA	2.22e-16	NA	2.22e-16	0	2.22e-16		0	2	7	4	1	0	0	12	3	0	3	0	7	2	3
GPR125	12633	62	0.0367159	NA	0	2.22e-16	-2.22e-16	NA	NA	2.22e-16	0	0.0221049	0	NA	4.44e-16	0.0362497	NA	0		0	1	7	5	0	0	3	8	16	1	0	10	9	0	2
EFCAB5	22563	61	0.0366863	NA	0	-2.22e-16	2.22e-16	NA	0	0	0.0332689	0.0249131	NA	2.22e-16	2.22e-16	2.22e-16	0	0		0	2	5	3	0	1	1	10	14	0	7	6	7	1	4
ZNF236	16103	88	0.0366626	NA	NA	0	0	0	0	0	0.0467202	0.0332689	0	2.22e-16	2.22e-16	0.0285132	0	-2.22e-16		0	0	4	14	4	1	1	26	10	1	6	3	12	1	5
PGAP1	22630	52	0.0366578	NA	0	0	0.0487275	0.0588915	NA	0	2.22e-16	0	NA	0	2.22e-16	-2.22e-16	NA	0		0	1	2	6	4	0	1	7	17	0	1	7	5	0	1
ATP2A1	13970	52	0.0366578	NA	0.0487275	0	0	0	NA	NA	2.22e-16	0.0285132	NA	2.22e-16	0.0397554	-2.22e-16	0	0		0	6	2	2	2	0	0	6	12	0	6	8	5	1	2
NDST3	5314	52	0.0366578	NA	NA	0.0487275	0	NA	0	NA	0	-8.88e-16	NA	0	2.22e-16	0	0	2.22e-16		0	0	6	4	0	1	0	11	12	0	2	3	9	1	3
DNAH10	21285	247	0.0365842	NA	0	-8.88e-16	0	2.22e-16	0	0	0.00911945	0.035343	0	0	-4.44e-16	4e-15	2.22e-16	0		0	8	12	23	6	2	1	41	73	1	9	18	39	3	11
GPLD1	9094	43	0.0365661	NA	0	0	0	0	NA	NA	4.44e-16	4.44e-16	NA	0	-2.22e-16	0.0541153	NA	2.22e-16		0	1	2	2	1	0	0	10	10	0	4	5	5	0	3
CYP7B1	1290591	43	0.0365661	NA	NA	0	0	2.22e-16	NA	0	0.0864718	4.44e-16	NA	0	0	2.22e-16	NA	0		0	0	1	4	3	0	1	13	10	0	1	2	7	0	1
PICH	6273	43	0.0365661	NA	NA	NA	2.22e-16	2.22e-16	NA	0	2.22e-16	0	NA	NA	-2.22e-16	0.0541153	0	0		0	0	0	3	3	0	1	6	17	0	0	5	5	1	2
TTI1	18454	43	0.0365661	NA	0	0	0	2.22e-16	NA	0	0.10644	0	NA	2.22e-16	2.22e-16	0	NA	0		0	2	4	2	3	0	2	10	9	0	3	3	4	0	1
HSPA12A	14965	43	0.0365661	NA	0	0	2.22e-16	NA	NA	0	0.0198579	0	NA	NA	0	2.22e-16	0	0		0	2	1	3	0	0	2	18	8	0	0	4	3	1	1
CDC5L	3137	43	0.0365661	NA	NA	0	0	NA	0	0	4.44e-16	0	NA	0	0.0588915	0	NA	2.22e-16		0	0	4	2	0	1	1	10	15	0	2	4	1	0	3
PIK3R2	3317	34	0.0363118	NA	0	0	-2.22e-16	0	NA	NA	4.44e-16	0.0438914	NA	0	0	NA	0	2.22e-16		0	2	1	5	1	0	0	10	7	0	1	2	0	2	3
SLC16A14	3592271	34	0.0363118	NA	0	NA	0	0	NA	NA	4.44e-16	0.11489	NA	2.22e-16	2.22e-16	0	NA	0		0	2	0	2	1	0	0	10	9	0	3	3	2	0	2
TRIM22	13331	34	0.0363118	NA	0	0	2.22e-16	NA	NA	0	0.0588915	0	NA	NA	NA	0	0	2.22e-16		0	1	4	3	0	0	1	4	9	0	0	0	8	1	3
nectin 4	8798	34	0.0363118	NA	NA	0	2.22e-16	0	NA	NA	2.22e-16	0.130812	NA	0	2.22e-16	0	0	0		0	0	2	6	2	0	0	7	4	0	2	3	4	2	2
OR5M11	1302172	34	0.0363118	NA	NA	0	0	2.22e-16	NA	NA	0	0.0332689	NA	0	0	0	0	0		0	0	2	8	3	0	0	4	10	0	1	1	1	2	2
MCF2L2	13400	80	0.0362742	NA	0	0	-8.88e-16	NA	NA	NA	4.44e-16	1.78e-15	NA	-2.22e-16	0	0.0285132	NA	0		0	2	4	13	0	0	0	10	22	0	5	4	12	0	8
IkB-epsilon	6938	18	0.0362497	NA	NA	NA	0	NA	NA	NA	NA	-2.22e-16	NA	0	0	0	0	NA		0	0	0	1	0	0	0	0	5	0	4	4	2	2	0
HOXA6	15350909	18	0.0362497	NA	NA	0	0	NA	NA	NA	0.0541153	0	NA	NA	0	0	0	NA		0	0	1	1	0	0	0	5	4	0	0	1	4	2	0
C15orf53	18799224	9	0.0362497	NA	NA	NA	0	NA	NA	NA	0.0588915	2.22e-16	NA	NA	0	NA	NA	NA		0	0	0	1	0	0	0	4	3	0	0	1	0	0	0
FYTTD1	23572	18	0.0362497	NA	NA	0	0	NA	NA	NA	0	0.0397554	NA	0	NA	0	NA	NA		0	0	2	4	0	0	0	1	8	0	1	0	2	0	0
ZNF18	14817	18	0.0362497	NA	NA	0	0	NA	NA	0	0	2.22e-16	NA	NA	0	-2.22e-16	NA	0		0	0	1	1	0	0	1	2	6	0	0	1	5	0	1
MBD1	8482	36	0.0362497	NA	NA	0	0	0	0	NA	-2.22e-16	0.0285132	NA	0	2.22e-16	0	NA	0		0	0	2	4	1	1	0	5	12	0	2	3	4	0	2
L1TD1	2820822	45	0.0362497	NA	0.0436921	0	2.22e-16	0	NA	NA	2.22e-16	0.0319446	NA	NA	2.22e-16	2.22e-16	NA	0		0	5	2	3	1	0	0	3	21	0	0	3	6	0	1
DVL2	8550	27	0.0362497	NA	NA	0	NA	NA	NA	NA	-2.22e-16	4.44e-16	NA	0	NA	2.22e-16	0	0		0	0	1	0	0	0	0	5	10	0	2	0	7	1	1
TBC1D29	19109597	9	0.0362497	NA	0	NA	0	NA	NA	0	NA	NA	NA	0	0.0588915	NA	NA	NA		0	1	0	1	0	0	1	0	0	0	2	4	0	0	0
CCDC25	10750	9	0.0362497	NA	0	NA	NA	NA	NA	NA	0.056633	2.22e-16	NA	NA	NA	NA	NA	0		0	2	0	0	0	0	0	3	3	0	0	0	0	0	1
ZNF788	7017	9	0.0362497	NA	NA	NA	NA	NA	NA	NA	NA	0.0438914	0	NA	0	NA	NA	NA		0	0	0	0	0	0	0	0	7	1	0	1	0	0	0
SLAM	1121	27	0.0362497	NA	0	-2.22e-16	0	0	0	NA	-2.22e-16	0	NA	NA	2.22e-16	0	0	NA		0	1	5	2	1	1	0	5	4	0	0	3	4	1	0
FAM98A	13544	9	0.0362497	NA	NA	0	NA	0	NA	NA	2.22e-16	0	NA	NA	0	NA	NA	0		0	0	1	0	1	0	0	3	1	0	0	2	0	0	1
RAP1A	4579	9	0.0362497	NA	NA	NA	0	NA	0	NA	0	0	NA	0	0	0	NA	NA		0	0	0	1	0	1	0	1	2	0	1	1	2	0	0
PABP 1	4121	36	0.0362497	NA	0.0541153	0	0	NA	0	NA	0	0.0332689	NA	NA	0	2.22e-16	NA	NA		0	15	2	2	0	1	0	2	10	0	0	1	3	0	0
ZNF514	11995	27	0.0362497	NA	NA	0	0	NA	NA	0	2.22e-16	2.22e-16	NA	0	NA	0	NA	2.22e-16		0	0	4	2	0	0	2	6	7	0	1	0	2	0	3
phosducin	4948	9	0.0362497	NA	0	NA	NA	NA	NA	NA	0	0	0	NA	0	0	0	0		0	1	0	0	0	0	0	1	1	1	0	1	2	1	1
KRTAP19-1	28788601	9	0.0362497	NA	NA	0	NA	NA	NA	NA	0	0	NA	NA	NA	0	0	0		0	0	2	0	0	0	0	2	2	0	0	0	1	1	1
RAB6C	14143617	9	0.0362497	NA	NA	0	NA	NA	NA	NA	NA	-2.22e-16	NA	0	0	NA	NA	NA		0	0	2	0	0	0	0	0	5	0	1	1	0	0	0
MYOZ2	16730	18	0.0362497	NA	NA	NA	0	NA	NA	NA	2.22e-16	-2.22e-16	NA	0	NA	0.0487275	0	0		0	0	0	1	0	0	0	3	5	0	1	0	6	1	1
OSGEP	3710483	18	0.0362497	NA	NA	NA	0	NA	NA	0	0	2.22e-16	NA	0	NA	NA	0	NA		0	0	0	2	0	0	2	4	6	0	2	0	0	2	0
PTRHD1	5132213	9	0.0362497	NA	NA	NA	0	NA	NA	0	0	0	NA	NA	0	0	NA	NA		0	0	0	1	0	0	1	2	2	0	0	1	2	0	0
DEPDC7	16377	27	0.0362497	NA	NA	NA	0	0	NA	NA	0.0588915	0.0513828	NA	0	0	2.22e-16	NA	0		0	0	0	1	1	0	0	4	11	0	4	1	3	0	2
CDADC1	1171612	18	0.0362497	NA	NA	0	2.22e-16	NA	NA	NA	2.22e-16	0	NA	NA	0	0	NA	0		0	0	1	3	0	0	0	3	4	0	0	1	4	0	2
IL17A	21935	9	0.0362497	NA	NA	0.0588915	0	NA	NA	NA	NA	NA	NA	0	NA	0	NA	0		0	0	4	1	0	0	0	0	0	0	1	0	2	0	1
REM1	1212800	27	0.0362497	NA	0.0588915	2.22e-16	0	NA	NA	NA	2.22e-16	2.22e-16	NA	0	0	0	0	0		0	4	6	4	0	0	0	3	3	0	1	1	1	2	2
GALP	19099202	9	0.0362497	NA	0	NA	0	NA	NA	NA	0	2.22e-16	NA	NA	NA	NA	NA	0		0	1	0	2	0	0	0	1	3	0	0	0	0	0	2
SNTN	12672601	9	0.0362497	NA	NA	NA	NA	NA	NA	NA	2.22e-16	0.0541153	NA	NA	0	NA	NA	NA		0	0	0	0	0	0	0	3	5	0	0	1	0	0	0
RGS20	12521	18	0.0362497	NA	NA	0.056633	0	NA	NA	NA	-2.22e-16	0	NA	NA	0	2.22e-16	NA	0		0	0	3	1	0	0	0	5	2	0	0	2	3	0	2
ZNF391	19601	18	0.0362497	NA	NA	0	0	NA	NA	NA	0	-2.22e-16	NA	NA	0	0	NA	0		0	0	2	2	0	0	0	2	5	0	0	1	4	0	2
BAP37	4198	9	0.0362497	NA	NA	NA	NA	0	NA	NA	0	2.22e-16	NA	0	0	NA	NA	NA		0	0	0	0	1	0	0	2	3	0	2	1	0	0	0
UBQLN4	19331	18	0.0362497	NA	NA	0	0	NA	NA	NA	2.22e-16	-2.22e-16	NA	NA	0	NA	0	0		0	0	2	2	0	0	0	3	5	0	0	4	0	1	1
PSMB9	17723	9	0.0362497	NA	NA	NA	0.056633	NA	NA	NA	0	0	NA	0	NA	2.22e-16	NA	NA		0	0	0	3	0	0	0	1	1	0	1	0	3	0	0
CTNS	14739009	9	0.0362497	NA	0	NA	0	NA	NA	NA	0	0	NA	NA	NA	0	NA	0		0	1	0	1	0	0	0	2	2	0	0	0	2	0	1
YIPF6	6781004	18	0.0362497	NA	NA	NA	NA	NA	NA	0	0	0.0541153	NA	0	0	0	0	NA		0	0	0	0	0	0	1	1	10	0	1	1	2	2	0
RPAP3	10761	18	0.0362497	NA	NA	NA	0	0	NA	NA	0	0.0397554	NA	0	0	2.22e-16	NA	NA		0	0	0	2	1	0	0	2	8	0	1	1	3	0	0
TOM1	7770	18	0.0362497	NA	NA	0	0	0	NA	NA	0	2.22e-16	NA	0	0	0	NA	0		0	0	1	2	2	0	0	4	3	0	2	2	1	0	1
CA7	2432485	9	0.0362497	NA	0	NA	0	NA	NA	NA	0	0	NA	NA	NA	NA	NA	NA		0	1	0	2	0	0	0	2	4	0	0	0	0	0	0
TRAM1	13482	18	0.0362497	NA	0	0	2.22e-16	0	NA	NA	2.22e-16	0	NA	0	0	0	NA	0		0	1	2	3	1	0	0	3	2	0	2	1	1	0	2
DTD1	17683	9	0.0362497	NA	NA	NA	0	0	NA	NA	0	0	NA	NA	0	0	0	0		0	0	0	1	1	0	0	1	2	0	0	1	1	1	1
OTC	15689	27	0.0362497	NA	0	2.22e-16	2.22e-16	0	NA	NA	0	2.22e-16	NA	NA	2.22e-16	-2.22e-16	0	0		0	1	3	3	1	0	0	2	6	0	0	3	5	2	1
KPNA7	18498103	9	0.0362497	NA	NA	NA	NA	NA	NA	NA	NA	0.0438914	NA	NA	0	NA	NA	NA		0	0	0	0	0	0	0	0	7	0	0	2	0	0	0
AQP7	5021891	18	0.0362497	NA	0.0436921	0	0	NA	NA	NA	0	2.22e-16	NA	0	0	0	NA	NA		0	5	2	2	0	0	0	2	3	0	2	1	1	0	0
DOC2A	1663979	18	0.0362497	NA	NA	0	NA	0	NA	NA	2.22e-16	-2.22e-16	NA	0	0	0	NA	0		0	0	1	0	2	0	0	3	5	0	2	2	2	0	1
CDH5	7520	36	0.0362497	NA	0	0	2.22e-16	0	NA	0	0.0362497	0	NA	0	NA	0	0	0		0	1	4	3	2	0	2	9	4	0	4	0	2	1	4
nAChRB2	1289286	36	0.0362497	NA	0	0	-2.22e-16	NA	NA	NA	0	0.0362497	NA	0	-2.22e-16	-2.22e-16	NA	0		0	1	4	5	0	0	0	4	9	0	2	5	5	0	1
LRRC58	18937	9	0.0362497	NA	NA	0	0	NA	NA	NA	0	0	0	NA	NA	0	NA	NA		0	0	2	2	0	0	0	1	2	1	0	0	1	0	0
PITPNA	4695	9	0.0362497	NA	NA	NA	0	0	0	NA	0	2.22e-16	NA	NA	NA	0	NA	NA		0	0	0	1	1	1	0	2	3	0	0	0	1	0	0
GPA33	14092	18	0.0362497	NA	NA	0	NA	NA	NA	0	2.22e-16	0	NA	0	0	0	NA	NA		0	0	2	0	0	0	1	3	9	0	1	1	1	0	0
FAM86B1	5043505	9	0.0362497	NA	0	NA	NA	NA	NA	NA	2.22e-16	NA	NA	NA	0.0541153	NA	NA	NA		0	1	0	0	0	0	0	3	0	0	0	5	0	0	0
BCL2A1	2360661	9	0.0362497	NA	0	NA	0	NA	NA	NA	NA	NA	NA	NA	0	0	0	0		0	2	0	2	0	0	0	0	0	0	0	1	2	1	1
CPA1	7582292	27	0.0362497	NA	NA	2.22e-16	0	NA	NA	NA	0	2.22e-16	NA	0	2.22e-16	2.22e-16	NA	NA		0	0	3	2	0	0	0	4	7	0	2	6	3	0	0
GADS	5423	18	0.0362497	NA	0	2.22e-16	0	NA	NA	NA	0	NA	NA	0	0	0.0541153	NA	0		0	1	3	1	0	0	0	4	0	0	2	1	5	0	1
MYH7B	22599	18	0.0362497	NA	NA	NA	0	0	NA	NA	2.22e-16	-2.22e-16	NA	0	0	0	0	0		0	0	0	2	2	0	0	3	5	0	1	1	1	1	2
KATNAL1	2818576	18	0.0362497	NA	NA	0	NA	NA	NA	NA	0	0	NA	NA	2.22e-16	-2.22e-16	NA	2.22e-16		0	0	2	0	0	0	0	1	4	0	0	3	5	0	3
SPARC	3619907	18	0.0362497	NA	NA	2.22e-16	NA	0	NA	NA	0	-2.22e-16	NA	NA	0	0	NA	NA		0	0	3	0	1	0	0	4	5	0	0	1	4	0	0
LMO3	23055112	9	0.0362497	NA	NA	0	NA	NA	NA	NA	2.22e-16	2.22e-16	NA	NA	0	0	NA	NA		0	0	1	0	0	0	0	3	3	0	0	1	1	0	0
LHX6	5021564	9	0.0362497	NA	0	0	0	NA	NA	NA	0	0	NA	NA	0	NA	NA	0		0	1	1	1	0	0	0	2	2	0	0	1	0	0	1
HDDC2	19104762	9	0.0362497	NA	NA	NA	NA	NA	NA	NA	2.22e-16	0	NA	0	0	0	NA	0		0	0	0	0	0	0	0	3	1	0	1	2	1	0	1
CXCL9	24150	9	0.0362497	NA	NA	0	NA	0	NA	NA	0	0	NA	NA	NA	0	NA	0		0	0	1	0	1	0	0	2	2	0	0	0	2	0	1
DNAJB7	2465185	18	0.0362497	NA	NA	0	0	0	NA	NA	2.22e-16	2.22e-16	NA	NA	0	0	0	0		0	0	1	1	1	0	0	3	6	0	0	2	1	1	2
TMEM102	4851919	9	0.0362497	NA	0.056633	NA	0	NA	NA	0	0	NA	NA	0	NA	NA	NA	NA		0	3	0	2	0	0	2	1	0	0	1	0	0	0	0
C1orf74	19079312	9	0.0362497	NA	NA	NA	0.056633	NA	NA	NA	NA	0	NA	NA	0	0	NA	0		0	0	0	3	0	0	0	0	2	0	0	1	2	0	1
RHOXF2B	15484628	9	0.0362497	NA	0	0	NA	NA	NA	NA	NA	0	NA	NA	2.22e-16	0	NA	0		0	1	1	0	0	0	0	0	2	0	0	3	1	0	1
TCF7	24082	18	0.0362497	NA	0	0	0	NA	NA	NA	0	2.22e-16	NA	NA	2.22e-16	2.22e-16	NA	NA		0	2	1	1	0	0	0	2	3	0	0	3	6	0	0
HIST1H2AD	27931100	9	0.0362497	NA	NA	0	NA	NA	NA	0	0	NA	NA	0	0	NA	NA	NA		0	0	1	0	0	0	1	4	0	0	2	1	0	0	0
ZNF146	9230	18	0.0362497	NA	NA	NA	0	NA	NA	0	0	0.0362497	NA	0	0	0	NA	0		0	0	0	1	0	0	1	1	9	0	2	1	2	0	1
MIST	13493	18	0.0362497	NA	NA	-2.22e-16	NA	0	NA	NA	0	0	NA	0	0	2.22e-16	0	NA		0	0	5	0	1	0	0	1	4	0	1	2	3	1	0
RAD1	17743	9	0.0362497	NA	NA	NA	0	NA	NA	NA	0	0.0588915	NA	0	0	NA	NA	NA		0	0	0	1	0	0	0	2	4	0	1	1	0	0	0
PMP2	6197232	9	0.0362497	NA	NA	NA	NA	NA	NA	NA	0	0.0588915	NA	NA	0	0	NA	0		0	0	0	0	0	0	0	1	4	0	0	2	1	0	1
SURF2	15823	9	0.0362497	NA	NA	NA	0	NA	NA	NA	2.22e-16	0	NA	0	0	NA	NA	0		0	0	0	2	0	0	0	3	1	0	1	1	0	0	1
ELMOD2	3291118	9	0.0362497	NA	NA	0	NA	0	NA	NA	0	2.22e-16	NA	NA	0	0	NA	NA		0	0	1	0	1	0	0	1	3	0	0	1	2	0	0
SPDYA	4856316	18	0.0362497	NA	NA	NA	0	0	0	NA	0	0.0438914	0	0	0	2.22e-16	NA	NA		0	0	0	1	1	1	0	2	7	1	1	1	3	0	0
ATPBD1C	21103	9	0.0362497	NA	NA	0	0	NA	NA	NA	0	0.056633	NA	0	NA	0	NA	NA		0	0	1	2	0	0	0	1	3	0	1	0	1	0	0
ABI3	14885	9	0.0362497	NA	NA	0	NA	NA	NA	NA	0	0	NA	NA	0	0	0	NA		0	0	2	0	0	0	0	1	2	0	0	1	2	1	0
CDK11B	2134	9	0.0362497	NA	0	NA	0	NA	0	NA	0	0	NA	NA	0	0	NA	NA		0	1	0	1	0	1	0	2	1	0	0	2	1	0	0
CALCA	22724603	9	0.0362497	NA	NA	NA	NA	NA	NA	NA	2.22e-16	0	NA	NA	NA	0	0	NA		0	0	0	0	0	0	0	3	1	0	0	0	4	1	0
PBK	2235	9	0.0362497	NA	NA	NA	NA	NA	NA	NA	0	2.22e-16	NA	0	0	0	NA	NA		0	0	0	0	0	0	0	2	3	0	1	1	2	0	0
RNF5	1298870	9	0.0362497	NA	NA	0	0	NA	NA	NA	0	2.22e-16	NA	0	NA	NA	0	NA		0	0	1	1	0	0	0	1	3	0	2	0	0	1	0
PD-1	13035	9	0.0362497	NA	NA	NA	0	0	0	NA	0	2.22e-16	NA	0	0	NA	NA	NA		0	0	0	1	1	1	0	1	3	0	1	1	0	0	0
TCEAL6	6202829	18	0.0362497	NA	NA	0	2.22e-16	0	0	0	0	2.22e-16	0	NA	0	0	NA	NA		0	0	2	3	1	1	1	4	3	1	0	1	1	0	0
TMCO2	20932	9	0.0362497	NA	0	0	NA	0	NA	NA	0	0	NA	NA	0	2.22e-16	NA	NA		0	1	1	0	1	0	0	1	1	0	0	1	3	0	0
FAM46B	1304966	18	0.0362497	NA	NA	2.22e-16	NA	NA	NA	NA	0	2.22e-16	NA	0	0	2.22e-16	NA	NA		0	0	3	0	0	0	0	2	6	0	2	2	3	0	0
HSD17B6	4850326	9	0.0362497	NA	NA	0	0	NA	NA	NA	0	2.22e-16	NA	NA	0	0	NA	NA		0	0	1	1	0	0	0	1	3	0	0	1	2	0	0
AQP8	19077815	18	0.0362497	NA	NA	0	2.22e-16	NA	NA	NA	0	2.22e-16	NA	NA	0	NA	0	0		0	0	1	3	0	0	0	8	3	0	0	1	0	1	1
SKAP55	4992	9	0.0362497	NA	NA	NA	2.22e-16	NA	NA	NA	2.22e-16	0	NA	0	NA	NA	NA	NA		0	0	0	3	0	0	0	3	2	0	1	0	0	0	0
RABEP1	9291	9	0.0362497	NA	NA	NA	0	0	NA	NA	NA	0.0588915	NA	NA	NA	0	0	NA		0	0	0	1	1	0	0	0	4	0	0	0	2	1	0
GOLGA6L2	5118067	9	0.0362497	NA	NA	NA	NA	NA	NA	NA	NA	0.0541153	NA	NA	0	NA	NA	NA		0	0	0	0	0	0	0	0	5	0	0	4	0	0	0
Destrin	3531	9	0.0362497	NA	NA	0	0	NA	NA	NA	NA	2.22e-16	NA	NA	NA	2.22e-16	NA	NA		0	0	2	1	0	0	0	0	3	0	0	0	3	0	0
C10orf91	11385902	9	0.0362497	NA	NA	NA	0	0	NA	NA	NA	0	NA	0	0	NA	NA	0		0	0	0	1	1	0	0	0	4	0	1	1	0	0	1
CXCL5	7591300	9	0.0362497	0	NA	NA	0	NA	NA	NA	NA	2.22e-16	NA	0	NA	0	NA	NA		1	0	0	2	0	0	0	0	3	0	1	0	2	0	0
BATF	4015	9	0.0362497	NA	NA	NA	NA	NA	NA	NA	0.0588915	0	NA	0	NA	0	0	0		0	0	0	0	0	0	0	4	1	0	1	0	1	1	1
BROX	21115	18	0.0362497	NA	NA	0	0	NA	NA	NA	-2.22e-16	0.0397554	NA	0	0	0	NA	NA		0	0	1	1	0	0	0	5	8	0	1	1	1	0	0
APH1A	5138644	9	0.0362497	NA	NA	NA	NA	0	NA	NA	0	NA	NA	0	0	NA	0	0		0	0	0	0	1	0	0	1	0	0	2	2	0	1	2
MALL	19101817	9	0.0362497	NA	NA	NA	0	0	NA	NA	0	2.22e-16	NA	0	NA	0	NA	NA		0	0	0	1	1	0	0	2	3	0	1	0	1	0	0
CRYBB2	3706	9	0.0362497	NA	0	0	0	NA	NA	NA	0.056633	2.22e-16	NA	NA	NA	NA	NA	NA		0	1	1	1	0	0	0	3	3	0	0	0	0	0	0
14-3-3 eta	3576	9	0.0362497	NA	NA	NA	NA	NA	NA	NA	2.22e-16	2.22e-16	NA	NA	NA	0	0	0		0	0	0	0	0	0	0	3	3	0	0	0	1	1	1
SNAP-gamma	2614	9	0.0362497	NA	NA	NA	NA	NA	NA	NA	2.22e-16	0	NA	NA	NA	0	NA	0		0	0	0	0	0	0	0	3	4	0	0	0	1	0	1
DUXA	15247862	18	0.0362497	NA	NA	2.22e-16	0	0	NA	NA	2.22e-16	0.0541153	NA	NA	0	NA	NA	NA		0	0	3	4	1	0	0	3	5	0	0	2	0	0	0
Claudin-1	5091	9	0.0362497	NA	NA	0	0	NA	NA	NA	2.22e-16	0	NA	0	NA	NA	NA	NA		0	0	1	2	0	0	0	3	2	0	1	0	0	0	0
AP3M2	2359952	27	0.0362497	0	0	NA	0	NA	NA	NA	0.0541153	0	NA	0	0	0	NA	0		1	1	0	2	0	0	0	10	8	0	1	2	1	0	1
EI24	16673	9	0.0362497	NA	NA	0	0	0	NA	NA	0	2.22e-16	NA	NA	0	0	NA	NA		0	0	1	1	1	0	0	1	3	0	0	1	1	0	0
CCNJ	19000102	9	0.0362497	NA	0	NA	0	NA	NA	NA	0	2.22e-16	NA	NA	NA	NA	NA	0		0	1	0	1	0	0	0	2	3	0	0	0	0	0	2
C11orf88	22871410	9	0.0362497	NA	NA	0	NA	NA	NA	NA	0.056633	-2.22e-16	NA	NA	NA	NA	NA	NA		0	0	1	0	0	0	0	3	5	0	0	0	0	0	0
AMMECR1L	1285548	9	0.0362497	NA	NA	0	0	NA	NA	NA	0.056633	0	NA	NA	NA	0	0	0		0	0	1	1	0	0	0	3	1	0	0	0	1	1	1
OR2L5	13863505	9	0.0362497	NA	NA	NA	NA	NA	NA	NA	NA	0.0397554	NA	NA	0	NA	NA	NA		0	0	0	0	0	0	0	0	8	0	0	1	0	0	0
GRPEL1	11272927	9	0.0362497	NA	NA	0	NA	NA	NA	NA	2.22e-16	0	NA	0	NA	0	NA	NA		0	0	1	0	0	0	0	3	2	0	2	0	1	0	0
CLEC18C	25252902	9	0.0362497	NA	NA	NA	NA	NA	NA	NA	0	2.22e-16	NA	NA	NA	0.0541153	NA	NA		0	0	0	0	0	0	0	1	3	0	0	0	5	0	0
RAB41	19541	9	0.0362497	NA	NA	0	0	0	NA	NA	NA	0.0541153	NA	NA	NA	NA	NA	NA		0	0	1	2	1	0	0	0	5	0	0	0	0	0	0
DDAH1	2318327	9	0.0362497	NA	0	NA	NA	NA	NA	NA	0	0	NA	0	0	NA	0	0		0	1	0	0	0	0	0	1	2	0	2	1	0	1	1
EEF1AKMT4	5072403	9	0.0362497	NA	NA	0	0.056633	NA	NA	NA	NA	NA	NA	0	0	0	NA	NA		0	0	2	3	0	0	0	0	0	0	2	1	1	0	0
NDUFS5	5143035	9	0.0362497	NA	0	0	NA	NA	NA	NA	2.22e-16	0	NA	NA	0	0	NA	NA		0	1	1	0	0	0	0	3	1	0	0	1	2	0	0
CENTG3	5954	9	0.0362497	NA	NA	NA	0	NA	NA	NA	0	NA	NA	0	2.22e-16	0	0	NA		0	0	0	1	0	0	0	1	0	0	1	3	1	2	0
AAGAB	17291	9	0.0362497	NA	0	NA	0	NA	NA	NA	0	0	NA	0	0	NA	NA	0		0	2	0	1	0	0	0	1	2	0	1	1	0	0	1
CRABP2	1289545	9	0.0362497	NA	NA	0	0	NA	NA	NA	0	2.22e-16	NA	NA	NA	NA	NA	0		0	0	1	1	0	0	0	2	3	0	0	0	0	0	2
KRTAP21-1	27427100	9	0.0362497	NA	NA	0	0	NA	NA	NA	0	0	NA	0	0	NA	NA	NA		0	0	2	2	0	0	0	1	2	0	1	1	0	0	0
ZCCHC18	20613100	9	0.0362497	NA	NA	NA	NA	0	NA	NA	NA	0.0487275	NA	NA	0	NA	NA	0		0	0	0	0	1	0	0	0	6	0	0	1	0	0	1
HLA-DMA	11968085	9	0.0362497	NA	NA	0	0	NA	NA	NA	0	2.22e-16	NA	NA	NA	0	NA	NA		0	0	1	2	0	0	0	1	3	0	0	0	2	0	0
ATAD2	6260	78	0.0362213	NA	NA	-2.22e-16	0	2.22e-16	0	0	0.0265953	0.0188956	NA	4.44e-16	2.22e-16	-2.22e-16	0	0		0	0	5	8	3	2	1	13	19	0	10	7	5	1	4
CROCC	21901	62	0.0361543	NA	-2.22e-16	2.22e-16	0	0	NA	0	0	4.44e-16	2.22e-16	2.22e-16	0.0307166	NA	0	2.22e-16		0	5	6	8	1	0	2	8	10	3	3	11	0	2	3
OR8J3	5126767	62	0.0361543	NA	0	0	0.0362497	NA	NA	NA	0	0.0362497	NA	0	0	0	2.22e-16	2.22e-16		0	2	17	9	0	0	0	11	9	0	2	2	1	3	6
DOCK2	2682	168	0.0360776	NA	-2.22e-16	0	0	0	0	0	1.33e-15	2.22e-15	0	-2.22e-16	0	0.0265953	0	4.44e-16		0	5	23	17	4	2	1	30	29	1	5	11	26	4	10
C6	2432164	78	0.0360323	NA	NA	-2.22e-16	0	0	0	0	0.0332689	0.0285132	NA	NA	2.22e-16	-8.88e-16	0	4.44e-16		0	0	5	15	2	1	4	10	12	0	0	6	12	1	10
F13A1	7262	53	0.036027	NA	NA	4.44e-16	2.22e-16	0	NA	0	0.046222	0.0397554	NA	0	2.22e-16	0	2.22e-16	NA		0	0	10	3	2	0	1	13	8	0	1	3	9	3	0
exportin T	22001	53	0.036027	NA	0	2.22e-16	-2.22e-16	0	0	0	-2.22e-16	-8.88e-16	NA	0	2.22e-16	0.0541153	NA	0		0	4	3	5	2	1	2	5	12	0	4	6	5	0	4
PKCT	1760	44	0.0357945	NA	0	0	-2.22e-16	0	NA	NA	0	0.124298	NA	0	2.22e-16	-2.22e-16	0	2.22e-16		0	2	4	5	1	0	0	8	8	0	1	6	5	1	3
FBLN2	2896901	44	0.0357945	NA	0	0	2.22e-16	0	NA	NA	0.0249131	0	NA	2.22e-16	0	NA	-2.22e-16	0		0	4	4	3	1	0	0	14	8	0	3	1	0	5	1
DPP8	10704	44	0.0357945	NA	0	0	2.22e-16	NA	0	0	-2.22e-16	4.44e-16	NA	2.22e-16	2.22e-16	0.0362497	NA	0		0	2	2	7	0	1	1	5	10	0	3	3	9	0	1
BORIS	15241	46	0.0356148	NA	0	0	0	0	NA	NA	4.44e-16	0	NA	0	0	0.0487275	NA	0		0	2	8	1	2	0	0	10	11	0	1	4	6	0	1
PCDHA11	22197	91	0.0356031	0	NA	0	2.22e-16	0	NA	NA	0.022747	0	NA	0	0	2.22e-16	0	0		1	0	9	6	2	0	0	31	17	0	4	9	6	2	4
RIMBP2	24363	91	0.0356031	NA	2.22e-16	0	0	0	NA	0	0.0265953	0	NA	0	2.22e-16	0	0.0588915	0		0	6	11	8	1	0	2	13	15	0	2	7	14	4	8
ZNF480	22672	37	0.0354593	NA	0	0	0	NA	0	NA	0.0362497	0.0209221	NA	0	0	0	NA	0		0	1	2	1	0	1	0	9	17	0	1	2	1	0	2
YANK2	2245	37	0.0354593	NA	0	0	-2.22e-16	NA	0	NA	0.0362497	0	NA	0	NA	0	NA	2.22e-16		0	1	4	5	0	1	0	9	9	0	1	0	4	0	3
UVRAG	9423	37	0.0354593	NA	NA	2.22e-16	0	NA	NA	NA	0	0.0417384	NA	0	0	0	0	0		0	0	3	2	0	0	0	9	15	0	1	2	2	1	2
PC	15710	54	0.0354172	NA	0	0	2.22e-16	NA	0	0	0.0265953	0	NA	0	2.22e-16	2.22e-16	0	2.22e-16		0	1	2	3	0	1	1	13	11	0	2	7	6	1	6
ZNF607	3507708	54	0.0354172	NA	0	0	2.22e-16	NA	NA	NA	0.0332689	0.0209221	NA	0	0	4.44e-16	NA	0		0	2	4	3	0	0	0	10	17	0	4	2	10	0	2
Kit	588	80	0.0353501	NA	2.22e-16	0	0	-2.22e-16	NA	NA	-8.88e-16	0	0.232552	2.22e-16	-2.22e-16	2.22e-16	2.22e-16	2.22e-16		0	3	4	8	5	0	0	12	20	7	3	5	7	3	3
KLHL28	2820584	35	0.0353263	NA	NA	-2.22e-16	0	NA	NA	NA	0	0.10644	NA	0	0	2.22e-16	NA	2.22e-16		0	0	5	4	0	0	0	8	10	0	1	1	3	0	3
ZNF441	1303479	35	0.0353263	NA	NA	0	2.22e-16	0	NA	NA	0	-8.88e-16	NA	0	2.22e-16	0	NA	0		0	0	1	3	1	0	0	8	12	0	4	3	2	0	1
PTPRA	1307	35	0.0353263	NA	0	0	NA	NA	NA	0	4.44e-16	0	NA	0	2.22e-16	0	2.22e-16	0		0	1	1	0	0	0	1	10	8	0	1	6	2	3	2
RUSC1	3401660	35	0.0353263	NA	0	0	0	0	NA	0	0.0249131	2.22e-16	NA	2.22e-16	0	NA	NA	2.22e-16		0	1	2	2	2	0	1	14	6	0	3	1	0	0	3
ABCF3	15657	35	0.0353263	NA	NA	2.22e-16	0.0812662	0	NA	0	2.22e-16	2.22e-16	NA	NA	2.22e-16	0	NA	0		0	0	3	14	1	0	1	6	3	0	0	3	2	0	2
ABCC9	9347	118	0.0352662	NA	0	0	0	0	NA	0	0.0123083	0.0285132	NA	2.22e-16	2.22e-16	0	2.22e-16	0		0	4	11	8	1	0	2	30	24	0	6	6	9	6	11
ANGPT2	18962	28	0.0352029	NA	NA	0	0	NA	NA	NA	0.0397554	0.0307166	NA	NA	0	-2.22e-16	NA	0		0	0	1	1	0	0	0	8	11	0	0	1	5	0	1
RNF103	22227	28	0.0352029	0	0	0	0	NA	NA	0	0	0	NA	0	0	-2.22e-16	NA	0		1	1	2	2	0	0	1	2	9	0	1	2	5	0	2
ASH2L	13806	28	0.0352029	NA	0	0	0	0	NA	NA	2.22e-16	-8.88e-16	NA	0	-2.22e-16	0	NA	0		0	1	1	2	1	0	0	3	12	0	1	5	1	0	1
FBW1B	10657	28	0.0352029	NA	0	NA	0	0	NA	0	4.44e-16	-2.22e-16	NA	0	NA	2.22e-16	NA	NA		0	1	0	1	1	0	2	10	5	0	1	0	7	0	0
ChREBP	5050	28	0.0352029	NA	0.0588915	0	2.22e-16	NA	NA	NA	0	2.22e-16	NA	0	0	0	NA	0		0	4	1	3	0	0	0	11	3	0	2	2	1	0	1
RBMXL1	2664815	28	0.0352029	NA	0	0	0.0541153	0	NA	NA	0	2.22e-16	NA	0	2.22e-16	0	NA	0		0	1	4	5	2	0	0	2	6	0	1	3	2	0	2
E4BP4	5496	28	0.0352029	NA	NA	0	-2.22e-16	NA	NA	0	-2.22e-16	0.0487275	NA	0	NA	0	NA	0		0	0	1	5	0	0	1	5	12	0	1	0	2	0	1
PLSCR4	19462	28	0.0352029	NA	0	-2.22e-16	2.22e-16	NA	NA	NA	2.22e-16	-2.22e-16	NA	0	NA	-2.22e-16	NA	-2.22e-16		0	1	5	3	0	0	0	3	5	0	1	0	5	0	5
ATG4D	10037	28	0.0352029	NA	0	0	0	NA	NA	0	0	0	NA	0	-2.22e-16	0	0	0		0	1	2	4	0	0	1	4	1	0	4	5	4	1	1
UBE2NL	14612900	28	0.0352029	NA	NA	0	0	NA	NA	NA	2.22e-16	-2.22e-16	NA	NA	0	0.0438914	2.22e-16	0		0	0	1	4	0	0	0	6	5	0	0	1	7	3	1
PRELP	5127090	28	0.0352029	NA	0	0.0487275	-2.22e-16	0	NA	NA	0	2.22e-16	NA	NA	2.22e-16	2.22e-16	NA	0		0	1	6	5	1	0	0	2	6	0	0	3	3	0	1
JAKMIP2	21653	64	0.0351344	NA	0	2.22e-16	2.22e-16	0	NA	NA	-8.88e-16	0.0812635	NA	NA	NA	0	0	0		0	2	6	6	2	0	0	13	17	0	0	0	16	1	1
ASCC3	9256	110	0.03507	NA	2.22e-16	0	0	0	0	NA	-1.33e-15	0.102905	NA	-2.22e-16	2.22e-16	0.0209221	0	0		0	3	8	9	4	1	0	26	25	0	5	6	17	2	4
NCOA7	9391	45	0.0350545	NA	NA	-2.22e-16	2.22e-16	NA	NA	NA	2.22e-16	0.0766216	0	NA	0	-2.22e-16	0	0		0	0	5	6	0	0	0	6	15	1	0	4	5	1	2
ZNF626	6143701	45	0.0350545	NA	NA	0	0.0397554	NA	NA	NA	0	2.22e-16	NA	0.0989508	2.22e-16	0	0	0		0	0	2	8	0	0	0	8	6	0	11	3	4	1	2
ZNF528	22418	45	0.0350545	0	0	NA	0	0	0	NA	2.22e-16	0.0234268	NA	2.22e-16	2.22e-16	0.0362497	NA	2.22e-16		1	1	0	1	1	2	0	6	15	0	3	3	9	0	3
SEMA3C	2380717	45	0.0350545	NA	0	2.22e-16	0	NA	NA	NA	-2.22e-16	0.0307166	NA	0	0	2.22e-16	0	0		0	1	3	4	0	0	0	5	11	0	2	4	3	8	4
MLLT10	14711	45	0.0350545	NA	0	0	-2.22e-16	NA	NA	0.130812	-2.22e-16	0	NA	2.22e-16	0	2.22e-16	NA	0		0	1	4	5	0	0	4	5	8	0	3	8	3	0	4
EHBP1	6279	45	0.0350545	NA	0	0	2.22e-16	NA	0	NA	-2.22e-16	0.0234268	NA	0	2.22e-16	-2.22e-16	0	2.22e-16		0	2	1	6	0	2	0	5	15	0	2	3	5	1	3
MAGE-B6	2822379	47	0.0350001	NA	0	0	-2.22e-16	0	NA	NA	2.22e-16	0.0249131	NA	NA	0	0	2.22e-16	2.22e-16		0	1	8	5	2	0	0	6	14	0	0	4	1	3	3
SLITRK6	6861	93	0.0349292	NA	2.22e-16	0.0265953	0	0	0	NA	1.78e-15	0.0347001	NA	0	2.22e-16	4.44e-16	0	0		0	6	13	4	1	1	0	22	19	0	2	7	10	4	4
SEMA3A	13206	74	0.0349158	NA	0	4.44e-16	-2.22e-16	0	0	NA	0.0265953	2.22e-16	0	-2.22e-16	0	0.0362497	NA	4.44e-16		0	2	10	5	2	1	0	13	7	2	5	8	9	0	10
OR2G6	18518	55	0.0348275	NA	NA	-2.22e-16	0	0	0	0	0	0.0588915	NA	0	0	0	NA	2.22e-16		0	0	5	17	1	1	2	11	4	0	1	2	4	0	7
TTLL7	22884	55	0.0348275	NA	0	4.44e-16	0	NA	0	NA	0	0.0887022	NA	2.22e-16	-2.22e-16	-2.22e-16	NA	NA		0	1	10	2	0	1	0	11	17	0	3	5	5	0	0
ASXL2	6361	55	0.0348275	NA	0	-2.22e-16	0.0541153	NA	NA	NA	2.22e-16	-8.88e-16	NA	2.22e-16	-8.88e-16	0	0	0		0	1	5	5	0	0	0	6	13	0	7	12	4	1	1
A2M	9411	81	0.0347776	NA	2.22e-16	0	0	0	0	NA	0	0	NA	2.22e-16	0	0.0397554	0	2.22e-16		0	3	11	8	1	1	0	17	17	0	6	4	8	2	3
IGSF1	22521	84	0.0347423	0	2.22e-16	0	2.22e-16	0	0	0	0.0198579	0.0275219	NA	0	0	-2.22e-16	NA	0.0362497		1	3	11	6	1	1	1	18	25	0	2	1	5	0	9
FBX5	7833	19	0.0347001	NA	0	0	0	NA	NA	0	0	0.0397554	NA	NA	0	0	NA	NA		0	1	4	1	0	0	1	2	8	0	0	1	1	0	0
TADA1L	7725918	19	0.0347001	NA	0	0	0	0	NA	NA	2.22e-16	2.22e-16	NA	NA	0	0	NA	0		0	2	2	2	1	0	0	3	6	0	0	1	1	0	1
AP1G2	13312	38	0.0347001	NA	0	0	0	0	NA	NA	0	2.22e-16	0	0	2.22e-16	0	NA	0		0	2	1	2	1	0	0	4	7	1	2	7	9	0	2
FBLN7	19098608	19	0.0347001	NA	0	0	NA	0	NA	NA	-2.22e-16	0	NA	0	NA	0	NA	NA		0	2	2	0	1	0	0	5	4	0	1	0	4	0	0
ARPC1A	14845	19	0.0347001	NA	NA	NA	0.0588915	0	NA	NA	2.22e-16	-2.22e-16	NA	NA	0	-2.22e-16	NA	NA		0	0	0	4	1	0	0	3	5	0	0	1	5	0	0
AQP9	18316	19	0.0347001	NA	0	0	NA	0	NA	NA	0	0.0541153	NA	0	NA	0	0	0		0	1	2	0	1	0	0	2	5	0	1	0	4	1	2
TTI2	2432396	19	0.0347001	NA	NA	2.22e-16	NA	NA	NA	NA	0	-2.22e-16	NA	0	0	-2.22e-16	NA	NA		0	0	3	0	0	0	0	4	5	0	1	1	5	0	0
MDP77	6217	38	0.0347001	NA	NA	0	2.22e-16	NA	NA	0	0	2.22e-16	NA	0	0	2.22e-16	NA	0		0	0	4	7	0	0	1	11	6	0	2	2	3	0	2
OTUD5	3017	19	0.0347001	NA	NA	2.22e-16	0	NA	0	NA	0	2.22e-16	NA	0	NA	0	0	0		0	0	3	1	0	1	0	2	7	0	1	0	2	1	1
CCND1	1166	19	0.0347001	NA	NA	0	0	NA	NA	NA	0	0.0513828	NA	0	0	NA	NA	0		0	0	2	2	0	0	0	1	11	0	1	1	0	0	1
ELMOD1	3664565	19	0.0347001	NA	NA	0	0	NA	NA	NA	0	2.22e-16	0	NA	0	0	NA	NA		0	0	2	2	0	0	0	2	7	1	0	1	4	0	0
uPA	4725	19	0.0347001	NA	2.22e-16	NA	0	0	NA	0	0	-2.22e-16	NA	NA	0	0	NA	0		0	3	0	2	2	0	1	2	5	0	0	1	2	0	1
PACRG	5358389	19	0.0347001	NA	NA	0	0	NA	NA	NA	-2.22e-16	2.22e-16	NA	0	0	2.22e-16	0	NA		0	0	2	2	0	0	0	5	3	0	1	2	3	1	0
LETMD1	1175473	19	0.0347001	NA	2.22e-16	0	NA	NA	0	0	0	0.056633	NA	2.22e-16	0	0	NA	NA		0	3	1	0	0	1	1	2	6	0	3	1	1	0	0
GSTA2	13555	19	0.0347001	NA	NA	0	0	0	0	0	0	0.0487275	NA	0	0	NA	NA	0		0	0	2	2	1	1	2	1	6	0	2	1	0	0	1
HNK1ST	6550	19	0.0347001	NA	NA	0	0	NA	0	NA	0	2.22e-16	NA	NA	NA	2.22e-16	NA	0		0	0	1	1	0	1	0	4	3	0	0	0	7	0	2
PTAFR	5198600	19	0.0347001	NA	0	0	2.22e-16	NA	NA	0	-2.22e-16	0	NA	0	NA	0	0	NA		0	1	2	3	0	0	1	5	4	0	1	0	1	1	0
GIMAP5	2471768	19	0.0347001	NA	NA	0	0	NA	NA	NA	NA	0	NA	0.056633	0	2.22e-16	0	0		0	0	1	4	0	0	0	0	2	0	3	2	3	2	2
ZNF385	22055	19	0.0347001	NA	NA	NA	0	0	NA	NA	0.0487275	0.056633	NA	0	2.22e-16	0	NA	NA		0	0	0	1	1	0	0	6	3	0	1	3	4	0	0
STYXL1	1302704	19	0.0347001	NA	NA	0	2.22e-16	NA	NA	NA	0	2.22e-16	NA	NA	0	0	NA	2.22e-16		0	0	1	3	0	0	0	4	6	0	0	1	1	0	3
G-alpha t1	9736	19	0.0347001	NA	0	0	0	0	NA	NA	0	2.22e-16	NA	0	0	0	NA	0		0	1	1	2	2	0	0	4	3	0	2	1	2	0	1
SLCO6A1	14448	65	0.0346453	NA	NA	0	0.0332689	0	0	0	0	2.22e-16	NA	0	0	0	-2.22e-16	2.22e-16		0	0	9	10	2	2	1	14	7	0	2	2	8	5	3
APC1	5969	65	0.0346453	NA	0	-2.22e-16	2.22e-16	NA	NA	0	2.22e-16	0	NA	-2.22e-16	0.0438914	0	0	-2.22e-16		0	2	5	6	0	0	2	7	20	0	5	7	4	2	5
Kv1.5	15523	67	0.0344887	NA	NA	2.22e-16	0	0	0	NA	0.0221049	0.0397554	NA	2.22e-16	0	0	0	0		0	0	7	8	1	2	0	16	16	0	3	8	4	1	1
ZNF132	19533	48	0.0344048	NA	0	0	0	0	NA	0	0	0.0209221	NA	0	0	2.22e-16	NA	2.22e-16		0	1	2	1	2	0	1	8	17	0	2	2	6	0	6
SMAD2	540	36	0.0343926	NA	0	0	2.22e-16	NA	NA	0	0	2.22e-16	NA	0	2.22e-16	0.0307166	NA	0		0	1	2	3	0	0	1	4	7	0	2	3	11	0	2
EFR3A	13738	36	0.0343926	NA	0	0	0	0	0	NA	0	0.0397554	NA	2.22e-16	2.22e-16	0	0	0		0	1	2	4	2	1	0	8	8	0	3	3	2	1	1
SLC8A2	18399	36	0.0343926	NA	0	0	0	NA	NA	NA	0	2.22e-16	NA	0	0	0	NA	0		0	2	1	4	0	0	0	11	6	0	2	2	4	0	4
COX-1	5155804	36	0.0343926	NA	NA	2.22e-16	0	0	NA	0	4.44e-16	0	NA	NA	0	-2.22e-16	0	0		0	0	3	2	1	0	2	10	4	0	0	4	5	1	4
PAX1	15251261	36	0.0343926	NA	0	0	0	NA	NA	0	0.0362497	0	NA	0	NA	0	NA	-2.22e-16		0	2	4	4	0	0	1	9	9	0	1	0	1	0	5
GRB10	1091	36	0.0343926	NA	0	0	0	NA	0	NA	0	-8.88e-16	0	0	2.22e-16	NA	0	2.22e-16		0	1	4	2	0	1	0	4	13	1	2	3	0	2	3
ADD2	3175	46	0.0343442	NA	0	0	-2.22e-16	NA	0	NA	4.44e-16	2.22e-16	NA	2.22e-16	0.0438914	0	0	0		0	1	2	5	0	1	0	10	6	0	3	7	8	2	1
2018-10-09	3574921	46	0.0343442	NA	0	0	0	0	NA	NA	0	0.0234268	NA	0	2.22e-16	2.22e-16	0	2.22e-16		0	1	4	2	1	0	0	9	15	0	1	3	6	1	3
CNR1	5099	46	0.0343442	NA	0	0	-2.22e-16	NA	0	0	0.0307166	0	NA	0	0	-2.22e-16	NA	0		0	1	8	5	0	1	1	11	11	0	1	1	5	0	1
RNF12	20325	46	0.0343442	NA	0.056633	2.22e-16	0	0	NA	NA	0	0	NA	0	0	2.22e-16	0	-2.22e-16		0	3	7	4	2	0	0	2	14	0	2	2	3	2	5
MBD6	2822590	46	0.0343442	NA	2.22e-16	NA	0	NA	0	0	2.22e-16	0	NA	0	-2.22e-16	0	0	2.22e-16		0	3	0	1	0	2	2	7	14	0	4	5	4	1	3
SEMA4D	1918388	46	0.0343442	NA	0	0	0	0	NA	NA	0	2.22e-16	NA	0	-2.22e-16	0.0307166	NA	0		0	1	4	2	1	0	0	14	6	0	1	5	11	0	1
KLHL14	10301047	46	0.0343442	NA	NA	0	0	0	0	0	0	0	NA	0	0	0	NA	0		0	0	8	4	2	1	1	11	9	0	2	4	2	0	2
GCSFR	3062	46	0.0343442	NA	0	2.22e-16	2.22e-16	0	0	NA	0.0362497	2.22e-16	0	0	-2.22e-16	0	NA	0		0	1	3	7	1	1	0	9	6	1	2	5	8	0	2
TBX5	11782	56	0.0342568	NA	NA	0	0	0	0	0	-8.88e-16	4.44e-16	NA	2.22e-16	0	-2.22e-16	0	0		0	0	8	4	4	1	1	12	10	0	3	4	5	2	2
EVX2	21997	29	0.0342105	NA	0	0	0	NA	NA	NA	-8.88e-16	2.22e-16	NA	0	NA	NA	NA	0		0	1	2	2	0	0	0	12	7	0	1	0	0	0	4
SLC7A9	21829	29	0.0342105	NA	NA	2.22e-16	2.22e-16	0	NA	NA	2.22e-16	0.0397554	NA	0	0.056633	-2.22e-16	NA	0		0	0	3	3	1	0	0	3	8	0	1	3	5	0	2
WNT2B	4315201	29	0.0342105	0	NA	0	2.22e-16	0	NA	NA	0.0362497	0.0438914	NA	NA	0	0	NA	NA		1	0	2	3	1	0	0	9	7	0	0	4	2	0	0
GPR142	3722611	29	0.0342105	NA	NA	2.22e-16	0	0	0	NA	0	0.0285132	NA	2.22e-16	0	NA	0	0		0	0	3	4	1	1	0	1	12	0	3	1	0	1	2
OR2T2	3066654	29	0.0342105	NA	0	0	0.0397554	NA	NA	NA	0	2.22e-16	NA	NA	0.0588915	0	NA	0		0	1	8	8	0	0	0	1	3	0	0	4	2	0	2
CYSLTR1	19196	29	0.0342105	NA	0	0	2.22e-16	0	NA	0	-2.22e-16	0.0588915	NA	NA	0	2.22e-16	NA	0		0	1	2	3	1	0	1	5	8	0	0	4	3	0	1
IL3RA	1299148	29	0.0342105	NA	NA	0	0	NA	NA	0	0.0541153	0	NA	0	2.22e-16	0	NA	2.22e-16		0	0	4	1	0	0	1	5	9	0	1	3	2	0	3
ADAM32	17349	29	0.0342105	NA	NA	2.22e-16	0	NA	NA	NA	0	2.22e-16	NA	0	NA	0.0487275	0	0		0	0	3	1	0	0	0	4	7	0	2	0	6	2	4
NPY4R	6950	29	0.0342105	NA	0	0	2.22e-16	NA	NA	NA	2.22e-16	0	NA	NA	2.22e-16	0	0	NA		0	2	2	3	0	0	0	6	8	0	0	3	4	1	0
CATSPER4	2432729	29	0.0342105	NA	0.056633	0	0	NA	0	0	0	-2.22e-16	0	NA	0	2.22e-16	0	0		0	3	2	2	0	1	1	4	5	1	0	2	6	1	1
ACOT12	10011	29	0.0342105	0	NA	0	0	0	0	NA	0	2.22e-16	NA	NA	0	2.22e-16	0	0		1	0	4	1	1	1	0	4	7	0	0	1	6	1	2
OCA2	24228	66	0.0341694	NA	0	0	-8.88e-16	2.22e-16	NA	NA	0	0	NA	2.22e-16	0	0	0	0		0	1	8	12	3	0	0	14	16	0	3	1	4	2	2
ZNF878	3591752	39	0.0339705	0	0	0	0	NA	NA	NA	0	0.0319446	NA	0.0588915	0	0	NA	0		1	1	1	1	0	0	0	4	21	0	4	2	2	0	2
PAX3	15913	49	0.0338279	NA	0	2.22e-16	0	0	NA	0	4.44e-16	-2.22e-16	0	0.056633	2.22e-16	0.0438914	2.22e-16	0		0	1	3	4	4	0	1	10	5	1	3	3	7	3	4
UBE3B	13397	67	0.0337062	NA	0	-2.22e-16	2.22e-16	0	NA	0	0.0234268	0.0221049	NA	0	2.22e-16	-2.22e-16	NA	2.22e-16		0	2	5	3	2	0	1	15	16	0	9	6	5	0	3
Kv11.2	12003202	57	0.0337043	NA	0	2.22e-16	-2.22e-16	0	NA	0	-8.88e-16	-8.88e-16	NA	0	2.22e-16	0	2.22e-16	2.22e-16		0	2	3	5	1	0	1	12	13	0	4	6	4	3	3
USP26	10865	57	0.0337043	NA	2.22e-16	4.44e-16	0	0	NA	NA	4.44e-16	0.0249131	NA	0	0	0.0487275	0	0		0	3	10	4	1	0	0	10	14	0	2	2	6	1	4
MAN2A1	14701	57	0.0337043	NA	0	-2.22e-16	-2.22e-16	0	NA	0	0	0.0470383	NA	0	2.22e-16	-8.88e-16	NA	0		0	2	5	5	1	0	2	2	19	0	4	3	12	0	2
KIAA0556	21172	77	0.0336928	NA	0	0	4.44e-16	0	0	NA	0	0.0766216	NA	0	2.22e-16	0.0332689	0	2.22e-16		0	2	8	10	1	1	0	14	15	0	2	7	10	1	6
FLRT2	11950	87	0.0336738	NA	0	2.22e-16	0.0234268	NA	0	2.22e-16	0.0158219	0.046222	0	2.22e-16	0	0	0	0		0	1	3	15	0	1	3	23	13	1	3	4	15	1	4
ZNF429	6204706	47	0.0336618	NA	0	0	-2.22e-16	0	NA	NA	0	0.0285132	NA	0	2.22e-16	4.44e-16	NA	2.22e-16		0	2	1	5	2	0	0	4	12	0	2	6	10	0	3
CLSTN3	8173	47	0.0336618	NA	-2.22e-16	0	0	NA	NA	0	0.0362497	0	NA	0	0	2.22e-16	0	2.22e-16		0	5	2	2	0	0	1	9	11	0	2	4	7	1	3
ADAD1	24057	47	0.0336618	NA	NA	2.22e-16	0	NA	NA	NA	-8.88e-16	0.0766216	NA	NA	0	2.22e-16	NA	0		0	0	6	4	0	0	0	12	15	0	0	2	6	0	2
SMARCA4	5848	107	0.033633	NA	0	0	2.22e-16	0	0	NA	2.22e-15	0	NA	4.44e-16	0	0.0438914	0	0.0285132		0	8	8	6	4	1	0	25	17	0	10	8	7	1	12
ARAP	1287151	37	0.0335068	0	0	2.22e-16	0	0	NA	NA	0	0.0397554	0	2.22e-16	0	2.22e-16	NA	-2.22e-16		1	1	3	2	2	0	0	2	8	1	3	2	7	0	5
NPY1R	7188	37	0.0335068	NA	0	0	2.22e-16	NA	NA	0	2.22e-16	0.11489	NA	0	0	2.22e-16	NA	0		0	1	8	3	0	0	1	3	9	0	1	4	3	0	4
CATSPER1	3564339	37	0.0335068	NA	0	2.22e-16	0	0	NA	NA	2.22e-16	-8.88e-16	NA	0	0	-2.22e-16	NA	0		0	2	3	1	2	0	0	6	12	0	1	1	5	0	4
SCN11A	12637	128	0.0333662	NA	NA	0	0	0	0	0	0	0.0397554	NA	-2.22e-16	-8.88e-16	0.0438914	0	0		0	0	16	11	2	1	4	23	24	0	5	12	21	1	8
PCDHB8	23057600	98	0.0333483	0	0	0.0221049	4.44e-16	NA	0	0	0	0.0198579	NA	2.22e-16	2.22e-16	0.0397554	NA	2.22e-16		1	2	16	10	0	1	2	23	18	0	3	7	8	0	7
PCDHA12	6202146	95	0.0333307	NA	2.22e-16	0	-2.22e-16	NA	NA	2.22e-16	0	0	NA	0	0	0.0438914	NA	2.22e-16		0	3	11	5	0	0	6	20	28	0	4	4	7	0	7
SMARCB1	18296	30	0.0332689	0	0	0	0	2.22e-16	NA	0	0.0487275	-2.22e-16	NA	2.22e-16	2.22e-16	0	NA	0		1	1	1	2	3	0	1	6	5	0	3	3	2	0	2
IGHE	11967668	10	0.0332689	NA	NA	NA	NA	NA	NA	NA	NA	0.0541153	0	NA	0	NA	NA	NA		0	0	0	0	0	0	0	0	5	1	0	4	0	0	0
DNAJA4	15428	10	0.0332689	NA	NA	NA	0	NA	NA	NA	2.22e-16	-2.22e-16	NA	NA	NA	NA	0	NA		0	0	0	1	0	0	0	3	5	0	0	0	0	1	0
PIK3R3	4560	20	0.0332689	NA	NA	2.22e-16	0	NA	NA	0	0	0	NA	NA	0	0	0	0		0	0	3	1	0	0	1	2	4	0	0	2	4	1	2
FAM105A	2470447	20	0.0332689	NA	0.056633	0	NA	0	NA	NA	0	0.0362497	NA	0	0	0	NA	0		0	3	1	0	1	0	0	1	9	0	1	1	2	0	1
Bcl-7A	17816	10	0.0332689	NA	0	NA	0	NA	NA	NA	0	0	NA	NA	NA	0.0588915	NA	NA		0	1	0	1	0	0	0	2	2	0	0	0	4	0	0
FXYD5	12191390	10	0.0332689	NA	0	NA	0	NA	NA	NA	NA	2.22e-16	NA	NA	0	0	NA	0		0	1	0	1	0	0	0	0	3	0	0	1	2	0	2
CXXC5	19105962	10	0.0332689	NA	NA	0	NA	NA	NA	NA	2.22e-16	0	NA	NA	0	0	NA	0		0	0	1	0	0	0	0	3	2	0	0	1	1	0	2
IGF2	18572	10	0.0332689	NA	NA	0	0	NA	NA	NA	0	NA	NA	0	NA	NA	NA	0		0	0	2	1	0	0	0	4	0	0	2	0	0	0	1
CST4	7378	10	0.0332689	NA	NA	0	0	NA	NA	NA	0	0	NA	0	NA	0	NA	0		0	0	2	2	0	0	0	1	2	0	1	0	1	0	1
ACTR1B	14010	20	0.0332689	NA	NA	0	0	NA	NA	NA	2.22e-16	-2.22e-16	NA	0	0	0	NA	0		0	0	1	2	0	0	0	6	5	0	1	1	2	0	2
RCAS1	5421	10	0.0332689	NA	NA	0	0	NA	NA	NA	0	0	NA	NA	0	0.0588915	NA	NA		0	0	1	1	0	0	0	2	1	0	0	1	4	0	0
KRTAP1-5	3722287	10	0.0332689	NA	0	0	0	NA	NA	NA	2.22e-16	NA	NA	0	0	NA	NA	NA		0	1	2	1	0	0	0	3	0	0	2	1	0	0	0
HAS3	13001	20	0.0332689	0	NA	NA	0	NA	NA	NA	2.22e-16	2.22e-16	NA	0	NA	0	NA	2.22e-16		1	0	0	2	0	0	0	3	7	0	2	0	2	0	3
EDC4	6196	40	0.0332689	NA	0	NA	0	2.22e-16	NA	NA	0	0.0487275	0	2.22e-16	-2.22e-16	0	0	0		0	2	0	1	3	0	0	8	12	1	3	5	2	1	2
RNF148	12483515	30	0.0332689	NA	NA	0	0	NA	0	NA	0	0.0438914	NA	0	0	2.22e-16	0	2.22e-16		0	0	1	4	0	1	0	4	7	0	1	2	6	1	3
CYP4F22	7582721	40	0.0332689	NA	NA	-2.22e-16	0	NA	NA	NA	0	-8.88e-16	NA	NA	0	-2.22e-16	0	0		0	0	5	2	0	0	0	11	13	0	0	1	5	2	1
SHPS1	4887	30	0.0332689	NA	0	2.22e-16	-2.22e-16	0	NA	0	-2.22e-16	-2.22e-16	NA	NA	0	0	0	0		0	1	6	5	1	0	1	5	5	0	0	2	1	2	1
COLEC11	20018	20	0.0332689	NA	0	0	0	NA	NA	NA	2.22e-16	2.22e-16	NA	0	NA	NA	NA	2.22e-16		0	1	2	1	0	0	0	6	6	0	1	0	0	0	3
ABRA	19417	30	0.0332689	NA	0	0	0	0	NA	0	2.22e-16	2.22e-16	NA	0	0	-2.22e-16	NA	2.22e-16		0	1	2	4	2	0	1	3	3	0	2	4	5	0	3
ELOVL2	5136555	20	0.0332689	NA	0	0	NA	NA	NA	NA	0.0541153	2.22e-16	NA	NA	NA	2.22e-16	NA	NA		0	1	4	0	0	0	0	5	7	0	0	0	3	0	0
ADHFE1	10078	30	0.0332689	0	0	0	0	0	NA	0	2.22e-16	0	NA	0	0	2.22e-16	NA	0		1	1	2	2	1	0	1	7	4	0	2	1	6	0	2
NGB	19098128	10	0.0332689	NA	0	0	0	NA	NA	NA	0.056633	0	NA	NA	NA	0	NA	NA		0	1	1	2	0	0	0	3	1	0	0	0	2	0	0
ZCCHC9	14308	10	0.0332689	NA	0	0	NA	0	NA	NA	NA	0	NA	NA	NA	0	NA	NA		0	2	1	0	1	0	0	0	4	0	0	0	2	0	0
SEC22A	2615629	10	0.0332689	NA	NA	0	0.0588915	0	NA	0	0	0	NA	NA	NA	NA	NA	NA		0	0	1	4	1	0	1	2	1	0	0	0	0	0	0
TRB3	2126	20	0.0332689	NA	NA	NA	0	0	0	NA	0	2.22e-16	NA	0	0	NA	NA	NA		0	0	0	4	2	1	0	4	6	0	2	1	0	0	0
CHST14	3225095	10	0.0332689	NA	NA	0	0	NA	NA	NA	0	2.22e-16	NA	0	0	0	NA	0		0	0	1	1	0	0	0	1	3	0	1	1	1	0	1
RAB1B	10290	10	0.0332689	NA	NA	NA	0	0	NA	NA	0	0	NA	NA	0	0	NA	0		0	0	0	2	1	0	0	1	2	0	0	2	1	0	1
TM4SF4	19100646	10	0.0332689	NA	NA	NA	0	0	NA	NA	NA	0	NA	0	NA	0	NA	0		0	0	0	2	1	0	0	0	2	0	2	0	2	0	1
Rab2	14863	10	0.0332689	NA	0	0	0	NA	NA	NA	NA	0	NA	NA	0	NA	NA	NA		0	1	2	2	0	0	0	0	4	0	0	1	0	0	0
ATP6V1B1	19976	40	0.0332689	NA	2.22e-16	0	0	NA	NA	NA	0.0397554	0.0307166	NA	-2.22e-16	0	-2.22e-16	NA	0		0	3	1	1	0	0	0	8	11	0	5	4	5	0	2
CCL15	14737025	10	0.0332689	NA	NA	0	NA	0	NA	0	0	0	NA	0	0	NA	NA	0		0	0	2	0	1	0	1	2	1	0	1	1	0	0	1
DEPTOR	21372	20	0.0332689	NA	0	2.22e-16	0	0	NA	NA	0.0487275	2.22e-16	NA	NA	NA	0	NA	0		0	1	3	2	2	0	0	6	3	0	0	0	2	0	1
HPK1	1180	30	0.0332689	NA	NA	2.22e-16	2.22e-16	NA	NA	NA	0.0588915	4.44e-16	NA	0	0	2.22e-16	0	0		0	0	3	3	0	0	0	4	10	0	2	1	3	2	2
ZNF679	6202933	30	0.0332689	NA	0	-2.22e-16	NA	NA	NA	NA	NA	0.0487275	NA	0	0	NA	NA	2.22e-16		0	2	5	0	0	0	0	0	18	0	1	1	0	0	3
PGS1	21543	20	0.0332689	NA	0	NA	0	NA	NA	NA	0	0.0438914	NA	0	0	0	NA	0		0	1	0	4	0	0	0	4	7	0	1	1	1	0	1
PAGE1	11954	10	0.0332689	NA	0	0	NA	NA	NA	NA	0	2.22e-16	NA	0	0	0	NA	NA		0	1	1	0	0	0	0	1	3	0	1	2	1	0	0
RPUSD3	5088113	10	0.0332689	NA	NA	NA	NA	NA	NA	NA	0	-2.22e-16	NA	NA	0	NA	NA	0		0	0	0	0	0	0	0	1	5	0	0	2	0	0	2
TAP2	7042	20	0.0332689	NA	NA	-2.22e-16	0	NA	NA	NA	2.22e-16	0	NA	0	NA	2.22e-16	0	0		0	0	5	1	0	0	0	7	1	0	1	0	3	1	1
AKR1C2	9948	10	0.0332689	NA	NA	0	NA	NA	NA	NA	0	0.056633	NA	NA	2.22e-16	0	NA	NA		0	0	1	0	0	0	0	1	3	0	0	3	2	0	0
GAPDH-2	24581	20	0.0332689	NA	0	0	0	NA	NA	NA	2.22e-16	4.44e-16	NA	0	0	NA	NA	0		0	1	2	1	0	0	0	3	10	0	1	1	0	0	1
TMEM90B	4855536	30	0.0332689	0	NA	-2.22e-16	-2.22e-16	NA	NA	NA	-2.22e-16	2.22e-16	NA	0	0	2.22e-16	NA	0		1	0	5	5	0	0	0	5	7	0	1	2	3	0	1
H1T	10636	20	0.0332689	0	NA	2.22e-16	0	0	NA	NA	0	0.0541153	NA	0	0	NA	NA	2.22e-16		1	0	3	1	2	0	0	2	5	0	1	2	0	0	3
HOXB9	2473198	10	0.0332689	NA	NA	0	0	NA	NA	NA	0	0	NA	0	0	0	NA	NA		0	0	2	2	0	0	0	2	1	0	1	1	1	0	0
ZNF430	17200	30	0.0332689	NA	NA	NA	0	NA	NA	NA	-2.22e-16	0.056751	NA	0	0	-2.22e-16	0	2.22e-16		0	0	0	4	0	0	0	5	9	0	2	1	5	1	3
DTX3L	8897	20	0.0332689	NA	NA	0	2.22e-16	0	NA	0	0	2.22e-16	NA	NA	NA	2.22e-16	0	0		0	0	1	3	2	0	1	2	6	0	0	0	3	1	1
EIF3K	2318466	10	0.0332689	NA	NA	0	0	0	NA	NA	0	0	NA	NA	0	NA	NA	NA		0	0	2	2	1	0	0	1	2	0	0	2	0	0	0
DIO1	7579848	10	0.0332689	NA	NA	0	NA	NA	NA	NA	0	0.0487275	NA	NA	0	0	NA	NA		0	0	1	0	0	0	0	1	6	0	0	1	1	0	0
HLA-DRA	6141100	20	0.0332689	NA	NA	0	0	0	0	NA	2.22e-16	0	NA	0	NA	0	0	0		0	0	2	1	1	1	0	7	1	0	1	0	4	1	1
FGF12	17469	20	0.0332689	NA	NA	0	0	0	NA	NA	0.0438914	2.22e-16	NA	NA	0	2.22e-16	NA	0		0	0	1	2	1	0	0	7	3	0	0	1	3	0	2
H1F1	17070	20	0.0332689	NA	0	NA	NA	2.22e-16	NA	NA	0.0588915	0.0438914	NA	NA	NA	2.22e-16	NA	0		0	2	0	0	3	0	0	4	7	0	0	0	3	0	1
DRGX	1290016	10	0.0332689	NA	0	0	0	NA	NA	NA	0	2.22e-16	NA	NA	NA	NA	NA	0		0	1	2	2	0	0	0	1	3	0	0	0	0	0	1
BTBD1	15007	20	0.0332689	NA	NA	NA	NA	0	NA	0	0.0541153	0	NA	0	0	0	0	0		0	0	0	0	1	0	2	5	2	0	2	2	4	1	1
IL10RB	19762	20	0.0332689	NA	NA	2.22e-16	NA	0	NA	NA	0	-2.22e-16	NA	0	0	2.22e-16	NA	NA		0	0	3	0	1	0	0	2	5	0	2	4	3	0	0
RPL13A	7066	10	0.0332689	NA	NA	0	NA	NA	NA	NA	0.0588915	0	NA	NA	2.22e-16	NA	NA	0		0	0	1	0	0	0	0	4	1	0	0	3	0	0	1
ALOX5AP	7987768	10	0.0332689	NA	NA	NA	NA	0	NA	0	2.22e-16	2.22e-16	NA	NA	0	0	NA	NA		0	0	0	0	1	0	1	3	3	0	0	1	1	0	0
RLBP1	3566057	20	0.0332689	NA	0	NA	0	NA	NA	NA	-2.22e-16	2.22e-16	NA	0	0	0.0436921	0	0		0	1	0	1	0	0	0	5	3	0	1	2	5	1	1
SAMD8	14116	10	0.0332689	NA	0	0	0	NA	NA	NA	0	0	NA	NA	NA	0	NA	0		0	1	1	1	0	0	0	4	1	0	0	0	1	0	1
RPL22L1	10696	10	0.0332689	NA	0	NA	NA	NA	0	NA	0	2.22e-16	NA	0	0	0	0	NA		0	1	0	0	0	1	0	1	3	0	1	1	1	1	0
ZNF805	12005105	10	0.0332689	NA	0	0	NA	NA	NA	NA	NA	0	NA	NA	-2.22e-16	NA	NA	NA		0	2	1	0	0	0	0	0	2	0	0	5	0	0	0
MINA	23843	20	0.0332689	NA	NA	2.22e-16	0	0	NA	NA	2.22e-16	0.0588915	NA	0	0	0	0	NA		0	0	3	1	1	0	0	6	4	0	1	1	1	2	0
NIPSNAP3B	1911540	10	0.0332689	NA	0	NA	NA	NA	0	0	0	2.22e-16	NA	0	NA	0	NA	NA		0	1	0	0	0	1	1	2	3	0	1	0	1	0	0
MORN3	2825713	10	0.0332689	NA	NA	NA	NA	NA	NA	NA	0	0	NA	0	2.22e-16	0	NA	NA		0	0	0	0	0	0	0	4	1	0	1	3	1	0	0
TMEM47	15250214	10	0.0332689	NA	0	NA	0	NA	NA	NA	2.22e-16	0	0	NA	NA	0	NA	NA		0	2	0	1	0	0	0	3	2	1	0	0	1	0	0
GTF2I	476	20	0.0332689	NA	0	0	0	NA	NA	0	0	2.22e-16	NA	0	0	NA	NA	0		0	1	4	2	0	0	1	2	3	0	1	4	0	0	2
BTC	14558307	10	0.0332689	NA	NA	0	0	NA	NA	NA	0	0	NA	NA	0	0	NA	0		0	0	1	1	0	0	0	1	2	0	0	1	2	0	2
CIB4	11385920	10	0.0332689	NA	0	NA	0	0	NA	NA	0	0.056633	NA	0	NA	0	0	NA		0	1	0	1	1	0	0	1	3	0	1	0	1	1	0
STC1	10300475	20	0.0332689	NA	NA	NA	2.22e-16	NA	NA	NA	0	0.0362497	NA	0	0	0	0	0		0	0	0	3	0	0	0	2	9	0	1	1	2	1	1
CLTB	15377	10	0.0332689	NA	NA	NA	0	NA	NA	NA	0	2.22e-16	NA	0	NA	NA	NA	NA		0	0	0	2	0	0	0	1	6	0	1	0	0	0	0
MED30	3396003	10	0.0332689	NA	NA	0	NA	NA	NA	NA	0.0588915	0	NA	NA	0	NA	NA	0		0	0	1	0	0	0	0	4	2	0	0	1	0	0	2
TFG	8386	10	0.0332689	NA	NA	NA	NA	NA	NA	0	0	0	NA	0	0	0.0588915	NA	NA		0	0	0	0	0	0	1	1	2	0	1	1	4	0	0
GJA9	19100507	30	0.0332689	NA	0	0	2.22e-16	NA	NA	NA	2.22e-16	0.0285132	NA	0	0	2.22e-16	0	0		0	1	2	3	0	0	0	3	12	0	2	1	3	1	2
FGFR1OP2	12603	10	0.0332689	NA	NA	NA	NA	NA	NA	0	2.22e-16	2.22e-16	NA	NA	NA	0	NA	NA		0	0	0	0	0	0	2	3	3	0	0	0	2	0	0
PSAT1	8076	20	0.0332689	NA	0	0	0	NA	0	NA	-2.22e-16	-2.22e-16	NA	NA	NA	0	0	NA		0	1	1	2	0	1	0	5	5	0	0	0	4	1	0
Ets-1	1294	20	0.0332689	NA	NA	0	0	NA	NA	NA	0	-2.22e-16	NA	0	NA	NA	0	0		0	0	2	1	0	0	0	8	5	0	2	0	0	1	1
PRKCDBP	14358	10	0.0332689	0	NA	0	0	NA	NA	NA	2.22e-16	0	NA	NA	NA	2.22e-16	NA	NA		1	0	1	1	0	0	0	3	1	0	0	0	3	0	0
CRTAM	19100956	20	0.0332689	NA	0	0	2.22e-16	0	NA	NA	0	0	NA	NA	2.22e-16	0	NA	NA		0	1	2	3	1	0	0	2	4	0	0	3	4	0	0
C8orf44	2432420	10	0.0332689	NA	NA	NA	0	NA	NA	NA	0.0588915	0	NA	0	0	NA	NA	NA		0	0	0	2	0	0	0	4	2	0	1	1	0	0	0
PACSIN3	16778	10	0.0332689	NA	NA	0	NA	NA	0	NA	0	0	NA	NA	0	0	NA	0		0	0	1	0	0	1	0	1	4	0	0	1	1	0	1
LRRC73	3298109	10	0.0332689	NA	NA	0	NA	NA	NA	NA	0	0	NA	0	2.22e-16	NA	NA	0		0	0	1	0	0	0	0	2	1	0	1	3	0	0	2
ZBTB43	18526	20	0.0332689	0	NA	NA	0	NA	NA	NA	2.22e-16	2.22e-16	NA	0	2.22e-16	0	NA	0		1	0	0	1	0	0	0	7	3	0	1	3	2	0	2
TNFSF14	14554088	20	0.0332689	NA	0	0	0	0	NA	0	0	0	NA	0	0	2.22e-16	0	0		0	2	1	2	1	0	1	2	1	0	2	2	3	1	2
BORCS6	9445	10	0.0332689	NA	NA	NA	0	NA	0	NA	0.056633	0	NA	0	0	0	NA	NA		0	0	0	1	0	1	0	3	1	0	1	1	2	0	0
WDR31	23015912	10	0.0332689	NA	NA	NA	NA	NA	NA	NA	0	2.22e-16	NA	NA	0	0	NA	0		0	0	0	0	0	0	0	4	3	0	0	1	1	0	1
SLC25A39	24376	10	0.0332689	NA	NA	0	NA	NA	NA	NA	0.056633	0	NA	0	0	NA	NA	0		0	0	1	0	0	0	0	3	2	0	1	2	0	0	1
P2Y6	8062	20	0.0332689	NA	0	0	0	0	NA	NA	0	0	NA	NA	0	0	NA	0		0	1	1	2	1	0	0	8	4	0	0	1	1	0	1
RNF152	12485312	10	0.0332689	NA	NA	0	0	NA	NA	NA	0	2.22e-16	NA	0	NA	0	NA	NA		0	0	2	1	0	0	0	2	3	0	1	0	1	0	0
H2AFV	15555	10	0.0332689	NA	0	0	0	NA	NA	0	NA	2.22e-16	NA	0	NA	0	NA	NA		0	1	1	2	0	0	1	0	3	0	1	0	1	0	0
snRNP C	6451	10	0.0332689	NA	NA	0	NA	NA	NA	0	0	0	NA	0	0	0	NA	NA		0	0	2	0	0	0	1	2	2	0	1	1	1	0	0
MLP	9518	10	0.0332689	NA	NA	NA	0	NA	NA	NA	0	0.056633	NA	NA	0	0	NA	0		0	0	0	1	0	0	0	2	3	0	0	2	1	0	1
SGSH	13712	10	0.0332689	NA	NA	0	0	0	NA	0	0	0	NA	NA	0	0	NA	NA		0	0	1	1	1	0	1	1	2	0	0	2	1	0	0
MRPL24	19232	10	0.0332689	NA	NA	0	0	NA	NA	NA	0	2.22e-16	NA	NA	0	0	NA	0		0	0	1	2	0	0	0	1	3	0	0	1	1	0	1
NCK1	2634	20	0.0332689	NA	NA	NA	0	NA	0	NA	2.22e-16	0	NA	0	0	0	NA	2.22e-16		0	0	0	2	0	2	0	6	4	0	1	1	1	0	3
SYNGR4	19106008	10	0.0332689	NA	NA	0	NA	NA	0	NA	0	0	NA	NA	0	0	0	NA		0	0	1	0	0	1	0	2	2	0	0	1	2	1	0
TXNDC1	6441	10	0.0332689	NA	NA	NA	NA	NA	NA	NA	0	2.22e-16	NA	NA	2.22e-16	0	NA	NA		0	0	0	0	0	0	0	2	3	0	0	3	2	0	0
SLC35E3	19106852	10	0.0332689	NA	NA	0	NA	NA	0	NA	2.22e-16	0	NA	NA	0	0	NA	NA		0	0	1	0	0	1	0	3	2	0	0	1	2	0	0
WISP3	10301202	10	0.0332689	NA	NA	NA	0	NA	NA	NA	0	0	NA	0	NA	NA	0	NA		0	0	0	4	0	0	0	2	2	0	1	0	0	1	0
SHANK3	14451	10	0.0332689	NA	NA	NA	0	NA	NA	NA	0	0.0588915	NA	NA	0	0	NA	NA		0	0	0	1	0	0	0	1	4	0	0	2	2	0	0
RAB13	10302	10	0.0332689	NA	NA	NA	0	NA	NA	0	0	0	NA	NA	2.22e-16	NA	NA	0		0	0	0	1	0	0	1	2	2	0	0	3	0	0	1
RGS2	16061	10	0.0332689	NA	0	0	NA	NA	NA	NA	0	2.22e-16	NA	0	NA	0	NA	0		0	1	2	0	0	0	0	1	3	0	1	0	1	0	1
KLK10	7581247	10	0.0332689	NA	2.22e-16	0	NA	0	NA	NA	0	0	NA	NA	NA	NA	NA	NA		0	3	1	0	1	0	0	1	4	0	0	0	0	0	0
WDR89	2232206	10	0.0332689	NA	0	0	NA	NA	NA	NA	0	0.0588915	NA	NA	NA	0	NA	NA		0	1	2	0	0	0	0	1	4	0	0	0	2	0	0
SLC39A1	9819277	10	0.0332689	NA	NA	NA	2.22e-16	NA	NA	NA	2.22e-16	0	NA	0	0	NA	0	NA		0	0	0	3	0	0	0	3	1	0	1	1	0	1	0
CHCHD3	10282	10	0.0332689	NA	NA	0	0	0	NA	NA	0	2.22e-16	NA	NA	0.056633	NA	NA	NA		0	0	1	1	1	0	0	1	3	0	0	3	0	0	0
ANKRD22	10166556	10	0.0332689	NA	0	NA	0	NA	NA	NA	0	0	NA	NA	0.056633	NA	NA	NA		0	1	0	2	0	0	0	2	2	0	0	3	0	0	0
TST	15695	10	0.0332689	NA	0	0	0	NA	NA	NA	NA	0	NA	NA	NA	0	NA	0		0	1	1	1	0	0	0	0	4	0	0	0	1	0	2
GRASP65	7471	20	0.0332689	NA	NA	0	0	0	NA	NA	0	4.44e-16	NA	NA	0	2.22e-16	NA	NA		0	0	1	1	2	0	0	2	10	0	0	1	3	0	0
GSX1	3566894	10	0.0332689	NA	NA	NA	NA	NA	NA	NA	0	0	NA	0	0	NA	0	NA		0	0	0	0	0	0	0	4	2	0	1	2	0	1	0
p47phox	3150	10	0.0332689	NA	0	0	NA	NA	NA	NA	2.22e-16	0	NA	NA	0	0	0	NA		0	1	2	0	0	0	0	3	1	0	0	1	1	1	0
NXF2	13596	10	0.0332689	NA	NA	0	NA	NA	NA	NA	NA	0.0397554	NA	NA	0	NA	NA	NA		0	0	1	0	0	0	0	0	8	0	0	1	0	0	0
CEACAM3	20582	20	0.0332689	NA	2.22e-16	NA	2.22e-16	NA	NA	0	2.22e-16	0	NA	NA	0	0	0	0		0	3	0	3	0	0	1	3	4	0	0	2	1	1	2
RRP4	5893	10	0.0332689	NA	0	NA	NA	0	NA	NA	0	0	NA	0	0	0	NA	0		0	1	0	0	1	0	0	1	1	0	1	2	2	0	1
APOL2	20030	10	0.0332689	NA	NA	NA	0	NA	0	NA	0	0.056633	NA	0	NA	NA	NA	0		0	0	0	1	0	1	0	2	3	0	2	0	0	0	1
OR7C2	22169	20	0.0332689	NA	NA	-2.22e-16	2.22e-16	0	NA	NA	0	2.22e-16	NA	0	0	0	NA	NA		0	0	5	3	1	0	0	1	7	0	1	1	1	0	0
CHP2	10242648	10	0.0332689	NA	NA	NA	0	NA	NA	NA	0	2.22e-16	NA	NA	0	0	0	0		0	0	0	1	0	0	0	2	3	0	0	1	1	1	1
GEM	4230	20	0.0332689	0	NA	0	NA	NA	NA	NA	0.056633	2.22e-16	NA	NA	NA	-2.22e-16	NA	0		1	0	2	0	0	0	0	3	7	0	0	0	5	0	2
ZCCHC17	21455	10	0.0332689	NA	0	NA	NA	0	NA	NA	0	0.056633	NA	NA	NA	0	NA	0		0	2	0	0	1	0	0	1	3	0	0	0	2	0	1
RNASET2	8214	10	0.0332689	NA	NA	NA	0	NA	NA	0	0	0	NA	NA	0	0.0588915	NA	NA		0	0	0	1	0	0	1	1	2	0	0	1	4	0	0
TSSK4	8250	10	0.0332689	NA	0	NA	0	NA	NA	0	0	0	NA	NA	NA	2.22e-16	NA	NA		0	1	0	1	0	0	1	2	2	0	0	0	3	0	0
TAZ	7664	10	0.0332689	NA	NA	NA	0	NA	NA	NA	0	0.0588915	NA	0	NA	0	NA	NA		0	0	0	2	0	0	0	1	4	0	2	0	1	0	0
RBBP7	10470	20	0.0332689	NA	NA	NA	NA	0	NA	NA	2.22e-16	0.0362497	NA	0	NA	0	NA	0		0	0	0	0	1	0	0	3	9	0	1	0	2	0	4
ATP6V1E1	10228	10	0.0332689	NA	NA	NA	NA	NA	NA	NA	0	-2.22e-16	NA	0	0	0	NA	0		0	0	0	0	0	0	0	1	5	0	1	1	1	0	1
CABP5	28046007	10	0.0332689	NA	NA	NA	0	NA	0	NA	NA	0	NA	NA	0	0	NA	0		0	0	0	1	0	1	0	0	4	0	0	1	2	0	1
COPS7A	17799	10	0.0332689	NA	NA	NA	NA	0	NA	NA	0	0	NA	0	NA	0	NA	0		0	0	0	0	1	0	0	2	4	0	1	0	1	0	1
VPS37B	3662168	10	0.0332689	NA	NA	0	NA	NA	NA	NA	NA	0	NA	2.22e-16	0	NA	NA	2.22e-16		0	0	1	0	0	0	0	0	1	0	3	2	0	0	3
SLC25A21	3721959	10	0.0332689	NA	NA	NA	NA	NA	NA	NA	0	0.056633	NA	NA	NA	0	NA	0		0	0	0	0	0	0	0	4	3	0	0	0	1	0	2
HSD17B12	1174833	10	0.0332689	NA	NA	0	0	NA	NA	NA	2.22e-16	0	NA	NA	NA	0	NA	NA		0	0	1	1	0	0	0	3	4	0	0	0	1	0	0
CXorf40A	19100239	10	0.0332689	NA	NA	0	NA	NA	NA	NA	0	0	NA	NA	0	NA	NA	0		0	0	2	0	0	0	0	2	2	0	0	2	0	0	2
SBDS	17958	10	0.0332689	NA	NA	0	NA	0	NA	NA	0	0	NA	2.22e-16	0	NA	NA	0		0	0	1	0	1	0	0	1	2	0	3	1	0	0	1
EVL	5995	10	0.0332689	0	NA	0	0	0	NA	NA	0.056633	0	NA	0	NA	NA	NA	NA		1	0	1	1	1	0	0	3	1	0	2	0	0	0	0
FOPNL	8540857	10	0.0332689	NA	NA	NA	0	NA	NA	NA	0	0	NA	NA	0	0	NA	NA		0	0	0	1	0	0	0	2	4	0	0	2	1	0	0
CXorf56	10448	10	0.0332689	NA	NA	NA	0	NA	NA	NA	2.22e-16	0	NA	NA	0	NA	NA	NA		0	0	0	2	0	0	0	3	4	0	0	1	0	0	0
MBLAC1	7549602	10	0.0332689	NA	0	NA	0	NA	0	NA	0	0	NA	0	0	0	NA	NA		0	1	0	1	0	1	0	2	1	0	1	1	2	0	0
ASGR1	20181	10	0.0332689	NA	NA	NA	0	NA	NA	NA	2.22e-16	0	NA	0	0	0	NA	0		0	0	0	1	0	0	0	3	1	0	1	1	2	0	1
MS4A13	15243948	10	0.0332689	NA	NA	0	0	NA	NA	NA	0	0	NA	NA	NA	0	NA	NA		0	0	1	2	0	0	0	2	4	0	0	0	1	0	0
ASCL1	6149	10	0.0332689	NA	NA	NA	NA	NA	0	NA	-2.22e-16	0	NA	NA	NA	0	NA	0		0	0	0	0	0	1	0	5	1	0	0	0	1	0	2
HDAC8	4294	10	0.0332689	NA	NA	NA	NA	NA	0	0	0	0	NA	0	2.22e-16	NA	NA	0		0	0	0	0	0	1	1	2	1	0	1	3	0	0	1
RNF125	7584626	10	0.0332689	NA	NA	NA	0	NA	NA	NA	0	2.22e-16	NA	NA	NA	NA	NA	NA		0	0	0	2	0	0	0	2	6	0	0	0	0	0	0
CLU	5119337	20	0.0332689	NA	0	0	0	0	NA	NA	-2.22e-16	0.0588915	NA	NA	0	0	NA	NA		0	1	2	1	2	0	0	5	4	0	0	1	4	0	0
OXCT2	1302293	10	0.0332689	NA	NA	NA	NA	NA	NA	NA	0	0	NA	0	0	0	0	0		0	0	0	0	0	0	0	2	2	0	1	2	1	1	1
KATNBL1	1286424	10	0.0332689	NA	NA	0	NA	0	NA	NA	0	2.22e-16	NA	NA	0	0	NA	NA		0	0	2	0	1	0	0	2	3	0	0	1	1	0	0
ARHGEF38	23985	10	0.0332689	NA	NA	NA	0	2.22e-16	NA	NA	0	0	NA	NA	0.056633	NA	NA	NA		0	0	0	1	3	0	0	1	2	0	0	3	0	0	0
POLR2A	1039	68	0.0332553	0	0	-2.22e-16	2.22e-16	NA	NA	NA	0.0209221	-4.44e-16	NA	NA	0	2.22e-16	0	0		1	4	5	3	0	0	0	17	18	0	0	4	6	1	9
Erbin	2653	58	0.0331691	NA	2.22e-16	2.22e-16	-2.22e-16	0	NA	0	4.44e-16	0.0234268	NA	0	2.22e-16	2.22e-16	NA	0		0	3	3	5	2	0	1	10	15	0	4	6	7	0	2
ADAM7	18958	58	0.0331691	NA	NA	0	2.22e-16	NA	NA	NA	0.0332689	0.0180214	NA	NA	0	0	NA	-2.22e-16		0	0	4	6	0	0	0	10	20	0	0	2	11	0	5
EFHB	21979	48	0.0330059	0	0	2.22e-16	0	0	NA	0	-2.22e-16	0.0513828	NA	0	0	2.22e-16	0	0		1	1	7	4	2	0	1	5	11	0	4	2	7	1	2
LAMB1	22101	89	0.0329965	NA	0	0	-2.22e-16	-2.22e-16	0	0	-8.88e-16	0.0180214	NA	2.22e-16	2.22e-16	2.22e-16	0	-2.22e-16		0	1	14	5	5	1	4	13	20	0	6	6	7	2	5
ABCA5	15507	86	0.0329705	NA	0	2.22e-16	2.22e-16	0	0	0	-8.88e-16	0.0615574	NA	2.22e-16	2.22e-16	0	2.22e-16	2.22e-16		0	4	6	3	2	1	4	12	24	0	3	7	14	3	3
NRAP	10099	97	0.0328278	NA	0	4.44e-16	4.44e-16	-2.22e-16	NA	0	0.0234268	0.0140983	0	2.22e-16	0	0.0812662	0	2.22e-16		0	1	10	10	5	0	2	15	26	1	3	2	14	1	7
ITGA4	7867	69	0.032816	NA	0	0	2.22e-16	0	NA	0	4.44e-16	0.0332689	NA	2.22e-16	2.22e-16	0.0588915	2.22e-16	0		0	1	11	6	2	0	1	10	10	0	7	6	8	3	4
5-HT(2C)	2823	51	0.032727	NA	0	2.22e-16	0	0	NA	NA	2.22e-16	0.0417384	NA	0	0	2.22e-16	0	0		0	1	6	4	4	0	0	6	15	0	2	4	7	1	1
MED12	14865	129	0.0326964	NA	0	0	0	0	NA	0.087208	-8.88e-16	0.0203763	0	0	0	4.44e-16	2.22e-16	4.44e-16		0	4	14	8	2	0	6	13	35	1	9	14	10	3	10
ZEB2	15497	108	0.032694	NA	0	4.44e-16	-8.88e-16	0	NA	0	0	0.0158219	NA	0	-2.22e-16	0.0180214	NA	2.22e-16		0	4	10	12	4	0	1	20	23	0	2	5	20	0	7
ITGA2B	9127	38	0.0326653	NA	NA	0	0	0	NA	0	2.22e-16	0	NA	2.22e-16	0	2.22e-16	0	2.22e-16		0	0	4	1	2	0	1	7	9	0	6	1	3	1	3
DDC	2464903	38	0.0326653	NA	0	0	2.22e-16	0	NA	NA	-2.22e-16	2.22e-16	NA	2.22e-16	2.22e-16	0	0	-2.22e-16		0	2	4	6	1	0	0	5	7	0	3	3	1	1	5
OR51A7	13366430	38	0.0326653	NA	NA	2.22e-16	2.22e-16	0	NA	NA	0.143841	0	0	0	-2.22e-16	-2.22e-16	NA	0		0	0	7	3	1	0	0	6	8	1	1	5	5	0	1
TDRD7	14088	38	0.0326653	NA	0	0	2.22e-16	0	0	NA	2.22e-16	0	NA	NA	2.22e-16	2.22e-16	0	0		0	2	1	3	1	2	0	7	11	0	0	3	6	1	1
SG2NA	3000	38	0.0326653	NA	0	2.22e-16	0	NA	NA	0	2.22e-16	0.0864718	NA	0	0	0	NA	0		0	2	7	4	0	0	1	3	13	0	1	1	2	0	4
CCDC150	5073400	38	0.0326653	NA	0	0	0	NA	NA	NA	0	-8.88e-16	NA	0	0	2.22e-16	NA	0		0	2	4	4	0	0	0	2	12	0	2	8	3	0	1
SEMA6C	16153	38	0.0326653	NA	0	0	2.22e-16	0	NA	0	0	-2.22e-16	NA	2.22e-16	-2.22e-16	2.22e-16	NA	NA		0	1	4	3	1	0	1	9	5	0	6	5	3	0	0
CCDC15	21134	38	0.0326653	NA	0	0.134362	-2.22e-16	NA	NA	0	0	0	NA	NA	2.22e-16	0	NA	0		0	1	7	5	0	0	1	8	11	0	0	3	1	0	1
TIE2	1246	59	0.0326504	NA	0	-2.22e-16	0	0	0	0	0	0.0265953	0	0	0	0	0	0		0	1	5	4	2	2	1	11	13	1	2	4	8	4	1
AlphaK3	2329	59	0.0326504	NA	0	2.22e-16	2.22e-16	0	0	NA	0	0	NA	0	-2.22e-16	4.44e-16	0	0		0	1	7	3	2	2	0	8	15	0	2	5	10	2	2
nAChRA4	1208	41	0.0325941	NA	0	-8.88e-16	2.22e-16	NA	NA	NA	0.0307166	-2.22e-16	NA	0	-2.22e-16	0	NA	0		0	1	13	3	0	0	0	11	5	0	1	5	1	0	1
EBF2	18548	41	0.0325941	NA	0	0	0	2.22e-16	0	NA	2.22e-16	0.0307166	NA	NA	0	2.22e-16	0	0		0	2	4	2	3	1	0	7	11	0	0	4	3	2	2
CYP4F11	7728912	41	0.0325941	0	2.22e-16	0	0	0	0	NA	0.0397554	0	NA	0	-2.22e-16	0	2.22e-16	NA		1	3	2	2	1	1	0	8	11	0	2	5	2	3	0
P4HA2	3722207	31	0.0323748	NA	NA	0	-2.22e-16	NA	NA	0	0.0438914	0	NA	NA	2.22e-16	0	NA	0		0	0	1	5	0	0	2	7	11	0	0	3	1	0	1
TMCO3	5123311	31	0.0323748	NA	0	0	0	NA	NA	NA	-2.22e-16	0.0438914	NA	0	2.22e-16	2.22e-16	NA	0		0	2	4	1	0	0	0	5	7	0	2	3	6	0	1
ZNF83	5136837	31	0.0323748	NA	0	NA	0	NA	0	NA	0	0.0362497	NA	0	0	2.22e-16	NA	0		0	2	0	1	0	1	0	4	9	0	2	4	7	0	1
kanadaptin	2915	31	0.0323748	NA	0	0	0	NA	NA	NA	-2.22e-16	2.22e-16	NA	0	0	2.22e-16	NA	2.22e-16		0	1	2	2	0	0	0	5	6	0	2	4	6	0	3
hnRNP CL1	9246	31	0.0323748	NA	0	-2.22e-16	0	NA	NA	0	2.22e-16	2.22e-16	NA	NA	0	2.22e-16	2.22e-16	0		0	2	5	1	0	0	2	7	3	0	0	1	3	3	4
RBMS3	19379	31	0.0323748	NA	NA	NA	0	NA	NA	NA	0	2.22e-16	NA	0	2.22e-16	2.22e-16	0	NA		0	0	0	1	0	0	0	9	6	0	2	3	6	4	0
OR13C4	3509757	31	0.0323748	NA	NA	0	0	NA	NA	NA	0	0	NA	NA	0	0	0	-2.22e-16		0	0	4	4	0	0	0	8	4	0	0	2	2	2	5
HYAL4	10080	31	0.0323748	NA	0	0	0	0	NA	NA	0	0.0362497	0	0	0	0	0	0		0	2	4	2	1	0	0	4	9	1	1	2	2	2	1
ZNF578	22673	49	0.0323748	NA	0	0.0397554	-2.22e-16	NA	0	NA	2.22e-16	0.0307166	NA	2.22e-16	-2.22e-16	2.22e-16	NA	0		0	1	8	5	0	1	0	7	11	0	3	5	6	0	2
E2F7	21602	49	0.0323748	0	0	2.22e-16	2.22e-16	0	NA	NA	0.0249131	2.22e-16	NA	0	2.22e-16	2.22e-16	0	0		1	1	7	3	2	0	0	14	7	0	1	3	7	1	2
SENP7	25090504	49	0.0323748	NA	NA	2.22e-16	0	NA	0	0	0	0.0923315	NA	0	-2.22e-16	0	2.22e-16	0		0	0	6	1	0	1	1	9	12	0	1	5	9	3	1
OSBPL6	14216	49	0.0323748	NA	0	0	-2.22e-16	NA	NA	NA	0.0234268	0.0687096	NA	0	NA	0	0	2.22e-16		0	1	4	5	0	0	0	15	17	0	1	0	2	1	3
DNAH5	13196	369	0.0323422	NA	0	1.33e-15	0.00890946	0.0285132	0	0	0.021797	0.00993918	0	0	0	0.0119294	0	0.00911945		0	8	21	42	12	4	4	65	75	1	14	11	62	9	41
CCDC170	20497	60	0.0321476	NA	0	2.22e-16	0	NA	NA	NA	-8.88e-16	0	NA	0	2.22e-16	0	0	-2.22e-16		0	1	3	11	0	0	0	12	9	0	1	3	14	1	5
TRPV5	17017	60	0.0321476	NA	0	0	0	0	0	NA	4.44e-16	0.0332689	NA	2.22e-16	0	0.0332689	2.22e-16	2.22e-16		0	1	8	9	1	1	0	10	10	0	3	1	10	3	3
ZNF98	15555004	60	0.0321476	NA	2.22e-16	4.44e-16	2.22e-16	0	NA	0	2.22e-16	0.0594313	NA	NA	0	2.22e-16	NA	-2.22e-16		0	3	10	6	1	0	1	7	20	0	0	1	6	0	5
ABCC1	8736	60	0.0321476	NA	0	2.22e-16	-2.22e-16	2.22e-16	NA	NA	0.0307166	-8.88e-16	NA	2.22e-16	-2.22e-16	4.44e-16	NA	NA		0	1	6	5	3	0	0	11	12	0	7	5	10	0	0
ST6GAL2	22543	71	0.0319709	NA	0	0	-2.22e-16	2.22e-16	NA	0	0.0221049	0	NA	2.22e-16	0	0	2.22e-16	-2.22e-16		0	1	17	5	3	0	1	16	8	0	3	1	8	3	5
NT5C3A	2842087	21	0.0319446	NA	0	0	2.22e-16	0	NA	NA	NA	0.0438914	NA	0	0	0	NA	0		0	1	2	3	1	0	0	0	7	0	2	1	2	0	2
ABCD4	21819	21	0.0319446	NA	2.22e-16	0	0	NA	NA	NA	2.22e-16	0	NA	NA	0	2.22e-16	NA	0		0	3	2	1	0	0	0	7	2	0	0	1	3	0	2
SLC6A20	3619439	21	0.0319446	NA	0	NA	NA	0	0	0	-2.22e-16	-2.22e-16	0	0	NA	2.22e-16	NA	0		0	1	0	0	1	1	1	5	5	1	2	0	3	0	1
SAPS2	10668	21	0.0319446	NA	0	0	2.22e-16	NA	NA	0	-2.22e-16	2.22e-16	NA	NA	0	0	NA	0		0	1	1	3	0	0	1	5	7	0	0	1	1	0	1
CBFB	18098	21	0.0319446	NA	NA	NA	0	NA	NA	NA	0	0	NA	0	0	0	NA	NA		0	0	0	1	0	0	0	4	2	0	1	11	2	0	0
RRNAD1	23219901	21	0.0319446	NA	0	NA	0	NA	NA	NA	-2.22e-16	-2.22e-16	NA	NA	2.22e-16	0	0	NA		0	1	0	1	0	0	0	5	5	0	0	6	2	1	0
TNNT1	24034	21	0.0319446	NA	0	0	0	0	NA	NA	-2.22e-16	0	NA	2.22e-16	0	NA	0	0		0	2	1	1	1	0	0	5	4	0	3	2	0	1	1
POLR3C	11936	21	0.0319446	NA	0	0	NA	NA	0	NA	0	0.0588915	NA	0	2.22e-16	0	0	NA		0	1	1	0	0	1	0	4	4	0	1	6	2	1	0
NDUFS2	19430	21	0.0319446	NA	0	0	NA	NA	NA	0	0	0.0438914	NA	0	0	0	NA	0		0	1	2	0	0	0	1	2	7	0	1	4	2	0	1
Claudin-17	10194594	21	0.0319446	NA	NA	0	0	0	NA	NA	-2.22e-16	0	NA	0	0	0	0	NA		0	0	1	1	2	0	0	5	4	0	1	2	4	1	0
OR10H1	1301944	21	0.0319446	NA	0	0	0	2.22e-16	NA	NA	2.22e-16	0	NA	0	0	2.22e-16	0	NA		0	1	1	2	3	0	0	3	1	0	1	4	3	2	0
ACPP	17783	21	0.0319446	NA	NA	2.22e-16	NA	0	NA	NA	0	2.22e-16	NA	0.0541153	0	0.056633	NA	0		0	0	3	0	1	0	0	1	3	0	5	4	3	0	1
TRIM26	18456	21	0.0319446	NA	NA	0	2.22e-16	0	NA	NA	2.22e-16	2.22e-16	NA	0	0	0	0	0		0	0	1	3	2	0	0	6	3	0	1	1	2	1	1
NOMO2	10438	21	0.0319446	NA	0	0	2.22e-16	0	NA	NA	0	-2.22e-16	0	NA	-2.22e-16	0	NA	NA		0	2	2	3	1	0	0	1	5	1	0	5	1	0	0
MST2	770	21	0.0319446	NA	NA	NA	0	NA	NA	NA	-2.22e-16	0.0513828	NA	0	NA	0	NA	0		0	0	0	2	0	0	0	5	11	0	1	0	1	0	1
PIK3CD	4570	42	0.0319446	NA	NA	0	0	NA	0	0	0.0332689	0	NA	2.22e-16	-2.22e-16	2.22e-16	NA	0		0	0	1	4	0	1	2	10	11	0	3	5	3	0	2
DNAJB5	14036	21	0.0319446	NA	0	NA	-2.22e-16	NA	NA	NA	-2.22e-16	0.056751	NA	0	NA	NA	NA	NA		0	1	0	5	0	0	0	5	9	0	1	0	0	0	0
ZFP276	15845	21	0.0319446	NA	0	2.22e-16	0	NA	NA	0	0	2.22e-16	NA	2.22e-16	0	0	NA	0		0	2	3	1	0	0	1	1	3	0	3	2	1	0	4
PCSK9	17334	21	0.0319446	NA	0	NA	2.22e-16	2.22e-16	NA	NA	0	-2.22e-16	NA	0	NA	0	0	0		0	4	0	3	3	0	0	2	5	0	1	0	1	1	1
MTERFD1	19104643	21	0.0319446	NA	0	0	0	0	NA	NA	0	0.0541153	NA	0	0	0	NA	0		0	1	2	1	2	0	0	2	5	0	1	1	4	0	2
Claudin-18	9993	21	0.0319446	NA	NA	2.22e-16	NA	0	NA	NA	0	2.22e-16	0	NA	0	0	0	2.22e-16		0	0	3	0	1	0	0	2	7	1	0	1	2	1	3
CDH23	14781	21	0.0319446	NA	0.056633	2.22e-16	NA	NA	NA	0	-2.22e-16	2.22e-16	NA	0	NA	0	0	NA		0	3	3	0	0	0	1	5	6	0	1	0	1	1	0
APLP1	17080	42	0.0319446	NA	0	0	0	NA	NA	0	0	-8.88e-16	NA	0	2.22e-16	4.44e-16	0	2.22e-16		0	2	2	1	0	0	2	4	12	0	2	3	10	1	3
HRBL	9780	21	0.0319446	NA	NA	0	0	NA	NA	0	-2.22e-16	2.22e-16	NA	0	0	0	NA	NA		0	0	1	2	0	0	1	5	3	0	1	4	4	0	0
P2RY4	5131308	21	0.0319446	NA	NA	0	0	NA	NA	NA	0	-2.22e-16	NA	NA	0	2.22e-16	0	NA		0	0	1	2	0	0	0	4	5	0	0	2	6	1	0
AurB	2170	21	0.0319446	NA	0	0	NA	NA	NA	0	-2.22e-16	0	0	NA	2.22e-16	0	0	2.22e-16		0	1	1	0	0	0	1	5	4	1	0	3	1	1	3
HMBS	4853916	21	0.0319446	NA	NA	0	0	NA	NA	0	2.22e-16	0	NA	NA	0	0	0	NA		0	0	2	2	0	0	1	3	8	0	0	2	2	1	0
SH2D3A	10107	21	0.0319446	NA	NA	0	0	NA	NA	NA	-2.22e-16	-2.22e-16	NA	0	2.22e-16	2.22e-16	0	NA		0	0	2	1	0	0	0	5	5	0	1	3	3	1	0
OR4D5	2380306	42	0.0319446	NA	0	2.22e-16	0	0	0	0	2.22e-16	0.0362497	NA	0	NA	2.22e-16	-2.22e-16	0		0	1	3	8	1	2	2	6	9	0	1	0	3	5	1
RTKN	18558	21	0.0319446	NA	0	0	0	NA	0	NA	2.22e-16	-2.22e-16	NA	NA	2.22e-16	2.22e-16	NA	0		0	1	2	1	0	1	0	3	5	0	0	3	3	0	2
CFP	6778000	21	0.0319446	NA	2.22e-16	0	NA	0	NA	NA	0	-2.22e-16	NA	0	2.22e-16	0	0	0		0	3	1	0	1	0	0	1	5	0	1	3	2	2	2
B3GNT7	3565119	21	0.0319446	NA	0	NA	0	NA	NA	NA	0	2.22e-16	NA	0	0	2.22e-16	0	0		0	1	0	2	0	0	0	4	3	0	1	2	6	1	1
MARS2	5129026	21	0.0319446	NA	2.22e-16	2.22e-16	NA	2.22e-16	0	0	0	0	NA	NA	NA	0	NA	0.0588915		0	3	3	0	3	1	1	1	4	0	0	0	1	0	4
MURC	19966	21	0.0319446	NA	NA	0	2.22e-16	0	NA	0	0	0	NA	0	0	2.22e-16	NA	NA		0	0	2	3	1	0	1	2	4	0	1	1	6	0	0
PIK3CG	3655	103	0.0319013	NA	0	2.22e-16	0	2.22e-16	0	0	0.0362497	0.0172239	NA	0	0	0	-2.22e-16	2.22e-16		0	4	6	17	3	1	1	18	21	0	2	4	14	5	7
PLPB1	16500	78	0.0318713	0	0	2.22e-16	-2.22e-16	0	NA	0	0	0.0209221	NA	2.22e-16	2.22e-16	0.0307166	NA	-2.22e-16		1	2	7	5	2	0	1	17	17	0	3	7	11	0	5
ADAMTS8	2350119	39	0.0318649	NA	0	0	0	0	0	0	0	0	NA	0	0	0	0.056633	2.22e-16		0	2	1	4	1	1	1	11	4	0	2	2	4	3	3
Kv10.2	19830	82	0.0318313	NA	NA	0	0	2.22e-16	NA	NA	0	0.0221049	0	0	2.22e-16	-4.44e-16	2.22e-16	-2.22e-16		0	0	11	9	3	0	0	9	16	1	4	3	18	3	5
GUCY2F	2372	82	0.0318313	NA	0	0	0.0397554	NA	NA	0	-8.88e-16	0.0146298	NA	0	2.22e-16	0	0	0		0	2	11	8	0	0	1	13	25	0	2	6	9	1	4
CSRP2BP	13692	50	0.0317672	NA	2.22e-16	2.22e-16	2.22e-16	0	NA	NA	-2.22e-16	0.0307166	NA	2.22e-16	2.22e-16	2.22e-16	0	2.22e-16		0	3	6	3	2	0	0	5	11	0	3	7	6	1	3
LATS2	705	50	0.0317672	0	2.22e-16	2.22e-16	2.22e-16	0	NA	NA	0.0265953	0	NA	0	0	0	NA	0		1	3	6	3	1	0	0	13	14	0	2	1	4	0	2
TBC1D9	6191	50	0.0317672	NA	NA	0	2.22e-16	0	0	NA	0	0.0234268	NA	2.22e-16	0	2.22e-16	0	0		0	0	4	7	1	1	0	8	15	0	3	1	6	2	2
NLRP11	2843235	61	0.0316598	0	0	2.22e-16	0	0	0	NA	2.22e-16	0	0	2.22e-16	-2.22e-16	2.22e-16	2.22e-16	0		1	1	6	8	1	1	0	6	9	1	3	5	7	3	9
Mrf-2	5902	61	0.0316598	NA	2.22e-16	NA	-2.22e-16	0	0	0	0.0362497	0	NA	2.22e-16	2.22e-16	0	NA	4.44e-16		0	3	0	5	2	1	2	9	19	0	3	3	4	0	10
FRMD4A	10734	32	0.031525	NA	0	NA	0	0	0	0	0	0	NA	0	2.22e-16	2.22e-16	NA	0		0	1	0	2	1	1	1	4	9	0	2	3	6	0	2
Ku80	2076	32	0.031525	NA	0	0	0	NA	0	0	-2.22e-16	0.0596119	NA	0	NA	2.22e-16	NA	0		0	2	4	2	0	2	1	5	7	0	1	0	6	0	2
SLC22A8	10301630	32	0.031525	NA	0	2.22e-16	0	0	NA	0	-2.22e-16	2.22e-16	NA	2.22e-16	2.22e-16	0	0	NA		0	1	3	4	1	0	1	5	6	0	3	3	4	1	0
PNPT1	8915	32	0.031525	NA	NA	2.22e-16	0	NA	NA	NA	0	2.22e-16	NA	0	-2.22e-16	0	0	0		0	0	3	1	0	0	0	4	6	0	1	5	9	1	2
MAN1	7784	32	0.031525	NA	0	NA	2.22e-16	0	0	NA	2.22e-16	0.0438914	NA	0	NA	2.22e-16	0	0		0	1	0	3	2	1	0	3	7	0	4	0	7	2	2
HSD3B2	3293	32	0.031525	NA	NA	0	0.0541153	0	NA	0	0	0	NA	2.22e-16	0.0487275	0	NA	0		0	0	8	5	1	0	1	1	4	0	3	6	1	0	2
ASTE1	2360333	32	0.031525	NA	0	NA	0	NA	NA	NA	0.0307166	0.0332689	NA	NA	0	2.22e-16	NA	2.22e-16		0	1	0	2	0	0	0	11	10	0	0	2	3	0	3
SERPINB3	22343	32	0.031525	0	NA	0	0	NA	0	0	0.0541153	-2.22e-16	NA	0	0	0	0	0		1	0	9	1	0	1	1	5	5	0	1	4	1	2	1
IMMT	15729	32	0.031525	NA	0	2.22e-16	-2.22e-16	0	NA	NA	0	0	NA	0	0	-2.22e-16	NA	0		0	1	3	5	1	0	0	4	8	0	2	2	5	0	1
TRAK2	15897	32	0.031525	NA	NA	0	-2.22e-16	0	NA	NA	-2.22e-16	0.0541153	NA	0	2.22e-16	0	0	0		0	0	2	5	1	0	0	5	5	0	2	6	4	1	1
GBP1	978	32	0.031525	NA	0	0	0	NA	NA	0	-2.22e-16	0.0362497	0	0	NA	-2.22e-16	0	0		0	2	1	1	0	0	1	5	9	1	4	0	5	1	2
IGSF11	22607	32	0.031525	NA	0	2.22e-16	0	NA	NA	NA	2.22e-16	0	NA	0	2.22e-16	0	NA	0		0	2	3	9	0	0	0	6	4	0	2	3	2	0	1
MYO3A	822	146	0.031326	NA	0.0397554	0	0	0.0438914	NA	0	0.0221049	2.66e-15	0	2.22e-16	2.22e-16	0	0	0		0	8	15	11	7	0	2	16	46	1	3	6	19	4	8
MCTP2	2613902	43	0.0313191	NA	0	2.22e-16	0	0	0	NA	2.22e-16	0	NA	0	-2.22e-16	0.0332689	NA	0		0	1	3	2	1	2	0	7	8	0	2	5	10	0	2
DPYS	5142824	43	0.0313191	NA	0	2.22e-16	-2.22e-16	0	NA	NA	0.0487275	-2.22e-16	NA	-2.22e-16	0	2.22e-16	NA	-2.22e-16		0	2	6	5	1	0	0	6	5	0	5	1	7	0	5
CCDC60	24240	43	0.0313191	NA	NA	2.22e-16	2.22e-16	0	NA	NA	0	0.0438914	0	0	2.22e-16	0.0438914	0	2.22e-16		0	0	3	3	2	0	0	8	7	1	2	3	7	4	3
COL14A1	18688	116	0.0313067	NA	0	0	2.22e-16	2.22e-16	0	NA	0.0180214	0.0285132	NA	0	0.0307166	0.0172239	0	-8.88e-16		0	1	19	7	3	1	0	20	12	0	4	11	21	4	13
CFAP61	21719	102	0.0312849	NA	0	0	0.0164934	0	NA	0	0	0.0140983	NA	0	2.22e-16	0.11489	NA	2.22e-16		0	4	8	22	2	0	1	14	26	0	4	6	9	0	6
HDAC9	987	62	0.0311865	NA	0	0	0	NA	NA	0	2.22e-16	0.0923315	NA	0	NA	2.22e-16	0	0		0	2	9	16	0	0	1	6	12	0	2	0	3	2	9
PGBD1	12838	62	0.0311865	NA	2.22e-16	0	0	0	NA	0	0	0.0221049	0	2.22e-16	0	-2.22e-16	0	-2.22e-16		0	3	11	1	2	0	2	8	16	1	6	1	5	1	5
COPB1	5324	51	0.0311819	NA	0	2.22e-16	2.22e-16	NA	NA	0	2.22e-16	0.0221049	NA	0	0	0.0362497	0	0		0	2	3	3	0	0	1	6	16	0	2	4	9	1	4
CD5L	5022185	51	0.0311819	NA	0	4.44e-16	2.22e-16	0	0	2.22e-16	0	0.0487275	NA	2.22e-16	2.22e-16	0	NA	0		0	1	10	6	1	1	3	9	6	0	3	3	4	0	4
EphA10	7488	51	0.0311819	0	0	2.22e-16	2.22e-16	NA	NA	0	0	0.0234268	0	0	NA	2.22e-16	-2.22e-16	2.22e-16		1	1	3	3	0	0	1	11	15	1	1	0	3	5	6
ARHGAP29	17249	51	0.0311819	NA	0	2.22e-16	-2.22e-16	0	NA	NA	-2.22e-16	0.0307166	NA	0	0	2.22e-16	NA	2.22e-16		0	1	3	5	1	0	0	5	11	0	4	11	7	0	3
CC2D2A	5116018	51	0.0311819	NA	0	0	0	0	NA	NA	2.22e-16	0.0172239	0	2.22e-16	2.22e-16	0.0541153	0	2.22e-16		0	1	2	1	1	0	0	6	21	1	3	6	5	1	3
TCEB3B	15284	73	0.0311677	0	NA	2.22e-16	0	0	0	0	-4.44e-16	4.44e-16	0	-2.22e-16	2.22e-16	0	0	-2.22e-16		1	0	7	9	1	1	1	18	10	1	5	3	9	2	5
CDH11	14068	84	0.0311422	NA	2.22e-16	0	2.22e-16	0	0	0	0.0523255	-8.88e-16	NA	0	0	0	NA	2.22e-16		0	3	8	6	2	1	1	23	13	0	4	2	14	0	7
PDE5A	1026	40	0.0311026	NA	NA	0	2.22e-16	NA	0	NA	-2.22e-16	0	NA	2.22e-16	2.22e-16	0	NA	-2.22e-16		0	0	1	3	0	2	0	5	11	0	6	3	4	0	5
LCA5	14028	40	0.0311026	NA	NA	2.22e-16	-2.22e-16	NA	0	NA	2.22e-16	0	NA	2.22e-16	0	2.22e-16	NA	0		0	0	3	5	0	1	0	6	11	0	3	2	7	0	2
MYH3	10071	106	0.0310907	NA	0	0	2.22e-16	0	0	NA	0.0158219	0.0257274	NA	2.22e-16	0	0	0	2.22e-16		0	4	11	7	4	1	0	23	27	0	7	4	9	2	7
ZIC1	15248180	76	0.0310582	NA	NA	-8.88e-16	-4.44e-16	0	NA	2.22e-16	-8.88e-16	0	NA	-2.22e-16	0	-2.22e-16	0	4.44e-16		0	0	13	18	1	0	3	13	4	0	5	2	5	2	10
ABCA1	3993	103	0.0308972	NA	2.22e-16	0	2.22e-16	2.22e-16	0	0	0.0265953	2.22e-15	NA	2.22e-16	2.22e-16	1.78e-15	0	-2.22e-16		0	7	8	7	3	1	2	13	25	0	6	3	22	1	5
DOCK3	17966	96	0.0308226	NA	0	0	2.22e-16	0	0	0	0	2.22e-15	NA	2.22e-16	2.22e-16	0.0221049	NA	-2.22e-16		0	4	4	6	4	1	2	19	25	0	3	7	16	0	5
POSTN	15919	63	0.0307269	NA	0	2.22e-16	2.22e-16	NA	0	0	-8.88e-16	-8.88e-16	0	0	0	0.0923315	NA	0		0	1	7	6	0	1	1	13	13	1	2	2	12	0	4
DENND3	2318357	63	0.0307269	0	NA	0	0.0541153	0	NA	0	0	0	NA	-2.22e-16	2.22e-16	4.44e-16	NA	0		1	0	4	5	1	0	1	16	15	0	5	3	10	0	2
NPRL2	10166497	11	0.0307166	NA	NA	0	NA	NA	0	NA	0	2.22e-16	NA	NA	0	NA	0	NA		0	0	2	0	0	1	0	2	3	0	0	2	0	1	0
LCE3D	29528405	11	0.0307166	NA	NA	2.22e-16	0	NA	NA	NA	0	0	NA	0	0	0	NA	NA		0	0	3	1	0	0	0	1	2	0	1	1	2	0	0
PNO1	10474	11	0.0307166	NA	0	0	NA	NA	NA	NA	0	2.22e-16	NA	NA	0	0	NA	0		0	1	1	0	0	0	0	2	3	0	0	2	1	0	1
ZFP41	7491305	11	0.0307166	NA	NA	0	NA	NA	0	NA	0	0	NA	NA	0	NA	NA	NA		0	0	2	0	0	1	0	2	4	0	0	2	0	0	0
ATAD3B	1286011	22	0.0307166	0	NA	0	0	0	NA	NA	0	0.0397554	NA	0	0.056633	0	0	NA		1	0	1	1	1	0	0	4	8	0	1	3	1	1	0
DHX38	14873	44	0.0307166	NA	NA	0	0	NA	0	NA	0.0265953	0.0332689	NA	0	-2.22e-16	0	0	0		0	0	2	1	0	1	0	13	10	0	1	5	9	1	1
AK7	10003	33	0.0307166	NA	NA	0	0	0	0	0	0	0	NA	0	2.22e-16	2.22e-16	0	0		0	0	2	2	1	1	1	2	9	0	2	3	6	2	2
CRLF3	2454130	11	0.0307166	NA	NA	NA	2.22e-16	NA	NA	0	NA	2.22e-16	NA	0	0	0	0	NA		0	0	0	3	0	0	1	0	3	0	1	1	1	1	0
HAO2	2808000	22	0.0307166	NA	NA	0	NA	0	NA	NA	0	4.44e-16	NA	0	0	2.22e-16	NA	NA		0	0	1	0	1	0	0	4	10	0	2	1	3	0	0
METTL1	14588	11	0.0307166	NA	NA	NA	NA	NA	NA	NA	0	-2.22e-16	NA	NA	NA	0	0	2.22e-16		0	0	0	0	0	0	0	1	5	0	0	0	1	1	3
EFCAB4B	20983	22	0.0307166	NA	NA	NA	0	NA	0	NA	2.22e-16	0.0438914	NA	0	0	0	0	2.22e-16		0	0	0	2	0	1	0	3	7	0	2	1	2	1	3
S100B	13785	11	0.0307166	NA	NA	0	0	NA	NA	NA	0	0.056633	NA	NA	0	0	NA	0		0	0	1	1	0	0	0	1	3	0	0	2	2	0	1
PELI2	3509226	33	0.0307166	NA	0	2.22e-16	2.22e-16	0	NA	NA	-2.22e-16	0	NA	0	0	0	NA	NA		0	2	7	3	1	0	0	5	9	0	1	4	1	0	0
rubicon	14148	44	0.0307166	NA	NA	NA	2.22e-16	NA	NA	NA	0	0.0234268	NA	0	2.22e-16	2.22e-16	NA	2.22e-16		0	0	0	6	0	0	0	9	15	0	1	7	3	0	3
CD84	4498	22	0.0307166	NA	NA	0	0	0	0	NA	0	0.0588915	NA	0	0	0	NA	2.22e-16		0	0	1	4	2	1	0	4	4	0	1	1	1	0	3
ZNF662	15510102	22	0.0307166	NA	NA	0	0	NA	NA	NA	2.22e-16	0.0438914	NA	0	0	NA	NA	NA		0	0	1	1	0	0	0	3	14	0	1	2	0	0	0
IL1RAP	14689	22	0.0307166	NA	0.0588915	0	0	NA	NA	NA	2.22e-16	0	NA	0	0	NA	0	2.22e-16		0	4	2	2	0	0	0	6	2	0	1	1	0	1	3
FECH	7909	22	0.0307166	NA	0	0	0	NA	0	NA	2.22e-16	0.0438914	NA	0	NA	0	0	0		0	2	1	1	0	1	0	6	7	0	1	0	1	1	1
TRAT1	14190	33	0.0307166	NA	0	0	2.22e-16	NA	NA	NA	0	0	NA	0	0	0	0	0		0	2	4	7	0	0	0	2	4	0	4	2	2	2	4
WARS	8536	22	0.0307166	NA	NA	2.22e-16	-2.22e-16	NA	0	NA	0.0588915	2.22e-16	NA	NA	NA	0	0	NA		0	0	3	5	0	1	0	4	6	0	0	0	2	1	0
MTAC2D1	20838	22	0.0307166	NA	NA	2.22e-16	NA	NA	NA	NA	0	-2.22e-16	NA	0	0	0	NA	0		0	0	3	0	0	0	0	2	5	0	4	2	4	0	2
[truncated: 16,362 more rows]
