# Supplementary material for: Systematic analysis of the intersection of disease mutations with protein modifications
Source: BMC Med Genomics. 2019 Jul 25;12(Suppl 6):109. doi: 10.1186/s12920-019-0543-2 (PMC6657027; doi:10.1186/s12920-019-0543-2)
Supplement: Supplementary file 2 — Hotspot mutations found in the TCGA dataset. (XLSX 152 kb) [file 12920_2019_543_MOESM2_ESM.xlsx]

## Sheet: S2
Protein Name	Alteration	Protein_organism_id	KICH (cancer, kidney, chromophobe)	KIRC (cancer, kidney, clear cell)	LUAD (cancer, lung, non-small-cell, adenocarcinoma)	LUSC (cancer, lung, non-small-cell, squamous cell carcinoma)	OV (cancer, ovarian, epithelial carcinoma)	THCA (cancer, thyroid, papillary carcinoma )	PRAD (cancer, prostate)	STAD (cancer, gastric carcinoma)	UCEC (cancer, endometrial)	LAML (cancer, leukemia, acute myelogenous)	BLCA (cancer, bladder)	BRCA2015 (cancer, breast)	COADREAD (cancer, colorectal carcinoma)	GBM2013 (cancer, brain, glioblastoma)	HNSC (cancer, head and neck squamous cell carcinoma)	Total
BRAF	V600E	577	0	0	5	0	0	235	0	0	0	0	0	0	20	5	0	265
PIK3CA	H1047R	7359	0	0	1	2	1	0	0	12	12	0	0	116	8	2	6	160
PIK3CA	E545K	7359	0	3	5	10	1	0	1	11	10	0	10	54	9	4	18	136
PIK3CA	E542K	7359	0	1	3	4	0	0	0	5	9	0	6	30	4	0	14	76
KRas	G12D	12721	0	0	5	0	0	0	0	7	16	2	0	1	31	2	0	64
p53	R175H	465	0	0	3	0	8	0	0	6	2	0	2	15	15	5	7	63
KRas	G12V	12721	0	0	20	0	2	1	0	1	12	1	0	3	23	0	0	63
p53	R273H	465	0	0	1	1	11	0	0	7	4	0	0	9	7	0	7	47
KRas	G12C	12721	0	0	36	0	0	0	0	1	2	0	0	1	6	0	0	46
p53	R248W	465	0	0	0	1	6	0	0	1	5	0	2	6	8	3	6	38
p53	R248Q	465	0	1	0	1	9	0	0	5	4	1	7	3	1	0	5	37
NRas	Q61R	2351839	0	0	0	0	2	27	0	1	3	1	1	0	1	0	0	36
p53	R273C	465	0	0	1	1	7	0	0	6	4	1	2	4	4	1	2	33
p53	R282W	465	1	0	1	1	5	0	0	5	1	0	1	2	3	4	6	30
KRas	G13D	12721	0	0	0	0	0	0	0	10	7	1	0	0	10	0	0	28
Akt1	E17K	570	0	0	1	1	0	2	2	1	0	0	0	19	0	0	1	27
p53	Y220C	465	1	0	1	2	11	0	0	2	3	0	1	4	0	0	2	27
PTEN	R130G	1035	0	0	0	0	0	0	0	0	25	0	0	0	0	1	0	26
PIK3CA	N345K	7359	0	0	0	0	0	0	1	5	4	0	0	12	3	1	0	26
PTEN	R130Q	1035	0	1	0	1	0	0	0	1	17	0	0	2	3	0	0	25
PIK3CA	R88Q	7359	0	0	0	0	0	0	0	4	11	0	0	2	4	2	1	24
PIK3CA	H1047L	7359	0	1	0	0	0	0	0	0	6	0	1	11	1	0	1	21
IDH1	R132H	10630	0	0	0	0	0	0	2	0	0	5	1	0	0	13	0	21
PGM5	I98V	9455	0	0	1	0	0	0	0	19	0	0	0	0	0	0	0	20
DNMT3A	R882H	20750	0	0	0	0	0	0	0	0	0	20	0	0	0	0	0	20
NRas	Q61K	2351839	1	0	0	0	0	7	0	1	1	2	0	0	6	0	0	18
p53	G245S	465	0	0	0	1	3	0	0	2	0	0	1	2	4	0	5	18
FBXW7	R465C	7224	0	0	0	0	0	0	0	8	3	0	0	2	4	0	0	17
p53	H179R	465	0	0	0	1	4	0	0	1	1	1	0	3	0	2	3	16
U2AF1	S34F	13345	0	0	8	0	0	0	0	0	2	5	1	0	0	0	0	16
IDH2	R140Q	9667	0	0	0	0	0	0	0	0	0	16	0	0	0	0	0	16
FBXW7	R465H	7224	0	0	0	1	1	0	0	1	4	0	0	0	8	0	0	15
HRas	Q61R	2698	0	0	0	1	0	11	3	0	0	0	0	0	0	0	0	15
p53	H193R	465	0	0	0	1	3	0	1	1	1	0	0	6	0	0	1	14
p53	I195T	465	0	0	0	0	7	0	0	0	0	0	0	4	1	1	1	14
PIK3CA	G118D	7359	0	0	0	1	0	1	0	2	6	0	0	3	0	1	0	14
IDH1	R132C	10630	0	0	0	0	0	0	0	0	0	12	0	1	1	0	0	14
p53	C176F	465	1	0	1	1	0	0	0	4	0	0	1	4	1	0	0	13
PIK3CA	C420R	7359	0	0	0	1	0	0	1	2	4	0	0	4	1	0	0	13
HER3	V104M	830	0	0	0	0	0	0	0	7	1	0	1	0	4	0	0	13
EGFR	A289V	592	0	0	0	0	0	0	0	0	0	0	0	0	0	13	0	13
FGFR3	S249C	1177	0	0	0	2	0	0	0	0	0	0	9	0	0	0	1	12
SMAD4	R361H	1845	0	0	1	0	0	0	0	2	0	0	0	1	7	0	1	12
p53	V157F	465	0	0	1	3	5	0	0	0	0	0	0	1	0	0	2	12
PIK3CA	E726K	7359	0	0	1	2	0	0	0	0	0	0	0	8	0	0	1	12
KRas	G12A	12721	0	0	6	0	0	0	0	0	5	0	0	0	1	0	0	12
p53	C176Y	465	0	0	1	1	5	0	0	1	0	1	0	1	0	0	1	11
KRas	A146T	12721	0	0	0	0	0	0	0	2	0	1	0	0	8	0	0	11
FLT3	D835Y	600	0	0	0	0	0	0	0	0	0	11	0	0	0	0	0	11
FBXW7	R505G	7224	0	0	0	2	0	0	0	0	1	0	4	0	1	0	3	11
PIK3CA	Q546R	7359	0	0	0	0	0	0	0	0	4	0	1	6	0	0	0	11
p53	Y205C	465	1	0	2	1	2	0	0	0	1	0	0	1	1	1	1	11
CTNNB1	S37F	454	0	0	2	0	0	0	0	1	8	0	0	0	0	0	0	11
CTNNB1	S37C	454	0	0	1	0	0	0	0	1	7	0	1	0	0	0	0	10
NBPF10	Y124N	2240900	0	1	1	0	0	0	0	0	0	0	8	0	0	0	0	10
PIK3CA	M1043I	7359	0	0	0	0	0	1	0	1	3	0	1	3	1	0	0	10
PIK3CA	Q546K	7359	0	0	0	0	0	0	1	1	3	0	0	3	2	0	0	10
ZNF814	D404E	12005106	0	4	2	0	0	0	0	0	0	0	0	0	0	0	4	10
KRas	G12S	12721	0	0	2	0	0	0	0	3	1	0	0	1	3	0	0	10
FBXW7	R505C	7224	0	0	0	0	1	0	0	1	5	0	0	0	3	0	0	10
HER2	S310F	1580	0	0	1	0	1	0	0	4	0	0	2	1	0	0	0	9
p53	Y163C	465	0	0	1	3	2	0	0	0	0	0	0	2	0	0	1	9
BCOR	N1459S	2876	0	0	1	0	0	0	0	0	8	0	0	0	0	0	0	9
p53	K132N	465	0	0	0	0	2	0	0	0	0	0	2	2	1	1	1	9
p53	Y234C	465	0	0	0	2	2	0	0	0	0	0	0	2	0	2	1	9
SF3B1	K700E	2999	0	0	0	0	0	0	0	0	0	1	0	8	0	0	0	9
p53	C238F	465	0	0	0	0	1	0	0	1	1	0	1	2	0	2	1	9
p53	R158L	465	0	0	3	5	0	0	0	0	0	0	0	0	0	0	1	9
p53	E285K	465	0	0	1	0	0	0	1	0	0	0	4	1	0	0	2	9
p53	G245V	465	0	0	2	2	2	0	0	0	0	0	1	0	0	0	2	9
FGFR2	S252W	1262	0	0	0	0	0	0	0	0	9	0	0	0	0	0	0	9
ST7	T487P	4859009	0	1	3	0	0	0	0	0	0	0	0	0	0	0	4	8
p53	M237I	465	0	0	1	1	1	0	1	1	0	0	0	1	1	0	1	8
p53	E271K	465	0	0	1	2	0	0	0	1	0	0	3	0	0	1	0	8
FGFR2	N549K	1262	0	0	0	0	0	0	0	0	4	0	0	4	0	0	0	8
p53	R158H	465	0	0	0	1	0	0	0	2	0	0	1	0	0	3	1	8
CTNNB1	G34R	454	0	0	0	0	0	0	0	2	6	0	0	0	0	0	0	8
p53	R273L	465	0	0	1	3	2	0	0	0	0	0	0	2	0	0	0	8
CHD-4	R975H	3126	0	0	0	0	0	0	0	0	4	1	0	1	2	0	0	8
NRF2	E79Q	3828	0	0	0	4	0	0	0	0	0	0	1	0	0	0	3	8
EGFR	L858R	592	0	0	8	0	0	0	0	0	0	0	0	0	0	0	0	8
p53	H179Y	465	0	0	0	1	0	0	0	1	0	0	0	2	0	1	3	8
PPP2R1A	P179R	14417	0	0	0	0	0	0	0	0	8	0	0	0	0	0	0	8
p53	V272M	465	0	1	0	0	2	0	0	2	1	0	0	1	0	0	1	8
POLE	V411L	10065	0	0	0	0	0	0	0	1	5	0	0	0	2	0	0	8
ZNF28	N705K	11551619	0	0	0	0	0	0	0	0	0	0	0	8	0	0	0	8
PIK3CA	E453K	7359	0	0	0	1	0	0	0	2	0	0	0	4	0	0	1	8
POLE	P286R	10065	0	0	0	0	0	0	0	0	8	0	0	0	0	0	0	8
MB21D2	Q311E	24757	0	0	0	2	0	0	0	0	0	0	1	1	0	0	4	8
HER2	V842I	1580	0	0	0	0	0	0	0	1	2	0	0	1	4	0	0	8
KRas	Q61H	12721	0	0	0	1	0	0	0	3	2	1	0	0	0	0	0	7
NRF2	R34G	3828	0	1	0	1	0	0	0	0	2	0	2	0	0	0	1	7
p53	R337C	465	0	0	1	0	1	0	0	2	0	1	0	0	1	0	1	7
Chk2	K373E	468	0	3	2	0	0	0	0	0	0	0	0	0	0	0	2	7
p53	R280T	465	0	0	1	0	0	0	0	0	0	0	3	2	0	0	1	7
p53	E286K	465	0	0	0	0	1	0	0	3	0	0	0	1	1	0	1	7
PIK3CA	M1043V	7359	0	0	0	0	0	0	0	0	3	0	0	1	0	2	1	7
ANKRD36	T998S	23207913	0	5	0	0	0	0	0	0	0	0	0	0	0	0	2	7
p53	S241F	465	0	0	0	0	4	0	0	0	1	0	1	1	0	0	0	7
DNMT3A	R882C	20750	0	0	0	0	0	0	0	0	0	7	0	0	0	0	0	7
PIK3CA	K111E	7359	0	0	0	0	0	0	0	2	3	0	0	1	0	0	1	7
PIK3CA	R108H	7359	0	0	0	0	0	0	0	1	4	0	0	1	0	1	0	7
USP34	T2406N	6869	0	0	0	0	0	0	0	0	0	0	0	7	0	0	0	7
ZC3H13	T1109N	5443	0	0	0	0	0	0	0	0	0	0	0	7	0	0	0	7
p53	V173M	465	0	0	0	0	0	0	1	1	0	0	0	2	1	0	2	7
CTNNB1	S33F	454	0	0	0	0	0	0	0	0	6	0	1	0	0	0	0	7
p53	A159V	465	0	0	0	0	2	0	0	0	0	0	3	0	1	0	1	7
KIAA2026	R574C	1301601	0	0	0	0	0	0	0	0	6	0	0	0	1	0	0	7
PPP2R1A	R183W	14417	0	0	0	0	1	0	0	0	2	0	0	1	3	0	0	7
RGPD3	N756D	23819	0	0	0	0	0	0	5	0	0	0	0	0	0	0	2	7
VHL	L89H	16461	0	7	0	0	0	0	0	0	0	0	0	0	0	0	0	7
PIK3CA	R93Q	7359	0	0	0	0	0	0	0	2	5	0	0	0	0	0	0	7
NRas	G12D	2351839	0	0	0	0	0	0	0	0	2	3	0	0	2	0	0	7
EGFR	A289T	592	0	0	0	0	0	0	0	0	0	0	0	0	0	5	1	6
NRF2	D29H	3828	0	1	0	2	0	0	0	0	1	0	0	0	0	0	2	6
NPIPA5	L290F	29495809	0	0	1	0	0	0	0	0	0	0	0	0	0	0	5	6
HER2	L755S	1580	0	0	0	0	0	0	0	0	1	0	1	3	1	0	0	6
p53	C238Y	465	0	0	1	0	1	0	0	0	1	0	0	2	1	0	0	6
CTNNB1	S33C	454	0	0	0	0	0	0	0	0	5	0	0	0	1	0	0	6
SSA2	S178A	6968	0	0	0	0	0	0	0	0	0	0	0	6	0	0	0	6
KRTAP5-5	R17L	19103271	0	1	0	0	1	0	0	0	0	0	0	0	4	0	0	6
p53	G245D	465	0	0	0	0	2	0	0	0	0	0	0	2	1	0	1	6
PIK3CA	R38H	7359	0	0	0	0	0	0	0	2	3	0	0	0	0	1	0	6
CTNNB1	D32N	454	0	0	0	0	0	0	0	0	6	0	0	0	0	0	0	6
GRF-1	V281G	2627	0	0	0	0	0	0	0	0	0	0	0	6	0	0	0	6
p53	R337L	465	0	0	2	2	0	0	0	0	0	0	0	1	0	0	1	6
MBOAT2	R43Q	19228	0	0	0	0	0	0	0	0	4	0	0	0	2	0	0	6
p53	R110L	465	0	0	2	1	1	0	0	0	0	0	0	0	0	0	2	6
UGT8	E102K	23261	0	0	0	0	0	0	0	0	3	0	0	0	3	0	0	6
KRTAP4-8	C95S	19106700	0	1	2	0	0	0	0	0	0	0	0	2	0	0	1	6
PIK3CA	E545A	7359	0	0	0	0	0	0	0	0	1	0	0	2	2	1	0	6
GEN1	S509L	23923	0	0	0	0	0	0	0	0	4	0	0	0	2	0	0	6
p53	V216M	465	0	0	1	0	2	0	0	0	0	0	0	2	0	0	1	6
p53	C242F	465	0	0	0	3	0	0	0	0	0	0	1	0	0	0	2	6
MS4A8	S3L	19002570	0	0	0	0	0	0	0	0	4	0	0	0	2	0	0	6
Restin	E1012K	5825	0	1	2	0	0	0	0	0	0	0	2	0	0	0	1	6
p53	H193L	465	0	0	0	2	0	0	0	0	0	0	0	1	0	0	3	6
HS6ST1	R371H	8994	0	0	0	0	0	0	0	0	2	0	0	4	0	0	0	6
TRIM49L2	S298N	23058812	0	0	0	0	0	0	0	0	0	0	0	3	0	0	3	6
p53	C141Y	465	0	0	0	0	0	0	0	0	1	0	0	4	1	0	0	6
PIK3C3	V856G	7168	0	0	0	0	0	0	0	0	0	0	0	6	0	0	0	6
FBXW7	R479Q	7224	0	0	0	0	0	0	0	3	1	0	0	1	0	0	0	5
CCDC36	R209I	4851471	0	0	0	0	0	0	0	1	3	0	0	0	1	0	0	5
p53	G266V	465	0	0	0	1	2	0	0	0	1	0	0	0	0	1	0	5
p53	R249S	465	0	0	0	1	0	0	0	1	1	0	0	0	0	0	2	5
p53	D281Y	465	0	1	1	1	0	0	0	0	1	0	0	1	0	0	0	5
CRISPLD1	R222W	23293	0	1	0	0	0	0	0	1	0	0	0	2	1	0	0	5
MARCO	V520I	5119048	0	0	1	0	0	0	0	1	1	0	0	0	1	1	0	5
LPLUNC4	A165V	2431824	0	0	0	1	0	0	0	1	2	0	0	1	0	0	0	5
UPF2	E1033D	13726	0	0	0	0	0	0	0	3	1	0	0	0	1	0	0	5
ANKRD40	D99E	19260	0	0	0	0	0	0	0	3	0	0	0	1	1	0	0	5
ZNF678	R509I	1303522	0	0	0	0	0	0	0	1	3	0	0	0	1	0	0	5
HRas	Q61K	2698	0	0	0	1	0	3	0	0	0	0	1	0	0	0	0	5
p53	C275Y	465	1	0	0	0	2	0	0	0	0	0	0	0	1	1	0	5
C3orf70	S6L	5126977	0	0	0	1	0	0	0	0	0	0	3	1	0	0	0	5
Kv4.3	S438L	7363	0	0	0	0	0	0	0	0	3	0	0	0	2	0	0	5
p53	G245C	465	0	0	1	3	1	0	0	0	0	0	0	0	0	0	0	5
SOS1	N233Y	5000	0	0	2	0	0	0	0	0	3	0	0	0	0	0	0	5
p300	D1399N	1094	0	0	0	2	0	0	0	0	0	0	0	0	0	0	3	5
KIF14	R598Q	14298	0	0	0	0	0	0	0	1	1	0	0	0	3	0	0	5
C1QDC1	R215Q	8472	0	0	0	0	0	0	0	0	2	0	0	1	1	1	0	5
NRas	G12C	2351839	0	0	0	0	0	0	0	1	0	1	0	0	3	0	0	5
APOB	F3102L	6884	0	0	0	0	0	0	0	0	4	0	0	0	1	0	0	5
EGFR	R222C	592	0	0	0	0	0	0	0	0	0	0	0	0	1	4	0	5
ZNF333	R554Q	19572	0	0	0	0	0	0	0	1	3	0	0	0	1	0	0	5
HER3	D297Y	830	0	0	0	0	0	0	0	1	1	0	2	1	0	0	0	5
mTOR	S2215Y	564	0	1	0	0	0	0	0	0	3	0	0	0	1	0	0	5
TRPC5	S490L	7477	0	0	0	0	0	0	0	0	3	0	0	0	2	0	0	5
ADAMTS6	V813G	1285230	0	0	0	0	0	0	0	0	0	0	0	5	0	0	0	5
GABRA4	R460Q	2471423	0	0	0	0	0	0	0	0	3	0	0	0	2	0	0	5
NAB2	F208L	24095	0	0	3	0	0	0	0	0	0	0	0	0	0	0	2	5
p53	L194R	465	0	0	1	0	2	0	0	0	0	0	0	2	0	0	0	5
PIK3CA	E81K	7359	0	1	0	0	0	0	0	0	1	0	0	2	1	0	0	5
Rb-like 2	E127K	1019	0	0	0	0	0	0	0	0	4	0	0	0	1	0	0	5
p53	A159P	465	1	0	3	0	0	0	0	0	0	0	1	0	0	0	0	5
MFGE8	D170N	9764	0	0	0	0	0	0	0	0	4	0	0	0	1	0	0	5
p53	G244C	465	0	0	1	1	2	0	0	1	0	0	0	0	0	0	0	5
HER3	V104L	830	0	0	0	0	0	0	0	1	0	0	2	1	1	0	0	5
RAF1	S257L	653	0	0	1	0	0	0	0	2	0	0	0	0	2	0	0	5
SPTA1	A2011V	11838	0	0	3	0	0	0	0	0	0	0	0	0	0	2	0	5
CHD-4	R1338I	3126	0	0	0	0	0	0	0	2	2	0	0	0	1	0	0	5
p53	H214R	465	0	0	0	2	1	0	0	1	0	0	1	0	0	0	0	5
Exportin-1	E571K	6151	0	0	0	0	0	0	0	0	2	0	0	2	1	0	0	5
OR2D2	V302L	15272	0	0	0	0	0	0	0	0	0	0	0	5	0	0	0	5
TMEM247	Q153R	11994915	0	0	0	0	0	0	0	0	2	0	0	3	0	0	0	5
ZNF721	R341I	23909	0	0	0	0	0	0	0	1	4	0	0	0	0	0	0	5
PCCA	R230H	16766	0	0	0	0	0	0	0	4	0	0	0	0	1	0	0	5
p53	G262V	465	0	0	0	1	1	0	0	0	1	0	0	0	0	0	2	5
FAM22F	K355N	3679247	0	0	0	0	0	0	0	0	0	0	0	0	5	0	0	5
EGFR	L861Q	592	0	0	3	2	0	0	0	0	0	0	0	0	0	0	0	5
CTNNB1	S33Y	454	0	0	0	0	0	0	1	0	4	0	0	0	0	0	0	5
CTNNB1	D32Y	454	0	0	0	0	0	0	1	0	4	0	0	0	0	0	0	5
HS6ST1	D87E	8994	0	0	0	0	0	0	0	0	0	0	0	5	0	0	0	5
AKNAD1	K620R	21116	0	0	1	0	0	1	0	1	0	0	0	0	0	0	2	5
RXFP1	S223Y	3709964	0	0	0	0	0	0	0	0	4	0	0	0	1	0	0	5
NSMCE1	D244N	2842907	0	0	0	0	0	0	0	0	4	0	0	0	1	0	0	5
RXRA	S427F	4524	0	0	0	0	0	0	0	0	0	0	5	0	0	0	0	5
ZNF117	R185I	15500508	0	0	0	0	0	0	0	1	2	0	0	0	2	0	0	5
NRas	G13D	2351839	0	0	0	0	0	0	0	0	0	5	0	0	0	0	0	5
SPOP	W131G	19100	0	0	0	0	0	0	5	0	0	0	0	0	0	0	0	5
RHOA	E40Q	1038	0	0	0	0	0	0	0	0	0	0	0	1	0	0	4	5
p53	Y236C	465	0	0	0	1	2	0	0	0	0	0	0	0	0	0	2	5
TPTE	S423L	11746	0	0	0	0	0	0	0	0	3	0	0	0	2	0	0	5
ZNF479	K438T	6202471	0	0	5	0	0	0	0	0	0	0	0	0	0	0	0	5
SPOP	F133V	19100	0	0	0	0	0	0	5	0	0	0	0	0	0	0	0	5
KCNN3	L66Q	19367	0	0	0	0	0	0	0	0	0	0	0	5	0	0	0	5
PIK3CA	Q546P	7359	0	0	0	0	0	0	0	0	4	0	0	1	0	0	0	5
GPR98	R4142W	20283	0	0	0	0	0	0	0	0	3	0	0	0	2	0	0	5
KIF20B	E54K	16321	0	0	0	0	0	0	0	0	4	0	0	0	1	0	0	5
ZNF180	R625I	4216	0	0	0	0	0	0	0	0	4	0	0	0	1	0	0	5
SPOP	F133L	19100	0	0	0	0	0	0	5	0	0	0	0	0	0	0	0	5
PIK3CA	G1049R	7359	0	1	0	1	0	0	0	0	1	0	0	1	0	0	0	4
SPTA1	K1732T	11838	0	0	0	0	0	0	0	4	0	0	0	0	0	0	0	4
LOC100132396	I90L	15555001	0	2	0	0	0	0	0	0	0	0	0	1	0	0	1	4
ATP9A	R290Q	21815	0	0	0	0	0	0	0	0	3	0	0	0	1	0	0	4
DENND4C	R1317Q	5462	0	0	0	0	0	0	0	0	2	0	0	0	2	0	0	4
PIK3CA	E545G	7359	0	0	0	0	0	0	0	1	1	0	0	0	2	0	0	4
NUF2	S340L	6851	0	0	0	0	0	0	0	1	1	0	0	0	2	0	0	4
Klotho gamma	G225V	19460	0	1	1	0	0	0	0	0	0	0	1	0	0	1	0	4
ZNF101	R302I	17360	0	0	0	0	0	0	0	1	2	0	0	0	1	0	0	4
TNR	R1007W	19118	0	0	0	1	0	0	0	0	2	0	0	0	1	0	0	4
STAG1	A116T	14502	0	0	0	0	0	0	0	2	1	0	0	0	1	0	0	4
THAP5	S287Y	21253	0	0	0	0	0	0	0	0	2	0	0	0	2	0	0	4
PIK3CA	G1007R	7359	0	0	0	0	0	0	0	0	1	0	0	2	0	0	1	4
SPTLC3	A232T	7931901	0	0	0	0	0	0	0	2	1	0	0	0	1	0	0	4
POTE2	V166M	16970	0	0	0	0	0	0	0	0	1	0	0	1	0	2	0	4
SAP30	R123Q	6180	0	0	0	0	0	0	0	1	2	0	0	0	1	0	0	4
RRas2	Q72L	10236	0	0	0	1	0	0	1	0	1	0	0	0	0	0	1	4
NRF2	E79K	3828	0	0	0	0	0	0	0	0	0	0	2	0	0	0	2	4
DDX11	R167T	11993	0	1	0	2	0	0	0	0	0	0	0	0	1	0	0	4
CDP138	R181Q	6167	0	0	0	0	0	0	0	0	1	0	0	1	2	0	0	4
MTF1	R251Q	14558	0	0	0	0	0	0	0	1	2	0	0	0	1	0	0	4
liprin alpha 1	P389Q	5881	0	0	0	4	0	0	0	0	0	0	0	0	0	0	0	4
p53	C277F	465	0	0	2	0	1	0	0	0	0	0	1	0	0	0	0	4
ZNF218	A222T	10204	0	0	0	0	0	1	0	0	0	0	0	0	0	3	0	4
Cas-L	A316T	2591	0	0	0	0	0	0	0	2	0	0	0	0	2	0	0	4
p53	R175G	465	0	0	0	3	0	0	0	1	0	0	0	0	0	0	0	4
ABCB5	R140Q	21679	0	0	0	0	0	0	0	1	2	0	0	0	1	0	0	4
ZNF442	R309Q	6202332	0	0	0	0	0	0	0	0	3	0	0	0	1	0	0	4
FBXW7	R689W	7224	0	0	0	0	0	0	0	0	3	0	0	0	1	0	0	4
ZNF280B	E400K	22814	0	0	0	0	0	0	0	0	1	0	1	0	0	2	0	4
DNAH5	R78Q	13196	0	0	0	0	0	0	0	2	1	0	0	0	1	0	0	4
PCDHB7	E398K	20363	0	0	0	0	0	0	0	0	2	0	0	0	1	1	0	4
Olfr727	L236I	9983344	0	0	1	0	0	0	0	0	2	0	0	0	1	0	0	4
SPATA31A6	P1102L	8484	0	0	2	0	0	0	0	0	0	0	0	0	0	0	2	4
HEXDC	H452P	7585305	0	2	0	2	0	0	0	0	0	0	0	0	0	0	0	4
p53	G244D	465	0	0	0	1	1	0	0	0	0	0	0	0	2	0	0	4
NHE4	F678L	3644623	0	0	0	1	0	0	0	1	2	0	0	0	0	0	0	4
FGFR2	C382R	1262	0	0	0	0	0	0	0	1	2	0	0	1	0	0	0	4
p53	G266E	465	0	0	0	0	0	0	0	0	0	0	0	2	0	0	2	4
p53	P151H	465	0	0	0	0	0	0	0	0	0	0	1	1	1	0	1	4
CFAP61	R1088Q	21719	0	0	0	0	0	0	0	0	1	0	0	0	3	0	0	4
NLRP6	E611G	22145	0	0	0	0	0	3	0	1	0	0	0	0	0	0	0	4
TOX	S354L	15634	0	0	0	0	0	0	0	0	2	0	0	0	2	0	0	4
PCDHB13	P221L	22399	0	0	0	0	1	0	0	0	0	0	0	1	0	2	0	4
BRAF	K601E	577	0	0	0	0	0	1	1	1	1	0	0	0	0	0	0	4
F13B	R438H	17857	0	0	1	0	0	0	0	0	1	0	0	1	0	0	1	4
ZNF560	R694Q	3298250	0	0	1	0	0	0	0	1	2	0	0	0	0	0	0	4
DIS3	R382Q	21769	0	0	0	0	0	0	0	1	2	0	0	0	1	0	0	4
TMEM11	E188K	9983394	0	0	0	0	0	0	0	1	2	0	0	0	1	0	0	4
VHL	S111N	16461	0	4	0	0	0	0	0	0	0	0	0	0	0	0	0	4
GABRA3	R73H	19010	0	0	1	0	0	0	0	0	3	0	0	0	0	0	0	4
p53	P250L	465	0	0	0	1	2	0	0	1	0	0	0	0	0	0	0	4
DLC1	R54C	11726	0	0	0	0	0	0	0	1	2	1	0	0	0	0	0	4
KIF27	R939C	16311	0	0	0	0	0	0	0	0	0	0	0	1	1	1	1	4
NRF2	E82D	3828	0	1	0	0	0	0	0	0	2	0	1	0	0	0	0	4
SDK1	T1181M	19506	0	0	0	0	0	0	0	0	0	0	0	0	3	0	1	4
LRRC7	S797L	14310	0	0	0	0	0	0	0	1	2	0	0	0	1	0	0	4
DOCK1	E843K	6551	0	0	0	0	0	0	0	0	2	0	0	0	2	0	0	4
RIMS2	R821Q	7525	0	0	0	0	0	0	0	1	1	0	0	0	2	0	0	4
peregrin	R66C	5856	0	0	0	0	0	0	0	2	0	0	0	0	2	0	0	4
GLP2R	R210C	13366683	0	0	0	0	1	1	0	1	1	0	0	0	0	0	0	4
5-HT(1B)	T243M	7919	0	0	0	0	0	0	0	1	1	0	1	0	1	0	0	4
ATAD2	D275E	6260	0	0	1	0	0	0	0	2	0	0	1	0	0	0	0	4
OR5D18	F182L	13863506	0	0	0	0	0	0	0	0	2	0	1	0	1	0	0	4
p53	K164E	465	0	0	0	1	1	0	0	0	0	0	0	1	0	1	0	4
FNDC1	R652H	11973	0	0	0	0	0	0	0	1	1	0	0	0	2	0	0	4
TMPRSS4	R175C	7581344	0	0	0	0	1	0	0	0	2	0	0	0	1	0	0	4
ODZ4	R1561W	12168	0	0	0	0	0	0	0	2	2	0	0	0	0	0	0	4
ZNF559	R345Q	5137242	0	0	0	1	0	0	0	0	2	0	0	0	1	0	0	4
CSMD3	R1529H	15151	0	1	0	0	0	0	0	2	0	0	0	0	1	0	0	4
PBX2	Y262F	11816	0	1	0	3	0	0	0	0	0	0	0	0	0	0	0	4
DISP1	R763C	3296601	0	0	0	0	0	0	0	0	2	0	0	0	2	0	0	4
PIK3CA	C901F	7359	0	0	0	0	0	0	0	0	2	0	0	1	0	0	1	4
MARK3	E120K	721	0	0	0	0	1	0	0	0	2	0	0	0	1	0	0	4
ERK2	E322K	832	0	0	0	0	0	0	0	0	0	0	0	1	0	0	3	4
TPSD1	H143R	13592	0	4	0	0	0	0	0	0	0	0	0	0	0	0	0	4
ZC3H4	E779Q	6397	0	0	0	0	0	0	0	4	0	0	0	0	0	0	0	4
PTEN	R130L	1035	0	0	0	0	0	0	0	0	4	0	0	0	0	0	0	4
PLPB1	E226K	16500	0	0	0	0	0	0	0	0	2	0	0	0	2	0	0	4
ASCC3	R136Q	9256	0	0	0	0	0	0	0	0	4	0	0	0	0	0	0	4
TDRD3	R322Q	6977	0	0	0	0	0	0	0	1	3	0	0	0	0	0	0	4
PIK3CA	V344M	7359	0	0	0	0	0	0	0	0	2	0	0	1	0	1	0	4
RHEB	Y35N	7574	0	2	0	0	0	0	0	0	2	0	0	0	0	0	0	4
p53	G266R	465	0	0	0	0	2	0	0	0	0	0	0	0	0	1	1	4
PIK3CA	E39K	7359	0	0	0	0	0	0	0	0	3	0	0	0	0	1	0	4
CACNA1C	S710L	4354	0	0	0	0	0	0	0	0	3	0	0	0	1	0	0	4
CENPE	S859L	12711	0	0	0	0	0	0	0	1	2	0	0	0	1	0	0	4
ZNF765	S254L	15512201	0	0	0	0	0	0	0	0	4	0	0	0	0	0	0	4
EGFR	R108K	592	0	0	0	0	0	0	0	0	0	0	0	0	0	4	0	4
NKCC1	R828Q	7444	0	1	0	0	0	0	0	0	3	0	0	0	0	0	0	4
HS3ST5	R325C	15195	0	0	0	0	0	0	0	0	2	0	0	1	0	0	1	4
GP2	S41L	22862	0	0	0	0	0	0	0	1	1	0	0	0	2	0	0	4
MYO1D	R622C	8192	0	0	0	0	0	0	0	2	0	0	0	1	1	0	0	4
DKK2	R230H	14111603	0	0	0	0	0	0	0	0	0	0	1	1	2	0	0	4
YTHDC2	E185K	6387	0	0	0	0	0	0	0	0	3	0	0	0	1	0	0	4
5-HT(1E)	V146I	1301526	0	0	0	0	0	0	0	1	1	0	0	0	1	1	0	4
IDH1	R132G	10630	0	0	0	0	0	0	1	0	0	1	0	0	0	2	0	4
RIC1	R1265W	15964	0	0	0	0	0	0	0	0	2	0	0	0	2	0	0	4
SLC7A2	R282W	10875	0	0	0	0	0	0	0	1	3	0	0	0	0	0	0	4
Bright	S557G	2878	0	0	0	0	0	0	0	3	1	0	0	0	0	0	0	4
HPS3	S468L	8043	0	0	0	0	0	0	0	0	2	0	0	0	2	0	0	4
LRP6	R675Q	6845	0	0	0	0	0	0	0	0	1	0	0	0	3	0	0	4
PIK3CA	E365K	7359	0	0	0	0	0	0	0	1	1	0	1	1	0	0	0	4
ADCY2	V888I	5102	0	0	0	0	2	0	0	1	0	0	0	0	1	0	0	4
p53	H193Y	465	0	0	0	0	1	0	0	0	0	1	1	1	0	0	0	4
ZNF614	R440H	3620519	0	0	0	1	0	0	0	1	2	0	0	0	0	0	0	4
RPIA	A196T	2895790	0	0	0	0	0	0	0	0	2	0	0	0	1	0	1	4
CNTNAP2	R483Q	1289104	0	0	0	0	0	0	0	1	2	0	0	0	0	1	0	4
POLR3B	L368F	12959	0	3	0	1	0	0	0	0	0	0	0	0	0	0	0	4
TSSK1	E301K	787	0	0	0	0	0	0	0	0	3	0	0	0	0	1	0	4
RCOR2	R254Q	16172	0	0	0	0	1	0	0	0	2	0	0	0	1	0	0	4
FZD6	R416Q	16081	0	0	0	0	0	0	0	0	3	0	1	0	0	0	0	4
KEAP1	R470C	2709400	0	0	1	2	0	0	0	0	0	0	0	0	0	0	1	4
RAPGEF1	R753C	933	0	0	0	0	0	0	0	2	2	0	0	0	0	0	0	4
LUM	E240K	2817044	0	0	0	0	0	0	0	1	1	0	0	1	1	0	0	4
PDZRN4	R965Q	18007	0	0	1	0	0	0	0	0	1	0	0	0	1	0	1	4
OR9A2	V200G	13863500	0	0	0	0	0	0	0	0	0	0	0	4	0	0	0	4
G-alpha(s)	R201H	1834	0	0	2	0	0	0	0	1	0	0	0	0	1	0	0	4
PHACTR3	R49H	17876	0	0	0	1	1	0	0	0	0	0	0	0	1	0	1	4
ZEB2	R302Q	15497	0	0	0	0	0	0	0	0	2	0	0	1	1	0	0	4
BTNL8	V21G	3662679	0	0	0	0	0	0	0	0	0	0	0	1	3	0	0	4
EMR1	R631Q	10248	0	0	0	0	0	0	0	0	3	0	0	0	1	0	0	4
SYT3	A460V	14180	0	0	0	0	0	0	0	2	2	0	0	0	0	0	0	4
SPHK1IP	R49C	23890	0	0	0	0	0	0	0	0	2	0	1	0	1	0	0	4
LRRC74	F230L	5126202	0	0	0	0	0	0	0	0	3	0	0	0	1	0	0	4
F10	E117K	21913	0	0	0	0	0	0	0	1	3	0	0	0	0	0	0	4
mTOR	E1799K	564	0	0	0	0	0	0	0	0	2	0	0	0	1	1	0	4
p16-INK4A	H83Y	2529	0	0	1	0	0	0	0	1	0	0	1	0	0	0	1	4
FAM21A	T379M	23695	0	0	0	0	0	0	0	0	0	0	0	4	0	0	0	4
OR5D13	R231Q	5362952	0	0	0	0	0	0	0	0	2	0	0	1	1	0	0	4
KIF2C	A500T	4764	0	0	0	0	0	0	0	2	2	0	0	0	0	0	0	4
FBP1	R430C	5944	0	0	0	0	0	0	0	0	4	0	0	0	0	0	0	4
MYO3A	N525S	822	0	2	0	0	2	0	0	0	0	0	0	0	0	0	0	4
LDAH	A86V	2317528	0	0	0	0	0	0	0	2	2	0	0	0	0	0	0	4
FAM47B	R532C	19564	0	0	0	0	0	0	0	0	1	0	1	0	1	1	0	4
DTX1	D122E	1290651	0	0	1	0	0	0	0	0	0	0	0	0	0	1	2	4
KIF18A	R17C	8190	0	0	0	0	0	0	0	0	1	0	0	0	3	0	0	4
PCDHGA5	S289L	20449	0	0	0	0	0	0	0	0	2	0	0	0	2	0	0	4
CEP135	S997L	8015	0	0	0	0	0	0	0	0	3	0	0	0	1	0	0	4
CUL1	E485K	9591	0	0	0	1	0	0	0	0	0	0	2	0	0	0	1	4
MGAM	R834Q	18369	0	0	1	0	0	0	0	0	2	0	0	0	0	1	0	4
FAM47C	Q225E	16530	0	0	1	0	0	0	0	0	0	0	3	0	0	0	0	4
TRIM43	G162R	12483517	0	1	0	1	0	0	2	0	0	0	0	0	0	0	0	4
RNPC2	T353I	10694	0	0	0	0	0	0	0	0	3	0	0	0	0	0	1	4
KIF16B	R145Q	22095	0	0	0	0	0	0	0	0	2	0	0	0	2	0	0	4
HRas	G13V	2698	0	0	0	1	0	0	0	0	0	0	0	0	0	0	3	4
CPA6	E398K	12495	0	0	0	0	0	0	0	0	2	0	0	0	1	0	1	4
reelin	F2722L	14741	0	0	0	0	0	0	0	0	3	0	0	0	1	0	0	4
PIK3CA	Y1021C	7359	0	0	0	0	0	0	0	1	2	0	0	0	1	0	0	4
p53	R267P	465	0	0	0	2	0	0	0	0	0	0	0	0	0	1	1	4
PCMTD1	R162Q	5127061	0	1	0	0	0	0	0	0	2	0	0	0	1	0	0	4
KRTAP4-11	S140C	19106544	0	1	1	0	0	0	0	0	0	0	1	0	0	0	1	4
p53	R248L	465	0	0	1	2	0	0	0	0	0	0	0	0	0	1	0	4
SEZ6L	S207L	18852	0	0	0	0	0	0	0	0	2	0	0	0	2	0	0	4
SULT1C4	R85Q	11738	0	0	0	0	0	0	0	0	2	0	0	0	2	0	0	4
CEP44	S253L	21183	0	0	0	0	0	0	0	0	3	0	0	0	1	0	0	4
PHLDA1	Q190H	22223	0	0	0	0	0	0	0	0	0	0	0	4	0	0	0	4
HRas	G12D	2698	0	0	0	0	0	0	0	0	0	0	2	0	0	0	2	4
KLHL5	R326C	22379	0	0	0	0	0	0	0	0	1	0	0	0	3	0	0	4
FOXA1	D226N	14681	0	0	0	0	0	0	1	0	0	0	1	2	0	0	0	4
p53	V173L	465	0	0	0	0	1	0	0	0	1	0	0	1	0	0	1	4
POLQ	R860Q	19313	0	0	0	0	0	0	0	0	2	0	0	0	2	0	0	4
ANK2	R1991L	8302	0	0	0	3	0	0	0	1	0	0	0	0	0	0	0	4
p53	K132E	465	0	0	1	0	1	0	0	0	0	0	0	2	0	0	0	4
CNBD1	L396R	1289754	0	0	0	0	0	0	0	2	0	0	0	1	1	0	0	4
INTS7	R106I	8784	0	0	0	0	0	0	0	0	3	0	0	0	1	0	0	4
KPNA4	R29Q	16706	0	0	0	0	0	0	0	0	2	0	0	0	2	0	0	4
IFT172	A837T	13383	0	0	0	0	0	0	0	3	0	0	0	0	1	0	0	4
CTNNB1	S37A	454	0	0	0	0	0	0	1	0	3	0	0	0	0	0	0	4
MED12	L1224F	14865	0	0	0	0	0	0	3	1	0	0	0	0	0	0	0	4
Kit	D816V	588	0	0	0	0	0	0	0	0	0	4	0	0	0	0	0	4
SLC22A15	S201L	14388	0	0	0	0	0	0	0	0	2	0	0	0	2	0	0	4
EFCAB6	R379K	10494	0	0	1	0	0	0	0	0	0	0	2	0	0	0	1	4
DNAH10	R1888Q	21285	0	0	0	0	0	0	0	0	3	0	0	0	1	0	0	4
p53	P278S	465	0	0	0	1	0	0	0	0	0	0	0	0	0	0	3	4
GPR32	T332P	13365237	0	1	0	0	0	0	0	0	0	0	0	3	0	0	0	4
LRBA	E2103K	9133	0	0	0	0	0	0	0	0	3	0	0	0	0	0	1	4
PCDH19	E530K	15191	0	0	0	0	0	0	0	0	4	0	0	0	0	0	0	4
KRas	Q61L	12721	0	0	1	0	0	0	0	0	1	0	0	0	2	0	0	4
PREX1	E1246K	15187	0	0	0	0	0	0	0	0	3	0	0	0	1	0	0	4
RFX6	A561V	3619026	0	0	0	0	0	0	0	1	1	0	0	0	1	1	0	4
RECQL	A248T	13918	0	0	0	0	0	0	0	2	1	0	0	0	1	0	0	4
ZNF263	R510I	6281284	0	0	0	0	0	0	0	0	3	0	0	0	1	0	0	4
S100A8	K49R	3644551	0	0	1	0	0	1	0	0	0	0	0	0	0	1	1	4
BTN3A2	E153K	14151000	0	0	0	0	0	0	0	0	3	0	0	0	1	0	0	4
ZNF675	R220I	6202946	0	0	0	0	0	0	0	0	3	0	0	0	1	0	0	4
OR5D13	R236C	5362952	0	0	0	0	0	0	0	0	0	0	1	0	0	2	1	4
GluR2	Q607R	1665	0	0	0	0	0	0	0	0	0	0	0	4	0	0	0	4
Abi-1	K445N	3268	0	0	0	0	0	0	0	0	4	0	0	0	0	0	0	4
NRAP	E327K	10099	0	0	0	0	0	0	0	0	1	0	0	0	3	0	0	4
EEF2K	E673K	591	0	0	0	0	0	0	0	2	0	0	2	0	0	0	0	4
ZNF266	R512Q	19539	0	0	0	0	0	0	0	0	2	0	0	0	2	0	0	4
DDX9	V40G	4468	0	1	0	3	0	0	0	0	0	0	0	0	0	0	0	4
LRCH2	R653C	12225	0	0	0	0	0	0	0	1	2	0	0	1	0	0	0	4
AMAC1	R335K	18799488	0	1	1	1	0	0	0	0	0	0	1	0	0	0	0	4
ITGB1	L378I	1721	0	0	0	0	0	0	0	4	0	0	0	0	0	0	0	4
p53	R249M	465	0	0	2	0	0	0	0	0	0	0	0	0	0	1	1	4
RIMS1	R71G	4070	0	0	0	0	0	0	0	3	0	0	0	0	1	0	0	4
TCAIM	R217C	15243733	0	0	0	0	0	0	0	0	3	0	0	0	1	0	0	4
ChaK1	R1862C	2325	0	0	0	0	0	0	0	1	1	0	0	0	2	0	0	4
DNAH10	E1432K	21285	0	1	0	0	0	0	0	0	2	0	0	0	1	0	0	4
SFRP4	R232Q	19090	0	0	0	0	0	0	0	0	3	0	0	0	1	0	0	4
SORBS1	F570L	8106	0	1	0	0	0	0	0	0	1	0	0	0	2	0	0	4
HER2	R678Q	1580	0	0	0	0	0	0	0	2	1	0	0	1	0	0	0	4
ACSM2B	K195N	14155300	0	0	0	0	0	0	0	0	4	0	0	0	0	0	0	4
OXR1	E122K	9435	0	0	0	0	0	0	0	0	4	0	0	0	0	0	0	4
PIK3CA	D350G	7359	0	0	0	0	0	0	0	0	1	0	0	1	2	0	0	4
FAM47A	R505H	1301072	0	1	0	0	0	0	0	0	0	0	0	3	0	0	0	4
TPTE2	E339K	7727402	0	0	0	1	0	0	0	0	2	1	0	0	0	0	0	4
ZNF257	R392I	1303408	0	0	0	0	0	0	0	0	4	0	0	0	0	0	0	4
CRB1	F630V	11964200	0	0	0	0	0	0	0	3	0	0	0	0	1	0	0	4
K15	V205I	10857	0	1	0	0	0	0	0	0	1	0	0	0	0	1	1	4
MAX	R60Q	2689	0	0	0	0	0	0	0	1	2	1	0	0	0	0	0	4
PRAMEF11	C351S	23057606	0	0	3	0	0	0	0	0	0	0	0	0	0	0	1	4
DLC1	S741T	11726	0	0	0	0	0	2	0	0	0	0	2	0	0	0	0	4
LASS3	E84D	4855990	0	0	0	0	0	0	0	0	2	0	0	0	2	0	0	4
OGDHL	A400T	2843329	0	0	0	0	0	0	0	0	2	0	0	0	2	0	0	4
CCDC132	R838C	6318	0	0	0	0	0	0	0	0	4	0	0	0	0	0	0	4
ZHX3	N249K	5972	0	0	0	0	0	0	0	3	0	0	1	0	0	0	0	4
PTEN	R130P	1035	0	0	0	0	0	0	0	0	3	0	0	1	0	0	0	4
PON1	R306Q	24357	0	0	0	0	0	0	0	0	3	0	0	0	1	0	0	4
CARM1	A202V	24025	0	0	2	0	0	0	0	0	0	0	0	0	0	2	0	4
PIK3R1	G376R	872	0	0	0	0	0	0	0	0	0	0	0	0	0	4	0	4
ABCA5	R1476Q	15507	0	0	0	0	0	0	0	0	3	0	0	0	1	0	0	4
FAM40B	R740C	20261	0	0	0	0	0	0	0	3	0	0	0	0	1	0	0	4
ZNF117	R157I	15500508	0	0	0	0	0	0	0	0	3	0	0	0	1	0	0	4
ZNF43	R280C	15505	0	0	0	0	0	0	0	0	4	0	0	0	0	0	0	4
MKK3	R94L	621	0	3	0	0	0	0	0	0	0	0	0	0	1	0	0	4
SALL1	R995W	14506	0	0	2	0	0	0	0	2	0	0	0	0	0	0	0	4
CTNNB1	T41I	454	0	0	0	0	0	0	0	0	4	0	0	0	0	0	0	4
KRas	Q61K	12721	0	0	0	0	0	2	0	0	0	0	0	0	2	0	0	4
CSDE1	R174C	14170	0	0	0	0	0	0	0	0	4	0	0	0	0	0	0	4
ANK3	S2871L	5207	0	0	0	0	0	0	0	1	2	0	0	0	1	0	0	4
MAX	H28R	2689	0	0	0	0	0	0	0	0	4	0	0	0	0	0	0	4
SST	P94Q	3755294	0	0	0	3	0	0	1	0	0	0	0	0	0	0	0	4
HOXA1	R233C	18706	0	0	0	0	0	0	0	2	1	0	0	0	1	0	0	4
PSPH	V116I	19345	0	0	0	1	0	0	0	0	0	0	0	0	0	3	0	4
NNMT	E233K	14006	0	0	0	0	0	0	0	0	3	0	0	0	1	0	0	4
POTEF	K674N	5117948	0	0	0	0	0	0	0	0	3	0	0	0	1	0	0	4
SF3B1	R957Q	2999	0	0	0	0	0	0	0	0	4	0	0	0	0	0	0	4
ZNF254	K179N	15289	0	0	0	0	0	0	0	0	3	0	0	0	1	0	0	4
PASK	T62I	2103	0	2	0	0	0	0	0	0	0	0	1	0	1	0	0	4
neurabin 1	R24Q	7421	0	0	0	0	0	0	0	1	2	0	0	0	1	0	0	4
NLRC4	D593N	1301883	0	0	0	0	0	0	0	0	2	0	0	0	2	0	0	4
ZNF488	R206Q	3618897	0	0	0	0	0	0	0	1	3	0	0	0	0	0	0	4
BNC2	S575R	16107	0	0	0	0	0	0	0	4	0	0	0	0	0	0	0	4
SOX17	S403I	1175092	0	0	0	0	0	0	0	0	4	0	0	0	0	0	0	4
CCDC144A	S1264L	22695	0	0	0	0	0	0	0	0	3	0	0	0	1	0	0	4
USP33	R36Q	16049	0	0	0	0	0	0	0	0	3	0	0	0	1	0	0	4
C12orf4	R335Q	21911	0	0	0	0	0	0	0	0	4	0	0	0	0	0	0	4
METTL14	R298P	1257002	0	0	0	0	0	0	0	0	4	0	0	0	0	0	0	4
EXOC1	R588C	11946	0	0	0	0	0	0	0	0	4	0	0	0	0	0	0	4
ZNF709	R468I	9615702	0	0	0	0	0	0	0	0	4	0	0	0	0	0	0	4
RLN3R1	A60V	12110	0	0	0	0	0	0	0	3	0	0	0	0	1	0	0	4
ZNF354B	D609N	10290162	0	0	0	0	0	0	0	0	4	0	0	0	0	0	0	4
CHD-1	R1189Q	2594	0	0	0	0	0	0	0	1	2	0	0	0	1	0	0	4
TXNL1	R234C	9365	0	0	0	0	0	0	0	0	4	0	0	0	0	0	0	4
ZNF217	A671T	5770	0	0	0	0	0	0	0	2	1	0	0	0	1	0	0	4
FAM46D	S69R	1299968	0	0	0	0	0	0	0	4	0	0	0	0	0	0	0	4
Titin	D17750N	2059	0	0	0	0	0	0	0	0	4	0	0	0	0	0	0	4
KRTAP1-1	S34C	28788609	0	4	0	0	0	0	0	0	0	0	0	0	0	0	0	4
ANKHD1	N197T	8961	0	0	0	0	0	0	0	0	0	0	0	3	0	0	0	3
PDE7B	E11K	7877	0	0	0	0	0	0	0	0	2	0	0	0	1	0	0	3
ZNF439	R262I	15551309	0	0	0	0	0	0	0	0	1	0	0	0	2	0	0	3
COL12A1	R1031C	12517	0	0	0	0	0	0	0	1	1	0	0	0	0	1	0	3
CTNNAL1	R307W	18327	0	0	0	1	0	0	0	1	0	0	0	0	1	0	0	3
TPST2	V128G	2813732	0	0	2	0	0	0	0	0	0	0	0	0	0	0	1	3
FNDC7	R510W	10244977	0	0	0	0	0	0	0	1	2	0	0	0	0	0	0	3
MMRN1	F917L	21402	0	0	0	0	0	0	0	0	3	0	0	0	0	0	0	3
TRIM3	R479H	18381	0	0	0	0	0	0	0	0	1	0	0	2	0	0	0	3
FLRT2	E102K	11950	0	0	0	0	0	0	0	0	2	0	0	0	1	0	0	3
EPHX4	R282Q	15250913	0	0	0	0	0	0	0	0	3	0	0	0	0	0	0	3
TPR	S2155L	5796	0	0	0	0	0	0	0	0	1	0	0	0	2	0	0	3
OR2G6	A232V	18518	0	0	0	0	0	0	0	0	1	0	0	1	0	0	1	3
SEMG1	R372C	11739	0	0	0	0	0	0	0	1	0	0	0	0	0	2	0	3
smMLCK	R1301C	2112	0	0	0	0	0	1	0	1	0	0	0	0	0	0	1	3
ZNF765	R319I	15512201	0	0	0	0	0	0	0	0	2	0	0	0	1	0	0	3
PCDHGA8	G599V	23057602	0	3	0	0	0	0	0	0	0	0	0	0	0	0	0	3
RHOA	R5W	1038	0	0	0	0	0	0	0	1	0	0	0	2	0	0	0	3
USP12	R245W	14779	0	0	0	0	0	0	0	0	0	0	0	2	0	1	0	3
B-Myb	E556K	2985	0	0	0	0	0	0	0	0	2	0	0	1	0	0	0	3
SOCS5	S75Y	7230	0	0	0	0	0	0	0	0	2	0	0	1	0	0	0	3
SOCS5	S464L	7230	0	0	0	1	0	0	0	0	0	0	0	0	2	0	0	3
p53	R213Q	465	0	1	0	0	0	0	0	0	1	0	0	0	0	1	0	3
SAMD3	E446K	5088171	0	0	0	0	0	0	0	0	2	0	0	0	1	0	0	3
SMAD2	R321Q	540	0	0	0	0	0	0	0	1	0	0	0	0	2	0	0	3
ZNF658	R818I	22681	0	0	0	0	0	0	0	0	2	0	0	0	1	0	0	3
nAChRB3	L117I	2453593	0	0	0	0	0	0	0	0	2	0	1	0	0	0	0	3
Kv9.3	D464N	21404	0	1	0	0	1	0	0	0	0	0	0	0	1	0	0	3
2018-10-09	A305V	3574921	0	0	0	0	0	0	0	0	2	0	0	1	0	0	0	3
mTOR	F1888L	564	0	2	0	0	0	0	0	0	1	0	0	0	0	0	0	3
PKHD1L1	R2846H	21563	0	0	0	0	0	0	0	2	1	0	0	0	0	0	0	3
MYST4	R1254H	6411	0	0	0	0	0	0	0	2	1	0	0	0	0	0	0	3
SMARCC2	E634K	6288	0	0	0	0	0	0	0	2	0	0	0	0	0	0	1	3
RPL26L1	L119I	18021	0	0	0	0	0	0	0	1	2	0	0	0	0	0	0	3
PTH2R	V150I	3066855	0	0	0	0	0	0	0	2	1	0	0	0	0	0	0	3
ATRNL1	G630R	3754692	0	0	0	1	0	0	0	0	1	0	1	0	0	0	0	3
UBP1	P297S	1304044	0	1	0	0	1	0	0	0	0	0	0	0	1	0	0	3
JARID1B	R1253Q	10472	0	0	1	0	0	0	0	1	0	0	0	0	1	0	0	3
LSM11	R180W	13065	0	0	0	0	0	0	0	0	2	0	0	0	1	0	0	3
C6	K817T	2432164	0	0	0	0	0	0	0	2	0	0	0	0	1	0	0	3
ZMAT3	E284D	5128824	0	0	0	0	0	0	0	0	2	0	0	0	1	0	0	3
GLRA3	L454I	19652	0	0	0	0	0	0	0	0	1	0	0	0	2	0	0	3
OR7D2	A263V	2844771	0	0	0	1	0	0	0	1	0	0	0	0	0	1	0	3
ZNF502	T311M	3641719	0	0	0	0	0	0	0	2	0	0	0	1	0	0	0	3
MBNL2	V298I	2822602	0	0	0	0	0	0	0	2	0	0	0	0	1	0	0	3
MFF	R162C	16291	0	0	0	0	0	0	0	0	1	0	0	0	2	0	0	3
KRTAP4-9	D18V	19098935	0	1	1	0	0	0	0	0	0	0	0	1	0	0	0	3
mGluR6	V775M	2472386	0	0	0	0	0	0	0	1	0	0	1	0	1	0	0	3
RAE1	A275V	8895	0	0	0	0	0	0	0	1	1	0	0	0	1	0	0	3
TAAR5	R330H	13364838	0	0	0	0	0	0	0	1	1	0	0	0	1	0	0	3
galectin-4	R240H	2821076	0	0	1	0	0	0	0	1	1	0	0	0	0	0	0	3
KIF5A	R111Q	17914	0	0	0	0	0	0	0	0	2	0	0	0	1	0	0	3
TCEB3B	A116T	15284	0	0	0	0	0	0	1	1	0	0	0	0	1	0	0	3
ZNF236	T1410M	16103	0	0	0	0	0	0	0	3	0	0	0	0	0	0	0	3
ABCA1	S824L	3993	0	0	0	0	0	0	0	0	1	0	1	0	1	0	0	3
DOPEY2	Y2048S	13690	0	3	0	0	0	0	0	0	0	0	0	0	0	0	0	3
CYP1A2	V483M	8021	0	0	0	0	0	0	0	0	2	0	0	1	0	0	0	3
ADAMTS17	R1089C	1285210	0	0	0	0	0	0	0	0	1	0	0	1	1	0	0	3
TBX21	E494K	10313	0	0	0	0	0	0	0	0	0	0	0	0	1	0	2	3
RBM9	A340T	4903212	0	0	0	0	0	0	0	0	1	0	0	0	2	0	0	3
SHC1	R456W	1043	0	0	0	1	0	0	0	1	0	0	0	0	0	0	1	3
LGALS3BP	S557F	13878	0	0	0	1	0	0	0	0	1	0	0	0	0	0	1	3
NOL5A	A103T	10647	0	0	0	0	0	0	0	1	1	0	0	0	1	0	0	3
CNR1	T377M	5099	0	0	0	0	0	0	0	2	0	0	0	0	1	0	0	3
PCDHA10	G539A	15071	0	0	1	0	0	0	0	0	0	0	0	0	0	0	2	3
CD44	V36M	4680	0	0	0	0	0	0	0	1	0	0	0	1	1	0	0	3
MYO3B	E707K	2511	0	0	0	0	0	0	0	0	2	0	0	0	1	0	0	3
p53	P278R	465	0	0	0	1	1	0	0	0	0	0	0	0	1	0	0	3
LECT2	C25Y	10243900	0	0	1	0	0	1	0	0	0	0	0	0	0	0	1	3
PLXNA1	E1295K	10345	0	0	0	0	0	0	0	0	3	0	0	0	0	0	0	3
GRK4	R26C	698	0	0	0	0	0	0	0	0	1	0	0	1	1	0	0	3
GPR115	R123Q	1306528	0	0	0	0	0	0	0	0	2	0	0	0	0	0	1	3
NAV3	R1663H	1275500	0	0	0	0	0	0	0	1	2	0	0	0	0	0	0	3
nNOS	R415Q	1018	0	0	0	0	0	0	0	1	0	0	0	1	1	0	0	3
RASGRF1	R268C	1602	0	0	0	0	0	0	0	1	0	0	0	0	1	0	1	3
Titin	E7331K	2059	0	0	0	0	0	0	0	0	3	0	0	0	0	0	0	3
CDC5L	L235V	3137	0	0	0	0	0	0	0	1	0	0	0	2	0	0	0	3
TRA2B	R65Q	5912	0	0	0	0	0	0	0	1	0	0	1	0	1	0	0	3
p53	R249W	465	0	0	1	1	0	0	0	0	1	0	0	0	0	0	0	3
CCDC74A	M169T	2453109	0	1	0	0	0	0	0	0	0	0	0	2	0	0	0	3
ZCCHC7	E13K	2617126	0	0	0	0	0	0	0	0	2	0	0	1	0	0	0	3
SCN3A	R620Q	21598	0	0	1	1	0	0	0	1	0	0	0	0	0	0	0	3
ADD2	T657M	3175	0	0	0	0	0	0	0	0	0	0	1	0	1	0	1	3
INPP4B	E775K	19454	0	0	0	0	0	0	0	0	2	0	0	0	1	0	0	3
Myf-5	E104K	9098	0	0	0	1	0	0	0	0	1	0	0	0	0	0	1	3
NIPBL	G515W	6434	0	0	0	3	0	0	0	0	0	0	0	0	0	0	0	3
OAS3	R253Q	13686	0	0	0	0	0	0	0	1	2	0	0	0	0	0	0	3
FGA	R35C	5058	0	0	0	0	0	0	0	1	0	0	0	0	1	0	1	3
ZNF334	R275H	8362	0	0	0	0	0	0	0	2	0	0	0	0	0	0	1	3
Kv11.2	A353T	12003202	0	0	1	0	0	0	0	1	0	0	0	0	1	0	0	3
p53	R283P	465	0	0	1	1	0	0	0	0	0	0	0	0	0	0	1	3
VPS13B	A3628V	12929	0	0	1	0	0	0	0	0	1	0	0	0	1	0	0	3
ETNK2	T205M	7586966	0	0	0	0	0	0	0	1	0	0	0	0	1	0	1	3
PPIL1	R152H	12022	0	0	0	0	0	0	0	2	1	0	0	0	0	0	0	3
FAT2	S582L	12967	0	0	0	0	0	0	0	0	2	0	0	0	1	0	0	3
TEX35	R195W	5144293	0	0	0	0	0	0	0	1	0	0	0	1	1	0	0	3
SCN11A	K303N	12637	0	0	0	0	0	0	0	1	2	0	0	0	0	0	0	3
SDHA	A236T	10556	0	0	0	0	0	0	0	1	1	0	0	0	1	0	0	3
SLITRK4	R204H	18552	0	0	0	0	0	0	0	0	0	0	0	0	1	1	1	3
TCHP	A371T	21252	0	0	0	0	0	0	0	1	1	0	0	0	1	0	0	3
CCDC150	R103Q	5073400	0	0	0	0	0	0	0	0	1	0	1	0	1	0	0	3
PTPRU	R1166H	22437	0	0	0	0	0	0	0	1	1	0	0	0	1	0	0	3
SLC4A4	V770I	16742	0	0	0	0	0	0	0	0	1	0	1	0	0	1	0	3
INTU	R843C	19512	0	0	0	0	0	0	0	1	1	0	0	0	1	0	0	3
PXDN	R293H	22622	0	1	0	0	0	0	0	1	1	0	0	0	0	0	0	3
LACTB	R221C	10156	0	0	0	0	0	0	0	0	2	0	0	0	0	0	1	3
PLEKHG1	R405H	8334	0	0	0	0	0	0	0	0	2	0	0	0	1	0	0	3
EXOC1	K430N	11946	0	0	0	0	0	0	0	0	2	0	1	0	0	0	0	3
DOCK10	S1349L	14304	0	0	0	0	0	0	0	1	1	0	0	0	1	0	0	3
JMJD2C	R121H	17641	0	0	0	0	0	0	0	1	1	0	0	1	0	0	0	3
ATP10B	V239M	5156016	0	0	1	0	0	0	0	1	0	0	0	1	0	0	0	3
GH2	T93M	14737007	0	0	1	0	0	0	1	0	0	0	0	1	0	0	0	3
p53	C141W	465	1	0	0	1	0	0	0	0	0	1	0	0	0	0	0	3
CC2D2A	R1284C	5116018	0	0	0	0	0	0	0	0	1	0	0	0	2	0	0	3
H2B2F	R93S	9259	0	0	0	1	0	0	2	0	0	0	0	0	0	0	0	3
FAM179B	D1713N	17475	0	0	0	0	0	0	0	1	1	0	0	0	1	0	0	3
USP32	S1516L	5924	0	0	0	0	0	0	0	1	2	0	0	0	0	0	0	3
FBN2	E1144K	1305023	0	0	0	0	0	0	0	0	1	0	1	0	1	0	0	3
LPPR4	R458Q	10665	0	0	0	0	0	0	0	0	1	0	0	0	1	0	1	3
VPS13C	E1100K	9383	0	0	0	0	0	0	0	0	2	0	0	0	1	0	0	3
EMILIN2	K759N	1304629	0	0	1	0	0	0	0	0	1	0	1	0	0	0	0	3
SNAP-25	R8H	2038	0	0	0	0	0	0	0	0	1	0	0	1	0	0	1	3
TBX5	S432L	11782	0	0	0	0	0	0	0	0	1	0	1	1	0	0	0	3
PAPSS1	R386Q	3508732	0	1	0	0	0	0	0	0	1	0	0	0	1	0	0	3
KBTBD7	R546W	17759	0	0	0	0	0	0	0	0	2	0	0	0	1	0	0	3
FSCN3	R285C	2232211	0	0	0	0	0	0	0	1	1	0	0	0	1	0	0	3
PC	R583H	15710	0	0	0	0	0	0	0	1	0	0	0	1	1	0	0	3
PCDHAC2	A736V	2895690	0	0	0	0	0	0	0	1	0	0	0	0	2	0	0	3
KIF2B	R174C	12155	0	0	1	0	0	0	0	0	1	0	0	0	1	0	0	3
PCDHA11	A743T	22197	0	0	0	0	0	0	0	1	1	0	0	0	1	0	0	3
FAM5C	R632C	2470707	0	0	0	0	0	0	0	1	1	0	0	0	1	0	0	3
TSC22D2	S735Y	13758	0	0	0	0	0	0	0	1	1	0	0	0	1	0	0	3
DNAH3	R2576H	12246	0	0	0	0	0	0	0	1	0	0	0	0	1	1	0	3
CCDC170	T31M	20497	0	0	0	0	0	0	0	1	0	0	0	0	1	0	1	3
PCNXL2	R135Q	2236503	0	0	0	0	0	0	0	1	0	0	0	0	2	0	0	3
KLK4	S139L	7581459	0	0	0	0	0	0	0	1	1	0	0	0	1	0	0	3
UNC13B	R665C	7215	0	0	0	0	0	0	0	1	2	0	0	0	0	0	0	3
p53	L130V	465	0	0	0	0	1	0	0	1	0	0	0	1	0	0	0	3
OR4C16	R31H	12672505	0	0	1	0	0	0	0	0	0	0	0	0	0	1	1	3
p53	S241C	465	0	1	0	0	0	0	0	0	1	0	0	1	0	0	0	3
DENND4A	V965I	14423	0	0	0	0	0	0	0	1	1	0	1	0	0	0	0	3
FAM161A	R306W	16253	0	0	1	0	0	0	0	0	2	0	0	0	0	0	0	3
GSK3A	A146T	603	0	0	0	0	0	0	0	0	2	0	0	0	1	0	0	3
COL5A1	R193H	20229	0	0	0	0	0	0	0	1	1	0	0	0	1	0	0	3
COX-1	P541L	5155804	0	0	0	0	0	0	0	1	0	0	0	1	1	0	0	3
MAGE-A10	H261Q	1238958	0	1	1	0	0	0	0	0	0	0	0	0	1	0	0	3
OR2T12	E171K	6202611	0	0	0	0	0	0	0	0	2	0	0	0	1	0	0	3
ZNF385B	R393W	2381116	0	0	0	0	0	0	0	1	1	0	0	0	1	0	0	3
ITK	E196K	1222	0	0	0	0	0	0	0	0	1	0	0	0	2	0	0	3
PGBD1	S747L	12838	0	0	0	0	0	0	0	0	2	0	0	0	0	0	1	3
ZNF709	R412I	9615702	0	0	0	0	0	0	1	0	1	0	0	0	1	0	0	3
USP29	F81L	12032	0	0	0	0	0	0	0	0	1	0	0	0	2	0	0	3
ZNF81	R152H	1303628	0	0	0	0	0	0	0	1	2	0	0	0	0	0	0	3
ACOX1	E481K	10612	0	0	0	0	0	0	0	0	2	0	1	0	0	0	0	3
EHBP1L1	R50H	17251	0	0	0	0	0	0	0	0	1	0	0	1	1	0	0	3
PIK3CA	H1047Y	7359	0	0	0	0	0	0	0	1	1	0	0	1	0	0	0	3
GJA1	R239W	949	0	0	0	0	0	0	0	1	1	0	0	0	1	0	0	3
MUC17	P1397L	22579	0	0	1	0	0	0	0	1	0	0	0	0	0	1	0	3
CACNA1E	R1594H	7314	0	0	0	0	0	0	0	2	1	0	0	0	0	0	0	3
H2B1H	E77K	8390	0	0	1	1	0	0	0	0	0	0	0	1	0	0	0	3
EGFR	H304Y	592	0	0	0	0	0	0	0	0	0	0	0	0	0	3	0	3
SLC8A2	E706D	18399	0	0	0	0	0	0	0	1	1	0	1	0	0	0	0	3
LAMB3	R367H	20313	0	0	1	0	0	0	0	0	1	0	0	0	1	0	0	3
DOCK2	R572Q	2682	0	0	0	0	0	0	0	1	1	0	0	0	1	0	0	3
HECW2	R1101C	12749	0	0	0	0	0	0	0	0	2	0	0	0	1	0	0	3
Il1f9	R121H	7115325	0	0	1	0	0	0	0	1	0	0	0	0	1	0	0	3
ZNF528	R279Q	22418	0	0	0	0	0	0	0	0	1	0	0	0	2	0	0	3
SLC6A1	A38V	22317	0	0	0	0	0	0	0	1	1	0	0	0	1	0	0	3
ITGA2B	G472R	9127	0	0	0	0	1	0	0	0	1	0	1	0	0	0	0	3
ERC2	R528C	17978	0	0	0	0	0	0	0	1	1	0	0	0	1	0	0	3
DNAH7	F1587L	13489	0	0	0	1	0	0	0	0	1	0	0	0	0	0	1	3
ABCC12	R615H	18212	0	0	0	0	0	0	0	1	1	0	0	0	0	0	1	3
CATSPER1	V166M	3564339	0	0	0	0	1	0	0	0	1	0	0	0	0	0	1	3
RSPH10B	M550I	3754066	0	2	0	0	0	0	0	0	0	0	0	1	0	0	0	3
FAM154B	S56L	3789200	0	0	0	0	0	0	0	0	2	0	0	0	1	0	0	3
SLC7A14	A242V	4852844	0	0	0	0	0	0	0	0	2	0	0	0	1	0	0	3
EFR3A	R53Q	13738	0	0	0	0	0	0	0	0	2	0	0	0	1	0	0	3
FCN1	S247Y	1305052	0	0	0	0	0	0	0	0	2	0	0	0	1	0	0	3
ADAM29	P31L	2350547	0	1	0	0	0	0	0	0	0	0	0	1	0	1	0	3
BMP6	R231H	24250	0	0	0	0	0	0	0	1	0	0	0	1	1	0	0	3
ADAM29	V205I	2350547	0	0	0	0	0	0	0	0	0	0	0	0	1	2	0	3
MOCOS	R419Q	6310	0	1	0	0	0	0	0	0	1	0	0	0	1	0	0	3
TPSD1	I144V	13592	0	3	0	0	0	0	0	0	0	0	0	0	0	0	0	3
EFCAB5	R1256C	22563	0	0	0	0	0	0	0	2	1	0	0	0	0	0	0	3
NEUROD6	A239V	2842745	0	0	0	0	0	1	0	0	1	0	0	1	0	0	0	3
FGD6	R321Q	6837	0	0	0	0	0	0	0	1	1	0	0	0	1	0	0	3
endophilin B2	R145H	13952	0	0	0	0	0	0	0	1	2	0	0	0	0	0	0	3
BRAF	N581S	577	0	0	2	0	1	0	0	0	0	0	0	0	0	0	0	3
OR2L3	M227I	1302081	0	0	0	0	0	0	0	0	1	0	1	1	0	0	0	3
GNPTAB	V77I	15235	0	0	1	0	0	0	0	0	1	0	0	0	1	0	0	3
SMCR8	E175K	20908	0	0	0	0	0	0	0	0	3	0	0	0	0	0	0	3
ARHGAP29	R647Q	17249	0	0	0	0	0	0	0	1	1	0	0	0	1	0	0	3
FBXW7	G423V	7224	0	0	0	0	0	0	0	0	3	0	0	0	0	0	0	3
PARVG	A86G	12991	0	0	0	0	0	0	0	0	0	0	0	3	0	0	0	3
syndecan-1	R277S	6971	0	0	0	2	0	0	1	0	0	0	0	0	0	0	0	3
hnRNP U	R709C	4168	0	0	0	0	0	0	0	0	1	0	0	1	0	0	1	3
CDH12	D674N	1238558	0	0	0	0	0	0	0	0	1	0	0	0	2	0	0	3
ACOT2	H475R	19724	0	0	0	0	0	0	0	0	0	0	0	3	0	0	0	3
CPLX4	A153V	3291093	0	0	0	0	0	0	0	1	0	0	0	0	1	0	1	3
HS3ST2	R210H	5157731	0	0	0	0	0	0	0	1	0	0	0	1	0	0	1	3
SLC26A10	R434C	3067073	0	0	1	0	0	0	0	0	2	0	0	0	0	0	0	3
ARHGEF12	R113Q	10729	0	0	0	0	0	0	0	1	2	0	0	0	0	0	0	3
SPG20	R249Q	13053	0	0	0	0	0	0	0	0	2	0	0	0	0	0	1	3
IL5RA	L47I	7889	0	0	0	0	0	0	0	0	1	0	0	0	2	0	0	3
TULP4	E163K	14270	0	0	0	0	0	0	0	0	2	0	0	0	1	0	0	3
XYLT1	R754C	3724931	0	1	0	0	0	0	0	0	1	0	0	1	0	0	0	3
PTPRT	E181K	25085700	0	0	0	0	0	0	0	0	0	0	0	2	0	0	1	3
PCDHAC2	R596Q	2895690	0	0	0	0	0	0	0	0	2	0	0	0	1	0	0	3
p53	R280G	465	0	0	1	0	0	0	0	0	0	1	0	0	0	0	1	3
KRTAP4-11	R121K	19106544	0	1	1	0	0	0	0	0	0	0	0	0	0	0	1	3
AP-2 beta	S244L	19106	0	0	0	0	0	0	0	0	2	0	0	0	1	0	0	3
A2M	R174H	9411	0	0	1	0	0	0	0	0	1	0	0	0	1	0	0	3
ZNF57	S56Y	7025	0	0	0	0	0	0	0	1	2	0	0	0	0	0	0	3
GALNT16	R141H	8185	0	0	0	0	0	0	0	2	1	0	0	0	0	0	0	3
SILV	R642H	18842	0	0	0	0	0	0	0	2	1	0	0	0	0	0	0	3
ZNF75A	M119I	15510170	0	0	0	0	0	0	0	1	0	0	0	1	1	0	0	3
CPED1	R302C	23711	0	0	0	0	0	0	0	2	0	0	0	0	1	0	0	3
DECR1	F43L	15748	0	0	0	0	0	0	0	0	1	0	1	1	0	0	0	3
Kv4.3	R221C	7363	0	1	0	0	0	0	0	1	1	0	0	0	0	0	0	3
BTBD11	A561V	2417303	0	0	0	0	0	0	0	3	0	0	0	0	0	0	0	3
Kv9.2	D211N	19044	0	0	0	0	0	0	0	0	3	0	0	0	0	0	0	3
LCHN	A149V	3565260	0	0	0	0	0	0	0	0	3	0	0	0	0	0	0	3
FGFR3	R248C	1177	0	0	0	1	0	0	0	0	0	0	2	0	0	0	0	3
TRIM59	R51Q	14375	0	0	0	0	0	0	0	0	3	0	0	0	0	0	0	3
F13A1	E273K	7262	0	0	0	0	0	0	0	1	2	0	0	0	0	0	0	3
KIF2B	R504W	12155	0	0	0	0	0	0	0	2	1	0	0	0	0	0	0	3
GABRG2	S3L	5528	0	0	0	0	0	0	0	1	2	0	0	0	0	0	0	3
SYT4	K89N	22221	0	0	0	0	0	0	0	0	1	0	0	1	1	0	0	3
SP3	R596W	12316	0	0	0	0	0	0	0	0	2	0	0	0	1	0	0	3
HRas	G13R	2698	0	0	0	1	0	0	0	0	0	0	1	0	0	0	1	3
CLSTN3	R269H	8173	0	0	0	0	0	0	0	2	1	0	0	0	0	0	0	3
HRG	E294K	17962	0	0	0	0	0	0	0	0	1	0	0	1	1	0	0	3
p53	L111Q	465	0	0	0	1	0	0	0	1	0	0	0	1	0	0	0	3
IPO9	F394L	18269	0	0	0	0	0	0	0	0	2	0	0	0	1	0	0	3
C1orf141	Q319H	2410935	0	0	0	0	0	0	0	1	2	0	0	0	0	0	0	3
ZNF766	E324D	23265	0	0	0	0	0	0	0	0	2	0	0	0	1	0	0	3
E2F7	R185H	21602	0	0	0	0	0	0	0	2	1	0	0	0	0	0	0	3
OR4M2	R150M	10300707	0	0	1	1	0	0	0	0	0	0	0	0	0	0	1	3
p53	N239S	465	0	0	1	0	1	0	0	0	1	0	0	0	0	0	0	3
UNC13A	A685T	10538	0	0	0	0	0	1	0	0	0	0	0	1	1	0	0	3
PCDHB8	V474I	23057600	0	1	1	0	0	0	0	0	1	0	0	0	0	0	0	3
LRP1B	Q859H	11924	0	0	1	0	0	0	0	1	1	0	0	0	0	0	0	3
CYP4F2	G470R	2464846	0	0	0	0	0	0	0	2	1	0	0	0	0	0	0	3
ZNF678	R313I	1303522	0	0	0	0	0	0	0	0	1	0	0	0	2	0	0	3
amphiphysin	R292W	7381	0	0	0	0	0	0	0	0	1	0	0	0	2	0	0	3
ACF7	F722L	9135	0	0	0	0	0	0	0	0	1	0	0	0	2	0	0	3
SORL1	R1842H	13166	0	0	0	0	0	0	0	0	2	0	0	0	1	0	0	3
PTPRZ1	S1175Y	11956	0	0	0	0	0	0	0	0	2	0	0	0	1	0	0	3
PER3	A1007T	14729	0	1	0	0	0	0	0	0	0	0	0	2	0	0	0	3
WWP2	E811K	10298	0	0	0	0	0	0	0	0	2	0	0	1	0	0	0	3
EYA2	R303H	1299735	0	0	0	0	0	0	0	2	1	0	0	0	0	0	0	3
mGluR8	E365D	22131	0	0	0	0	0	0	0	0	2	0	0	0	1	0	0	3
ACE	R508Q	4352	0	0	0	0	1	0	0	0	2	0	0	0	0	0	0	3
HARS	R232H	13844	0	0	0	0	0	0	0	1	2	0	0	0	0	0	0	3
PCDHA12	A537V	6202146	0	0	0	0	0	0	1	1	0	0	1	0	0	0	0	3
GluR7	R450W	22043	0	0	0	1	0	0	0	0	0	1	0	0	1	0	0	3
RAMP3	D145N	14553153	0	0	0	0	0	0	0	0	1	0	0	0	1	1	0	3
ATP6V0A4	R191Q	15061	0	0	0	0	0	0	0	0	1	0	0	0	2	0	0	3
ADAMTS18	R1097H	21743	0	0	0	0	0	0	0	2	0	0	0	0	0	0	1	3
KIF18A	S841L	8190	0	0	0	0	0	0	0	1	1	0	0	0	0	0	1	3
NMUR2	T205M	10302929	0	1	1	0	1	0	0	0	0	0	0	0	0	0	0	3
MRPL49	V96I	5116249	0	0	0	0	0	0	0	1	2	0	0	0	0	0	0	3
MTX3	E100K	3663718	0	0	0	0	0	0	0	0	2	0	1	0	0	0	0	3
PTER	R282C	18997855	0	0	0	0	0	0	0	1	1	0	0	0	1	0	0	3
PLP1	R137W	18580	0	0	0	0	1	0	0	2	0	0	0	0	0	0	0	3
PSD3	R485H	10440	0	0	0	1	0	0	0	1	0	0	0	0	0	0	1	3
ABCA1	A1407T	3993	0	0	0	0	0	0	0	2	1	0	0	0	0	0	0	3
MARVELD2	R280Q	6846	0	0	0	0	0	0	0	1	1	0	0	0	0	0	1	3
AT2	R155I	16454	0	0	0	0	0	0	0	0	2	0	0	0	1	0	0	3
SKIV2L2	T482M	9631	0	0	1	0	0	0	0	0	2	0	0	0	0	0	0	3
SIAH2	R281H	17420	0	0	0	0	0	0	0	2	0	0	0	0	1	0	0	3
AQP2	N68T	3616	0	0	2	0	0	0	0	0	0	0	0	0	0	0	1	3
SAMD9	S623Y	15279	0	0	0	0	0	0	0	0	2	0	0	0	1	0	0	3
PDPR	R427C	6198297	0	2	0	0	0	0	0	0	0	0	0	1	0	0	0	3
myomesin 2	R123H	15566	0	0	0	0	0	0	0	0	1	0	0	0	1	1	0	3
ZNF182	R450I	6197678	0	0	0	0	0	0	0	0	2	0	0	0	1	0	0	3
VIT	R533C	17663	0	1	0	0	0	0	0	1	0	0	1	0	0	0	0	3
HER3	T355I	830	0	0	0	0	0	0	0	1	0	0	0	2	0	0	0	3
CCDC141	K918N	17897	0	0	0	0	0	0	0	0	2	0	0	0	1	0	0	3
p53	C135Y	465	0	0	0	0	1	0	0	1	0	0	0	1	0	0	0	3
IFT140	A1084V	10435	0	0	0	0	0	0	0	0	1	0	0	0	1	0	1	3
PRDM9	E93D	21221	0	0	1	0	0	0	0	2	0	0	0	0	0	0	0	3
TMTC2	T409R	19494	0	0	0	1	0	0	0	0	0	0	0	0	0	0	2	3
ZNF749	Q457E	19524	0	0	1	0	0	0	0	0	0	0	2	0	0	0	0	3
ROS	R245I	1958	0	0	0	0	0	0	0	0	3	0	0	0	0	0	0	3
ACTA2	V203I	2350507	0	0	0	0	0	0	0	0	1	0	0	1	1	0	0	3
SEMA3A	D81N	13206	0	0	0	0	0	0	0	1	0	0	0	0	2	0	0	3
COL6A6	D920N	3065713	0	0	0	1	0	0	0	0	0	0	1	1	0	0	0	3
GAS7	R340Q	14665	0	0	1	0	0	0	0	1	0	0	0	0	1	0	0	3
PCDHA7	V374M	18988	0	0	0	0	0	0	0	1	1	0	0	0	0	0	1	3
IREB2	S939L	13964	0	0	0	0	0	0	0	0	2	0	1	0	0	0	0	3
FAM135B	R701Q	22948004	0	0	0	0	0	0	0	1	1	0	0	1	0	0	0	3
CEFIP	A96V	1286924	0	0	0	0	0	0	0	1	1	0	0	0	1	0	0	3
RFX2	S219Y	3710293	0	0	0	0	0	0	0	1	1	0	0	0	1	0	0	3
GLYAT	R131C	1279306	0	0	1	0	0	0	0	0	0	0	0	0	1	1	0	3
LSAMP	R97Q	2822102	0	0	0	0	0	0	0	0	2	0	0	0	1	0	0	3
SLCO4A1	T297M	5945	0	0	0	1	0	0	0	1	0	0	0	0	0	1	0	3
GMPPB	D114N	2471968	0	0	0	0	0	0	0	2	1	0	0	0	0	0	0	3
KRT27	R195Q	24145	0	0	0	0	0	0	1	0	0	0	0	1	1	0	0	3
p53	Q331H	465	0	0	0	1	0	0	0	0	0	0	0	0	1	0	1	3
MYOT	E5K	14018	0	0	0	0	0	0	0	1	1	0	0	0	1	0	0	3
ATG18	A204V	3592483	0	0	0	0	0	0	0	1	1	0	0	0	1	0	0	3
FNBP1L	R65W	7332	0	2	0	0	0	0	0	1	0	0	0	0	0	0	0	3
NALP4	V229I	10436	0	0	0	0	1	0	0	0	0	0	0	0	2	0	0	3
KHDC4	Q444P	22497	0	1	0	0	0	0	0	0	0	0	0	0	0	1	1	3
p53	R273S	465	0	0	0	0	0	0	0	1	1	0	1	0	0	0	0	3
MPSK1	R50Q	762	0	0	0	1	0	0	0	0	1	0	0	0	1	0	0	3
ROBO1	R922C	8530	0	0	0	0	0	0	0	1	1	0	0	0	1	0	0	3
Kv10.2	V263I	19830	0	0	0	0	0	0	0	0	2	0	0	0	1	0	0	3
CADPS	A1073T	15865	0	0	0	0	0	0	0	0	1	0	0	0	2	0	0	3
TALDO1	A109T	9222	0	0	0	0	0	0	0	0	2	0	0	0	1	0	0	3
ZNF836	R630I	5118394	0	0	0	0	0	0	0	0	3	0	0	0	0	0	0	3
ZNF600	R294I	22828	0	0	0	0	0	0	0	0	2	0	0	0	1	0	0	3
IGHG2	F302L	15350912	0	0	0	0	0	0	0	0	3	0	0	0	0	0	0	3
Huntingtin	D1548N	1292	0	0	0	0	0	0	0	0	0	0	0	0	2	0	1	3
PTPRD	S431L	4563	0	0	0	0	0	0	0	1	2	0	0	0	0	0	0	3
SAFB2	E499K	5895	0	0	0	0	0	0	0	0	2	0	0	0	1	0	0	3
EphA10	R150H	7488	0	0	1	0	0	0	0	0	2	0	0	0	0	0	0	3
TNIP3	E156K	18899	0	0	0	0	0	0	0	1	2	0	0	0	0	0	0	3
VPS13B	R692Q	12929	0	0	0	0	0	0	0	0	3	0	0	0	0	0	0	3
5-HT(2A)	S219L	5002	0	0	0	0	0	0	0	0	3	0	0	0	0	0	0	3
MUC7	S336L	6131081	0	0	0	0	0	0	0	0	3	0	0	0	0	0	0	3
CCNT2	S530Y	5764	0	0	0	0	0	0	0	0	2	0	0	0	1	0	0	3
GCSFR	R233W	3062	0	0	0	0	0	0	0	2	0	0	0	0	1	0	0	3
SLITRK3	L19I	14102	0	0	1	0	0	0	0	0	1	0	0	0	1	0	0	3
XAB2	F33L	20960	0	0	0	0	0	0	0	1	2	0	0	0	0	0	0	3
ITM2C	E167K	24766	0	0	0	0	0	0	0	0	3	0	0	0	0	0	0	3
SLC12A9	A544P	3643498	0	1	1	0	0	0	0	0	0	0	0	0	0	1	0	3
ZNF195	R59Q	18255	0	0	0	0	0	0	0	0	3	0	0	0	0	0	0	3
EMSY	R1111C	6211	0	0	0	1	0	0	0	0	0	0	0	0	2	0	0	3
SLCO6A1	R65Q	14448	0	0	0	1	0	0	0	1	0	0	0	0	1	0	0	3
ADAD1	S11L	24057	0	0	0	0	0	0	0	0	3	0	0	0	0	0	0	3
SUSD1	R343C	18301	0	0	0	0	0	0	0	0	3	0	0	0	0	0	0	3
Titin	R328H	2059	0	0	0	0	0	0	0	0	1	0	0	0	2	0	0	3
PRR23B	G173S	23057607	0	0	0	0	0	0	0	2	0	0	0	0	1	0	0	3
FBN3	V886I	2470855	0	0	0	0	0	0	0	1	0	0	0	0	0	2	0	3
OTOF	E1304K	17531	0	0	0	0	0	0	0	3	0	0	0	0	0	0	0	3
CCDC135	A612T	20965	0	0	0	1	0	0	0	2	0	0	0	0	0	0	0	3
PCDHGA8	A499V	23057602	0	0	0	0	0	0	0	2	1	0	0	0	0	0	0	3
ZNF91	R342I	7198	0	0	0	1	0	0	0	0	1	0	0	0	1	0	0	3
OR5D18	A220V	13863506	0	0	0	0	0	0	0	0	2	0	0	0	1	0	0	3
MRPL47	L234I	10550	0	0	0	0	0	0	0	0	1	0	0	0	2	0	0	3
TRIM23	N92I	14490	0	0	0	0	0	0	0	1	1	0	0	0	1	0	0	3
CSMD3	S1090Y	15151	0	0	0	0	0	0	0	0	2	0	0	0	1	0	0	3
PTPRA	D237N	1307	0	0	0	0	0	0	0	1	1	0	0	0	0	1	0	3
JAK1	V310I	887	0	0	0	0	0	0	0	0	1	0	0	0	2	0	0	3
p300	C1164Y	1094	0	0	0	0	0	0	0	0	0	0	1	0	0	0	2	3
AHNAK	V1940A	6031	0	0	0	0	0	0	0	0	0	0	3	0	0	0	0	3
Klotho beta	F369L	14498	0	0	0	0	0	0	0	0	2	0	0	0	1	0	0	3
Mrf-2	A1009G	5902	0	0	0	0	0	0	0	2	1	0	0	0	0	0	0	3
USP26	R815I	10865	0	0	0	0	0	0	0	1	2	0	0	0	0	0	0	3
ZNF491	R343Q	22417	0	0	0	0	0	0	0	0	0	0	0	0	3	0	0	3
CCDC82	R28Q	9720	0	0	0	0	0	0	0	0	2	0	0	0	1	0	0	3
APC1	T537A	5969	0	0	1	1	0	0	0	0	0	0	0	0	0	1	0	3
PIK3CA	M1004I	7359	0	0	0	0	0	0	0	0	1	0	0	2	0	0	0	3
exportin T	T115A	22001	0	1	0	0	0	1	0	0	0	0	1	0	0	0	0	3
ECM1	R399W	1236779	0	0	0	0	0	0	0	0	0	0	1	0	1	0	1	3
ZNF7	R326I	20427	0	0	0	0	0	0	0	0	1	0	0	0	2	0	0	3
ZPBP	R258I	3663847	0	0	0	0	0	0	0	0	2	0	0	0	1	0	0	3
CSMD3	E171K	15151	0	0	0	0	0	0	0	0	0	0	0	0	0	2	1	3
CCDC83	R117H	21545	0	0	0	0	0	0	0	0	1	0	0	0	1	0	1	3
PTEN	G165R	1035	0	0	0	0	0	0	0	0	3	0	0	0	0	0	0	3
ZNF471	R282I	3484035	0	0	0	0	0	0	0	0	2	0	0	0	1	0	0	3
SEMA6C	R478W	16153	0	0	1	0	0	0	0	1	0	0	0	0	1	0	0	3
MAN2A1	R768W	14701	0	0	0	0	0	0	0	0	2	0	0	0	1	0	0	3
ZNF429	R221I	6204706	0	0	0	0	0	0	0	0	2	0	0	0	1	0	0	3
ADAM7	R225Q	18958	0	0	0	0	0	0	0	0	2	0	0	0	1	0	0	3
ANXA6	R231Q	4463	0	0	0	0	1	0	0	0	0	0	0	0	0	0	2	3
DOCK3	R1183C	17966	0	0	0	0	0	0	0	0	1	0	0	0	2	0	0	3
CBP	P2094L	1437	0	0	0	0	0	0	0	0	3	0	0	0	0	0	0	3
ACC2	R446I	4652000	0	0	0	0	0	0	0	1	2	0	0	0	0	0	0	3
VTI1B	R82Q	10218	0	0	0	0	0	0	0	0	2	0	0	1	0	0	0	3
OR10A6	A243T	13031	0	0	0	0	0	0	0	0	1	0	0	0	0	1	1	3
KIF17	R770C	8046	0	0	0	0	0	0	0	0	2	0	0	0	1	0	0	3
POTEF	R737H	5117948	0	0	0	0	0	0	0	0	2	0	0	1	0	0	0	3
CCRL1	A292T	21873	0	0	0	0	0	0	0	1	1	0	0	0	1	0	0	3
COL7A1	R2424W	21428	0	0	0	0	0	0	0	1	0	0	0	1	1	0	0	3
WDR13	A181T	13842	0	0	0	0	0	0	0	1	1	0	0	1	0	0	0	3
RALYL	R158H	3754267	0	0	0	0	0	0	0	1	0	0	0	0	0	1	1	3
NRF2	L30F	3828	0	0	0	2	0	0	0	0	0	0	0	0	0	0	1	3
FRY	R278Q	12729	0	0	0	0	0	0	0	1	1	0	0	0	1	0	0	3
DYRK4	R176C	695	0	0	0	0	0	0	0	0	1	1	0	0	0	0	1	3
HCN1	R270Q	24699	0	0	1	0	0	0	0	1	1	0	0	0	0	0	0	3
EphB2	R392H	835	0	0	0	0	0	0	0	1	0	0	0	0	2	0	0	3
CDP138	D227N	6167	0	0	0	0	0	0	0	1	2	0	0	0	0	0	0	3
GPAT2	R692C	4851642	0	0	0	0	0	0	0	0	0	0	0	2	1	0	0	3
RIMBP2	F1013V	24363	0	0	0	0	0	0	0	2	0	0	0	1	0	0	0	3
USH2A	R3719H	13403	0	0	0	0	0	0	0	0	0	0	0	1	0	2	0	3
ZIM3	D352N	6554	0	0	0	0	0	0	0	0	1	0	0	0	2	0	0	3
ACSM1	R322Q	1171682	0	0	0	0	0	0	0	1	1	0	0	0	1	0	0	3
STLK3	Y182C	758	0	0	1	0	0	0	0	0	0	0	2	0	0	0	0	3
NCAM2	R727W	24695	0	0	0	0	0	0	0	0	2	0	0	0	0	0	1	3
p53	P151S	465	0	0	0	0	1	0	0	0	1	0	0	0	0	0	1	3
DNAH3	S2226L	12246	0	0	0	0	0	0	0	1	2	0	0	0	0	0	0	3
RNF12	S501L	20325	0	2	0	0	1	0	0	0	0	0	0	0	0	0	0	3
ZNF498	E337K	15484590	0	0	0	0	0	0	0	0	1	0	1	0	1	0	0	3
HEPHL1	R1021Q	23867	0	0	0	0	0	0	0	0	2	0	0	0	1	0	0	3
PPP1R3A	A571T	7109	0	0	0	0	0	0	0	1	2	0	0	0	0	0	0	3
IL3	A90T	14564800	0	0	0	0	0	0	0	1	0	0	0	0	2	0	0	3
ZNF844	P503R	5122632	0	0	0	0	0	0	0	0	0	0	2	0	0	0	1	3
OR5M11	S82L	1302172	0	0	0	0	1	0	0	0	2	0	0	0	0	0	0	3
KLK8	V241I	7584492	0	0	1	0	0	0	0	2	0	0	0	0	0	0	0	3
p53	G279E	465	0	0	0	0	1	0	1	0	0	0	0	1	0	0	0	3
PRAMEF11	C84S	23057606	0	0	1	0	0	0	0	0	0	0	1	0	0	0	1	3
BRAF	G466V	577	0	0	2	1	0	0	0	0	0	0	0	0	0	0	0	3
PDE5A	R577W	1026	0	0	0	0	0	0	0	0	1	0	0	0	1	0	1	3
SEMA4D	R357C	1918388	0	0	0	0	0	0	0	1	0	0	0	1	1	0	0	3
mGluR7	R679Q	9357	0	0	0	0	0	0	0	0	1	0	0	0	2	0	0	3
NPY1R	A371T	7188	0	0	0	0	0	0	0	0	3	0	0	0	0	0	0	3
PDE4DIP	R524H	3655105	0	0	0	0	0	0	0	2	0	0	0	0	1	0	0	3
Claudin-12	T145S	17182	0	1	0	1	0	0	0	0	0	0	0	0	0	0	1	3
PCDHA1	R681W	23056111	0	0	0	0	0	0	0	2	1	0	0	0	0	0	0	3
CEP162	S1242Y	21178	0	0	0	0	0	0	0	0	2	0	0	0	1	0	0	3
MYH2	R1051C	11762	0	0	0	0	0	0	0	0	2	0	0	0	0	1	0	3
RIMS1	R998Q	4070	0	0	0	1	0	0	0	0	0	0	1	0	0	0	1	3
RASGRP3	R60Q	6668	0	0	0	0	0	0	0	1	1	0	0	0	1	0	0	3
DCDC1	A212T	35695903	0	0	0	0	0	0	0	1	1	0	0	0	1	0	0	3
DBF4B	S254Y	5137133	0	0	0	0	0	0	0	0	1	0	0	0	2	0	0	3
EID3	D89N	2895849	0	0	0	0	0	0	0	1	1	0	0	0	1	0	0	3
NMD3	E210K	15604	0	0	0	0	0	0	0	1	1	0	0	0	1	0	0	3
mGluR1	R628L	4055	0	0	1	2	0	0	0	0	0	0	0	0	0	0	0	3
ZNF578	G311S	22673	0	0	2	0	0	0	0	0	0	0	1	0	0	0	0	3
PCDHGA6	R747W	22287	0	0	0	0	0	0	0	1	1	0	0	0	1	0	0	3
PXDN	T805M	22622	0	0	0	0	0	0	0	2	0	0	0	0	1	0	0	3
KIDINS220	R824L	5114	0	0	0	3	0	0	0	0	0	0	0	0	0	0	0	3
ZCWPW2	E267D	19093691	0	0	0	0	0	0	0	2	0	0	0	0	1	0	0	3
SPTY2D1	R301C	15962	0	0	0	1	0	0	0	0	1	0	0	0	1	0	0	3
NRas	Q61H	2351839	0	0	0	0	0	0	0	0	0	2	0	0	1	0	0	3
ENaC-gamma	R564H	4913	0	0	0	0	0	0	0	0	0	0	0	0	1	2	0	3
STXBP1	A297T	2249	0	0	0	0	0	0	0	1	1	0	0	0	1	0	0	3
HCN1	A348T	24699	0	0	1	0	0	0	0	1	1	0	0	0	0	0	0	3
SH3RF2	R318C	3225402	0	0	0	0	0	0	0	1	0	0	0	0	0	2	0	3
TECTA	T1891M	21785	0	0	0	0	0	0	0	1	1	0	0	0	1	0	0	3
GABRA6	V314I	10063	0	0	0	0	1	0	0	0	0	0	0	0	0	2	0	3
DCN	E95K	14653	0	0	0	0	0	0	0	1	2	0	0	0	0	0	0	3
MSH4	E730K	11812	0	0	0	0	0	0	0	0	3	0	0	0	0	0	0	3
XKR6	R291H	12367	0	1	0	0	0	0	0	1	0	0	0	1	0	0	0	3
PIK3R1	K567E	872	0	0	0	0	0	0	0	1	2	0	0	0	0	0	0	3
p53	E224D	465	0	0	1	1	0	0	0	0	0	0	0	0	0	0	1	3
BBS2	R272Q	18664	0	0	0	0	0	0	0	1	0	0	0	1	1	0	0	3
B4GALNT4	R850C	15667	0	1	0	0	0	0	0	1	0	0	0	0	0	0	1	3
ZNF268	R324I	5134552	0	0	0	0	0	0	0	0	2	0	0	0	1	0	0	3
DNAM-1	E232K	4677	0	0	0	1	0	0	0	0	1	0	0	0	1	0	0	3
EDARADD	R66Q	19105145	0	0	0	0	0	0	0	1	1	0	0	0	0	1	0	3
MGST1	R64Q	15735	0	0	0	0	0	0	0	1	2	0	0	0	0	0	0	3
CKMT2	A71T	18417	0	0	0	1	0	0	0	1	0	0	0	0	1	0	0	3
USH2A	T4839M	13403	0	0	0	1	0	0	0	0	0	0	0	1	0	0	1	3
PCNXL2	R298Q	2236503	0	0	1	0	0	0	0	1	0	0	0	1	0	0	0	3
SCFD2	R545W	2615520	0	0	0	0	0	0	0	0	1	0	0	0	2	0	0	3
RRAGC	R396Q	6202262	0	0	0	0	0	0	0	1	1	0	0	0	1	0	0	3
CCBL2	V412I	19950	0	0	0	0	0	0	0	1	1	0	0	0	1	0	0	3
NLGN3	V202I	14268	0	0	0	0	0	0	0	1	0	0	0	2	0	0	0	3
EMSY	R18I	6211	0	0	0	0	0	0	0	0	2	0	0	0	1	0	0	3
SLC12A9	A477T	3643498	0	0	0	0	0	0	0	0	2	0	0	0	1	0	0	3
CNTN4	S1005L	1289021	0	0	0	0	0	0	0	0	2	0	0	0	1	0	0	3
ATP10D	D586N	9661	0	0	0	1	0	0	0	0	1	0	0	0	1	0	0	3
LATS2	T168M	705	0	0	0	0	0	0	0	2	1	0	0	0	0	0	0	3
CSRP2BP	R264Q	13692	0	0	0	0	0	0	0	0	2	0	0	0	1	0	0	3
ZNF563	T373A	13581	0	0	1	0	0	0	0	0	0	0	2	0	0	0	0	3
NFM	A269V	1212	0	0	0	0	0	0	0	1	1	0	0	0	0	1	0	3
ZNF559	E220K	5137242	0	0	0	0	0	0	0	0	3	0	0	0	0	0	0	3
PAN3	A440T	2614317	0	0	0	0	0	0	0	2	0	0	0	0	1	0	0	3
PCDHA7	R428W	18988	0	0	1	1	0	0	0	0	0	0	1	0	0	0	0	3
FGD5	V497I	14048	0	0	0	0	0	0	0	0	1	0	0	1	0	0	1	3
SLITRK6	R191C	6861	0	0	0	0	0	0	0	0	2	0	0	0	1	0	0	3
SDCCAG10	A295V	21242	0	0	0	0	0	0	0	0	1	0	0	1	1	0	0	3
Trap150	R504W	5473	0	0	0	0	0	0	0	2	1	0	0	0	0	0	0	3
PCDHA9	K138N	23056117	0	0	0	0	0	0	0	0	3	0	0	0	0	0	0	3
TPTE2	R258Q	7727402	0	0	0	0	0	0	0	0	1	0	0	0	2	0	0	3
GRB10	T422M	1091	0	0	0	0	0	0	0	0	1	1	0	0	0	1	0	3
DNAH5	E3394K	13196	0	0	0	0	0	0	0	1	2	0	0	0	0	0	0	3
AVL9	F34L	1304104	0	0	0	0	0	0	0	0	3	0	0	0	0	0	0	3
G-alpha 12	E357K	7287	0	0	0	0	0	0	0	0	2	0	0	1	0	0	0	3
SIRPB2	S141L	3620476	0	0	0	0	0	0	0	0	2	0	0	0	1	0	0	3
UBE3B	R1016W	13397	0	0	1	0	0	0	0	2	0	0	0	0	0	0	0	3
G-alpha(s)	R201C	1834	0	0	0	0	0	0	0	2	0	0	0	1	0	0	0	3
ZFP2	R150I	3592723	0	0	0	0	0	0	0	0	1	0	0	0	2	0	0	3
SPANXD	A72T	25252900	0	0	0	0	0	0	1	1	1	0	0	0	0	0	0	3
BMPER	R241Q	19080753	0	0	0	0	0	0	0	0	3	0	0	0	0	0	0	3
ACAN	R542W	12241	0	0	0	0	0	1	0	0	0	0	0	0	1	1	0	3
ARAP	S563L	1287151	0	0	0	0	0	0	0	0	2	0	0	0	1	0	0	3
POLR2A	G150D	1039	0	0	0	0	0	0	0	1	0	0	0	0	0	1	1	3
TMEM132D	R782Q	21382	0	0	0	0	0	0	0	2	0	0	0	0	1	0	0	3
ACSM1	R133Q	1171682	0	0	0	0	0	0	0	1	2	0	0	0	0	0	0	3
GALNT11	E390K	1305870	0	0	0	0	0	0	0	1	1	0	0	1	0	0	0	3
ZNF267	R568Q	3320	0	0	0	0	0	0	0	1	2	0	0	0	0	0	0	3
KLHL14	R452C	10301047	0	0	0	0	1	0	0	1	0	0	0	0	1	0	0	3
TRO	F605L	17587	0	0	0	0	0	0	0	0	2	0	0	0	1	0	0	3
IAPP	L87M	5142074	0	0	1	0	0	0	0	2	0	0	0	0	0	0	0	3
ROBO2	D1014N	13599	0	0	0	0	0	0	0	0	3	0	0	0	0	0	0	3
ZNF780A	R465Q	1303567	0	0	0	0	0	0	0	0	3	0	0	0	0	0	0	3
ZFHX4	S1068L	18751	0	0	0	0	0	0	0	0	2	0	0	0	1	0	0	3
OR6C1	S70L	1911536	0	0	0	0	0	0	0	1	1	0	0	0	0	1	0	3
HER2	D769Y	1580	0	0	0	0	0	0	0	1	0	0	0	2	0	0	0	3
UMOD	T394M	13200	0	0	0	0	0	0	0	1	0	0	0	0	1	1	0	3
METTL6	F56L	7484924	0	0	0	0	0	0	0	0	1	0	0	0	2	0	0	3
MS4A4A	R124I	19101214	0	0	0	0	0	0	0	0	1	0	0	0	1	0	1	3
AFF2	K868T	13956	0	0	0	0	0	0	0	2	0	0	0	0	1	0	0	3
SIX6	S83L	6197202	0	0	0	0	0	0	0	0	2	0	0	0	1	0	0	3
SIAE	E96K	6132106	0	0	0	0	0	0	0	0	2	0	0	0	1	0	0	3
Titin	L10577I	2059	0	0	0	0	0	0	0	1	2	0	0	0	0	0	0	3
PKCI	R480C	644	0	0	0	0	1	0	0	0	0	0	0	0	2	0	0	3
USP25	R1049Q	8542	0	0	0	0	0	0	0	0	1	0	0	0	2	0	0	3
FANCD2	Q802H	898	0	2	0	0	0	0	0	0	0	0	0	1	0	0	0	3
CYP2C19	R125H	14651	0	0	0	0	0	1	0	1	1	0	0	0	0	0	0	3
CDC20B	R307Q	8541102	0	0	0	0	0	0	0	1	0	0	0	0	1	1	0	3
LPAR1	R78H	2763801	0	0	0	0	0	0	0	1	2	0	0	0	0	0	0	3
STIL	S619Y	22213	0	0	0	0	0	0	0	0	2	0	0	0	1	0	0	3
GJB3	R160H	8037	0	0	0	0	0	0	0	0	1	0	0	0	0	2	0	3
DRP1	A183T	7003	0	0	0	0	0	0	0	1	1	0	0	0	1	0	0	3
SEMA3D	R572H	14114	0	0	0	0	0	0	0	1	1	0	0	0	1	0	0	3
DGKB	R684Q	4226	0	0	0	0	0	0	0	0	2	0	0	0	0	0	1	3
NUP93	E14K	8927	0	0	0	0	0	1	0	0	0	0	0	2	0	0	0	3
CYP4A11	V185F	1290808	0	0	0	0	2	0	0	0	0	0	0	0	1	0	0	3
SERPINB11	A355T	20393	0	0	0	0	0	0	0	1	1	0	0	0	1	0	0	3
p53	N239D	465	1	0	0	0	0	0	1	0	1	0	0	0	0	0	0	3
FAM135B	S645R	22948004	0	0	0	0	0	0	0	3	0	0	0	0	0	0	0	3
OR4C12	F248L	4275402	0	0	0	0	0	0	0	0	3	0	0	0	0	0	0	3
COL14A1	A1591T	18688	0	0	0	0	0	0	0	0	1	0	0	1	1	0	0	3
MLL5	R874Q	16432	0	0	0	0	0	0	0	0	2	0	0	0	1	0	0	3
POPDC3	R229S	4857133	0	0	0	3	0	0	0	0	0	0	0	0	0	0	0	3
MORC1	D113Y	22135	0	0	0	0	0	0	0	0	1	0	0	0	2	0	0	3
PIK3CA	N1044K	7359	0	1	0	0	0	0	0	0	2	0	0	0	0	0	0	3
NLGN1	E151K	19375	0	0	0	0	0	0	0	1	0	0	0	1	1	0	0	3
PKCG	R205Q	643	0	0	0	0	0	0	0	0	0	0	0	1	1	1	0	3
SSTR4	V285M	13055	0	0	1	0	0	0	0	0	0	0	0	0	0	1	1	3
PGAP1	F565C	22630	0	0	0	0	2	0	0	0	0	0	0	0	1	0	0	3
OR6N2	R293C	13364659	0	0	0	0	0	0	0	0	1	0	0	0	0	2	0	3
Kv7.3	R230H	6112	0	0	0	0	0	0	0	0	1	0	0	0	1	0	1	3
PREX2	D269N	22364	0	0	0	0	0	0	0	0	2	0	1	0	0	0	0	3
ZNF180	R569I	4216	0	0	0	0	0	0	0	0	3	0	0	0	0	0	0	3
KCTD18	A87T	2819009	0	0	0	0	0	0	0	1	1	0	0	0	1	0	0	3
CYP7A1	D213N	5159338	0	0	0	0	0	0	0	1	2	0	0	0	0	0	0	3
ZFP42	A38V	6870	0	0	0	0	0	0	0	2	0	0	0	0	0	1	0	3
OR4M2	R165Q	10300707	0	0	0	0	0	0	0	1	2	0	0	0	0	0	0	3
ADAMTS4	R156W	17822	0	0	0	0	0	0	0	1	0	0	0	0	2	0	0	3
BRAF	G469V	577	0	0	3	0	0	0	0	0	0	0	0	0	0	0	0	3
ARHGEF11	A373V	9245	0	0	0	0	0	0	0	1	2	0	0	0	0	0	0	3
ZFP42	G64R	6870	0	0	0	0	0	0	0	1	0	1	1	0	0	0	0	3
GIRK4	R87C	4307	0	0	0	1	0	0	0	0	1	0	0	0	1	0	0	3
PIK3CA	K111N	7359	0	0	0	0	0	0	0	0	1	0	0	1	0	0	1	3
SPOP	R121Q	19100	0	0	1	0	0	0	0	0	2	0	0	0	0	0	0	3
RYR3	S3815Y	11942	0	0	0	0	0	0	0	0	2	0	0	0	1	0	0	3
FOXK1	R354W	8671	0	0	0	0	0	0	0	0	1	0	0	0	2	0	0	3
CAMTA1	A1117V	18808	0	0	0	0	0	0	0	2	1	0	0	0	0	0	0	3
ALAS1	A390V	18964	0	0	0	0	0	0	0	0	2	0	0	0	1	0	0	3
FAM155B	E158K	19100894	0	0	0	0	0	0	0	0	3	0	0	0	0	0	0	3
ADRA1B	R77W	5104	0	0	0	0	0	0	0	1	1	0	0	0	1	0	0	3
ITIH3	R678H	20806	0	0	0	0	0	0	0	1	1	0	0	0	1	0	0	3
COL12A1	R1965H	12517	0	0	0	0	0	0	0	2	0	0	0	0	1	0	0	3
NEK11	R374Q	2198	0	0	0	0	0	0	0	0	3	0	0	0	0	0	0	3
GLRA3	T295M	19652	0	0	0	0	1	0	0	0	1	0	0	1	0	0	0	3
FAM47A	E66K	1301072	0	0	0	0	0	0	0	0	0	0	0	1	1	1	0	3
FGFR3	G380R	1177	0	0	0	0	0	0	0	1	0	0	2	0	0	0	0	3
NRF1	E409K	17607	0	0	0	0	0	0	0	1	0	0	0	0	1	0	1	3
CROCC	R918W	21901	0	1	0	0	0	0	0	0	0	1	0	1	0	0	0	3
REG1A	R110H	10245011	0	0	0	0	0	0	0	0	1	0	1	0	1	0	0	3
CTNNB1	S45F	454	0	0	1	0	0	0	0	0	2	0	0	0	0	0	0	3
BACH1	E281K	5750	0	0	0	0	0	0	0	0	2	0	0	0	1	0	0	3
PREX2	R363Q	22364	0	0	1	0	0	0	0	0	0	0	0	2	0	0	0	3
LCA5	K223N	14028	0	0	0	0	0	0	0	0	1	0	0	1	1	0	0	3
p53	C135F	465	0	0	1	0	0	0	0	1	0	0	0	1	0	0	0	3
liprin alpha 1	R656L	5881	0	0	0	3	0	0	0	0	0	0	0	0	0	0	0	3
FAM5B	R649Q	17199	0	0	0	1	0	0	0	0	1	0	0	0	1	0	0	3
IGF2R	R1356Q	4927	0	0	0	0	0	0	0	0	1	0	0	1	1	0	0	3
OR5M3	R18H	8200	0	0	0	0	0	0	0	1	0	0	0	0	1	1	0	3
DNAH5	D120N	13196	0	0	0	1	0	0	0	1	0	0	0	0	0	0	1	3
ZNF441	R439I	1303479	0	0	0	0	0	0	0	1	1	0	0	0	1	0	0	3
Myf-5	R129C	9098	0	0	0	1	0	0	0	1	0	0	0	0	0	1	0	3
VWF	S2559L	5120374	0	0	0	1	0	0	0	0	0	0	1	0	0	0	1	3
DLC1	R1294C	11726	0	0	0	0	1	0	0	1	0	0	0	0	1	0	0	3
HERC6	S290L	2472894	0	0	0	0	0	0	0	1	1	0	0	0	1	0	0	3
COL4A6	R417C	15013	0	0	0	0	0	0	0	0	2	0	0	0	1	0	0	3
POTEM	V308A	21356708	0	0	1	0	0	0	0	0	0	0	0	0	0	0	2	3
SMG8	A830V	15992	0	0	0	0	0	0	0	2	1	0	0	0	0	0	0	3
PARP4	V458I	9082	0	0	0	0	0	0	0	0	0	1	0	2	0	0	0	3
HTRA3	Q403R	12106	0	0	0	0	0	0	0	0	0	0	1	0	0	2	0	3
DNAH5	K1406N	13196	0	0	0	0	0	0	0	0	0	0	1	1	0	0	1	3
FOXA1	I176M	14681	0	0	1	0	0	0	0	0	0	0	0	2	0	0	0	3
GABRR3	S411L	12252	0	0	0	0	0	0	0	0	2	0	0	0	1	0	0	3
SPARCL1	S282L	19778	0	0	0	0	0	0	0	0	2	0	0	0	1	0	0	3
p53	S127Y	465	0	0	0	0	1	0	0	0	0	0	0	0	0	1	1	3
GPATCH2L	R279I	17124	0	0	0	0	0	0	0	0	3	0	0	0	0	0	0	3
ASH1L	E1215D	9407	0	0	0	0	0	0	0	0	2	0	0	0	0	0	1	3
AGPAT4	A212T	20135	0	0	0	0	0	0	0	1	0	0	0	0	2	0	0	3
NSFL1C	R301W	6012	0	0	0	0	0	0	0	0	2	0	0	0	0	0	1	3
SPTBN1	R1540H	5077	0	0	0	0	0	0	0	2	1	0	0	0	0	0	0	3
PNPLA7	R144W	12229	0	0	0	0	0	0	0	0	3	0	0	0	0	0	0	3
GPR112	S1283Y	15302	0	0	0	0	0	0	0	0	3	0	0	0	0	0	0	3
FAM8A1	E94K	5467	0	0	1	0	0	0	0	1	0	0	0	0	0	0	1	3
IKIP	S195Y	10342609	0	0	0	0	0	0	0	0	2	0	0	0	1	0	0	3
POTEC	R477Q	23057605	0	0	1	0	0	0	0	0	0	0	0	0	0	0	2	3
KLF5	E419Q	10881	0	0	1	2	0	0	0	0	0	0	0	0	0	0	0	3
ZNF454	R376I	15145	0	0	0	0	0	0	0	0	3	0	0	0	0	0	0	3
PTEN	R173H	1035	0	0	0	0	0	0	0	0	1	0	0	0	0	2	0	3
ADA	E222K	12571	0	0	1	0	0	0	0	2	0	0	0	0	0	0	0	3
p16-INK4A	D108Y	2529	0	0	0	3	0	0	0	0	0	0	0	0	0	0	0	3
PXDN	V1288M	22622	0	0	0	0	0	0	0	1	0	0	0	1	1	0	0	3
SMARCA4	R381Q	5848	0	0	0	0	0	0	0	0	1	0	0	0	2	0	0	3
OR11G2	V199I	13369192	0	0	0	0	1	0	0	0	1	0	0	1	0	0	0	3
GRTP1	R66W	3508942	0	0	0	0	0	0	0	0	1	0	0	1	0	1	0	3
TAF1B	R292C	8501	0	0	0	0	0	0	0	1	0	0	2	0	0	0	0	3
PCDHGA7	V662M	19325	0	0	0	0	0	0	0	0	1	0	0	0	2	0	0	3
DNAJC13	E1248K	2925	0	0	0	0	0	0	0	0	3	0	0	0	0	0	0	3
TES	T95M	8540	0	0	0	0	0	0	0	0	2	0	0	0	0	1	0	3
CASC3	P603L	11780	0	0	0	0	0	0	0	3	0	0	0	0	0	0	0	3
HDAC9	R679Q	987	0	0	0	0	0	0	0	0	3	0	0	0	0	0	0	3
FAM227B	D340N	17203	0	0	0	0	0	0	0	1	0	0	0	0	2	0	0	3
FRYL	R2041Q	16415	0	0	0	0	0	0	0	0	1	0	0	0	1	0	1	3
HLCS	E362K	2613023	0	0	0	0	0	0	0	0	0	0	0	0	3	0	0	3
PODNL1	A150V	22551	0	0	0	0	0	0	0	1	0	0	0	0	0	2	0	3
Titin	E16119D	2059	0	0	0	0	0	0	0	3	0	0	0	0	0	0	0	3
SLC25A3	R189Q	15733	0	0	0	0	0	0	0	1	2	0	0	0	0	0	0	3
SG2NA	K218N	3000	0	0	0	0	0	0	0	0	3	0	0	0	0	0	0	3
RUSC1	R757H	3401660	0	0	0	0	0	0	0	2	1	0	0	0	0	0	0	3
SLC7A14	R28C	4852844	0	0	0	0	0	0	0	1	1	0	0	1	0	0	0	3
SIPA1L1	T1201M	6157	0	0	1	0	0	0	0	0	1	0	0	0	0	0	1	3
CCDC15	H458P	21134	0	0	3	0	0	0	0	0	0	0	0	0	0	0	0	3
elafin	A84T	3066803	0	0	0	0	0	0	0	2	0	0	0	1	0	0	0	3
CD1E	F85V	14145083	0	0	0	0	0	0	0	3	0	0	0	0	0	0	0	3
p53	T125M	465	0	0	0	0	0	0	0	1	0	0	0	0	2	0	0	3
p53	G244S	465	0	0	0	0	0	0	0	0	2	0	0	0	0	1	0	3
OR10G3	V248M	10289575	0	0	0	0	0	0	0	1	1	0	0	0	1	0	0	3
TANK	S380L	9939	0	1	0	0	0	0	0	0	0	0	0	0	2	0	0	3
CSPG2	R1125H	14096	0	0	0	0	0	0	0	0	1	0	0	0	2	0	0	3
CCNI	R75G	7904	0	0	0	0	0	0	0	0	0	0	0	3	0	0	0	3
C10orf90	A359T	21005	0	0	0	0	0	0	0	2	0	0	0	0	1	0	0	3
OCA2	R421W	24228	0	0	0	0	0	0	0	1	0	0	0	0	1	0	1	3
IRTKS	A153T	7791	0	0	0	0	0	0	0	1	2	0	0	0	0	0	0	3
ZNF180	R401I	4216	0	0	0	0	0	0	0	0	1	0	0	0	2	0	0	3
NRas	Q61L	2351839	0	0	1	0	0	0	0	0	0	0	0	0	2	0	0	3
MYH3	R250Q	10071	0	0	0	0	0	0	0	0	2	0	0	0	1	0	0	3
FRMPD1	E537K	21485	0	0	0	0	0	0	0	0	2	0	0	0	1	0	0	3
CCDC120	R31H	17005	0	0	0	0	0	0	0	1	1	0	0	0	0	1	0	3
PCDHA13	A675V	22966607	0	0	0	0	1	0	0	1	0	0	0	0	0	1	0	3
K13	R272C	10885	0	0	0	0	0	0	0	0	0	0	1	1	0	1	0	3
HPSE2	K58N	2473313	0	0	0	0	0	0	0	0	0	0	0	0	3	0	0	3
NLRP9	F564L	2842055	0	0	0	0	0	0	0	0	2	0	0	0	1	0	0	3
DNAH5	R3516I	13196	0	0	0	0	0	0	0	0	2	0	0	0	1	0	0	3
FAM90A1	R397W	2470794	0	0	0	0	0	0	0	2	0	0	0	0	1	0	0	3
DSG4	S158L	10136	0	0	0	0	0	0	0	0	1	0	0	0	1	1	0	3
WDR40C	R246H	19962	0	0	0	0	0	0	0	0	0	0	1	0	0	2	0	3
GON4L	I900T	6208	0	0	0	0	0	0	0	0	0	0	0	3	0	0	0	3
p53	P278A	465	0	0	0	1	0	0	0	0	0	0	0	1	1	0	0	3
NRF2	G31A	3828	0	0	0	2	0	0	0	0	0	0	1	0	0	0	0	3
PRAMEF2	T190M	3662485	0	1	0	0	0	0	0	0	0	1	0	0	0	1	0	3
FAM173B	R101H	15287102	0	0	0	0	0	0	0	1	0	0	0	1	1	0	0	3
BTBD7	S436L	2379165	0	0	0	0	0	0	0	0	1	0	0	0	2	0	0	3
PRRX1	P185L	19072	0	0	0	0	0	0	0	1	1	0	0	0	1	0	0	3
VHL	V74D	16461	0	3	0	0	0	0	0	0	0	0	0	0	0	0	0	3
ABCF3	R229L	15657	0	0	0	3	0	0	0	0	0	0	0	0	0	0	0	3
OR2A5	A223V	13829509	0	0	0	0	0	0	0	0	1	0	0	0	1	1	0	3
arfaptin 1	R308C	13676	0	0	0	0	0	0	0	0	2	0	0	0	1	0	0	3
HEATR7B2	E1109K	23101	0	0	0	0	0	0	0	0	0	0	2	0	0	0	1	3
GPLD1	R717Q	9094	0	0	0	0	0	0	0	0	1	0	0	0	2	0	0	3
ZBTB3	R89G	2381091	0	0	1	1	0	0	0	0	0	0	1	0	0	0	0	3
ZNF610	E376K	3662077	0	0	0	0	0	0	0	0	2	0	0	0	1	0	0	3
GABRA5	V202I	6779605	0	0	1	1	0	0	0	0	1	0	0	0	0	0	0	3
5-HT(3)	V137M	5291	0	0	0	0	0	0	0	2	1	0	0	0	0	0	0	3
AHNAK2	T3098M	16057	0	0	0	0	0	0	0	1	0	0	0	0	0	1	1	3
ASTN2	V225M	12823	0	0	1	0	0	0	0	1	1	0	0	0	0	0	0	3
AMBN	S225Y	21787	0	0	0	0	0	0	0	0	3	0	0	0	0	0	0	3
TRA2B	R287H	5912	0	0	0	0	0	0	0	0	2	0	0	0	1	0	0	3
BIRC6	R1382Q	3470	0	0	0	0	0	0	0	0	2	0	0	0	1	0	0	3
SLC22A16	A514T	5127831	0	0	0	0	0	0	0	2	0	0	0	0	0	0	1	3
AGXT2	R502C	13740	0	0	0	0	0	0	0	0	3	0	0	0	0	0	0	3
PRSSL1	E39Q	3788622	0	0	0	2	0	0	0	0	0	0	0	1	0	0	0	3
ZNF470	R641I	22669	0	0	0	0	0	0	0	0	1	0	0	0	2	0	0	3
ANK2	N453S	8302	0	2	0	0	1	0	0	0	0	0	0	0	0	0	0	3
FAM5B	R402C	17199	0	0	0	0	0	0	0	0	0	0	0	0	2	0	1	3
SHBG	E272D	10165737	0	0	0	0	0	0	0	0	2	0	0	0	1	0	0	3
FMR1NB	R235Q	5133298	0	0	0	0	0	0	0	1	1	0	0	0	1	0	0	3
G-gamma 3	F70L	24705	0	0	0	0	0	0	0	0	2	0	0	0	1	0	0	3
MGAT5	E385K	13858	0	0	0	0	0	0	0	1	2	0	0	0	0	0	0	3
KCMF1	A224T	2721888	0	0	1	0	0	0	0	0	2	0	0	0	0	0	0	3
ZNF91	R333H	7198	0	0	0	0	0	0	0	0	0	0	2	0	1	0	0	3
TMPRSS11F	R274Q	16327	0	0	0	2	0	0	0	0	0	0	0	0	1	0	0	3
C1orf198	R199Q	8612	0	0	0	0	0	0	0	0	0	0	0	2	0	0	1	3
ANKLE2	S432L	7020	0	0	0	0	0	0	0	1	0	0	0	0	1	0	1	3
SLC30A9	R194H	21557	0	0	0	0	0	0	0	0	1	0	0	0	2	0	0	3
PDE3B	S789L	1025	0	0	0	0	0	0	0	1	2	0	0	0	0	0	0	3
KLK6	R111H	5158375	0	0	0	0	0	0	0	0	1	0	0	0	0	2	0	3
MBD6	E497K	2822590	0	0	0	0	0	0	0	1	1	0	0	1	0	0	0	3
MYH7	E875D	15387	0	0	2	0	0	0	0	0	0	0	0	1	0	0	0	3
UGT3A1	R380H	7013	0	0	0	0	0	0	0	2	0	0	0	0	0	1	0	3
ADCY8	R924C	14607	0	0	0	1	0	0	0	0	1	0	0	1	0	0	0	3
MAP2	S285Y	1132	0	0	0	0	0	0	0	1	2	0	0	0	0	0	0	3
DCPS	R145H	22957	0	0	0	0	0	1	0	0	1	0	0	0	1	0	0	3
GJC3	D246N	4855498	0	0	0	0	1	0	0	0	1	0	0	0	1	0	0	3
IKZF5	T350P	20014	0	0	2	0	0	0	0	0	0	0	0	0	0	0	1	3
PTPRF	R63H	9981	0	0	0	0	0	0	0	0	2	0	0	0	1	0	0	3
ZNF470	R417I	22669	0	0	0	0	0	0	0	1	1	0	0	0	1	0	0	3
ZNF799	E589G	15551313	0	0	0	0	0	0	0	0	0	0	2	0	0	1	0	3
FAT4	R1788H	10749	0	0	0	0	0	0	0	1	1	0	0	0	1	0	0	3
ChaK1	R843Q	2325	0	0	0	0	0	0	0	1	0	0	0	0	2	0	0	3
MEGF10	S1053L	18813	0	0	0	0	0	0	0	0	3	0	0	0	0	0	0	3
KCTD21	T6M	3644597	0	0	0	0	0	0	0	3	0	0	0	0	0	0	0	3
ZNF583	E325K	3405802	0	0	0	0	0	0	0	0	2	0	0	0	1	0	0	3
TTI1	R707H	18454	0	0	0	0	0	0	0	3	0	0	0	0	0	0	0	3
FRYL	R395Q	16415	0	0	0	0	0	0	0	0	1	0	0	1	1	0	0	3
TDRD7	R1041Q	14088	0	0	0	0	0	0	0	1	1	0	0	0	1	0	0	3
LIFR	E319K	4037	0	0	0	0	0	0	0	0	2	0	0	0	1	0	0	3
ARHGEF33	R46I	23046100	0	0	0	0	0	0	0	0	3	0	0	0	0	0	0	3
KRas	G12F	12721	0	0	2	0	0	0	0	0	0	0	0	0	1	0	0	3
FHOD3	A225T	2319074	0	0	0	0	0	0	0	1	0	0	0	0	2	0	0	3
PRR16	R206W	19100828	0	0	0	0	0	0	0	0	2	0	0	0	0	1	0	3
CHST1	R408H	12907	0	0	0	0	0	0	0	2	1	0	0	0	0	0	0	3
TRPV5	R492H	17017	0	0	0	0	0	0	0	1	0	0	0	0	2	0	0	3
CCDC102B	R278C	2453002	0	0	0	0	0	0	0	1	1	0	0	1	0	0	0	3
PTEN	G127R	1035	0	0	0	0	0	0	0	1	2	0	0	0	0	0	0	3
CYP2D6	H352R	2464795	0	0	0	0	0	0	0	0	0	0	1	0	0	2	0	3
DOCK2	R1357W	2682	0	1	1	0	0	0	0	1	0	0	0	0	0	0	0	3
TMEM82	S333L	15247445	0	0	0	0	0	0	0	0	0	0	1	1	0	0	1	3
AIP1	L114V	3986	0	0	0	0	0	0	0	2	0	0	0	0	1	0	0	3
p53	P278T	465	0	0	0	0	0	0	0	0	1	0	0	2	0	0	0	3
SCGBL	A32V	19105448	0	0	0	0	0	0	0	0	2	0	0	0	1	0	0	3
ZNF610	E32K	3662077	0	0	0	0	0	0	0	1	1	0	0	0	1	0	0	3
SLC32A1	V494I	13924	0	0	0	0	0	0	0	3	0	0	0	0	0	0	0	3
SIPA1L1	S1227Y	6157	0	0	0	0	0	0	0	0	1	0	0	0	2	0	0	3
HPS3	S133L	8043	0	0	0	0	0	0	0	0	2	0	0	0	1	0	0	3
CHD-8	R1580L	6905	0	0	0	3	0	0	0	0	0	0	0	0	0	0	0	3
LRP2	R2432I	14671	0	0	0	0	0	0	0	0	3	0	0	0	0	0	0	3
KEAP1	G480W	2709400	0	0	1	2	0	0	0	0	0	0	0	0	0	0	0	3
KLHL28	E33K	2820584	0	0	0	0	0	0	0	0	3	0	0	0	0	0	0	3
APOB	A43V	6884	0	0	0	0	0	0	0	1	0	0	0	0	2	0	0	3
OBFC1	H317Y	20361	0	0	0	1	0	0	0	0	1	0	0	0	1	0	0	3
ARCN1	R26Q	15091	0	0	0	0	0	0	0	2	0	0	0	0	1	0	0	3
NPEPPS	F433C	19738	0	2	0	0	0	0	0	0	0	0	0	1	0	0	0	3
CENPN	S107L	2612308	0	0	0	0	0	0	0	0	2	0	0	0	1	0	0	3
SLC24A1	A1060V	20494	0	0	0	0	0	0	0	1	1	0	0	0	1	0	0	3
SPT6	E8K	9583	0	0	1	0	0	0	0	0	0	0	1	1	0	0	0	3
PCDHA2	E190K	23056113	0	0	0	0	0	0	0	0	1	0	0	0	2	0	0	3
PPP1R12B	R309Q	18156	0	0	0	0	0	0	0	0	2	0	0	0	1	0	0	3
ZNF267	R207Q	3320	0	0	0	0	0	0	0	0	2	0	0	0	1	0	0	3
KAL1	V303I	13560	0	0	0	0	0	0	0	1	0	0	0	0	2	0	0	3
PCDHA4	R619H	17742905	0	0	0	0	0	0	0	0	2	0	0	0	0	0	1	3
FAM91A1	A379T	2906	0	0	0	0	0	0	0	2	1	0	0	0	0	0	0	3
TNRC15	R205H	54376001	0	0	0	0	0	0	0	0	3	0	0	0	0	0	0	3
PREX1	R78H	15187	0	0	0	0	0	0	0	1	1	0	0	0	1	0	0	3
HPSE	R465W	19032	0	0	0	0	0	0	0	2	1	0	0	0	0	0	0	3
NMDAR3A	S171L	15261	0	0	0	0	0	0	0	1	2	0	0	0	0	0	0	3
ST6GAL2	R220H	22543	0	0	0	0	0	0	1	2	0	0	0	0	0	0	0	3
midasin	R1516C	5983	0	0	0	1	0	0	0	0	2	0	0	0	0	0	0	3
AVPR1B	T129M	14791	0	0	0	0	0	0	0	0	0	0	0	1	1	1	0	3
DNMT1	E432K	6047	0	0	0	0	0	0	0	0	0	0	0	0	3	0	0	3
PTP-PEST	R765Q	4997	0	0	0	0	0	0	0	1	0	0	0	0	2	0	0	3
FBXW7	R14Q	7224	0	0	0	0	0	0	0	1	0	0	0	0	2	0	0	3
MAN2B1	A381T	5156176	0	0	0	0	0	0	1	0	0	0	0	1	0	1	0	3
NRas	G13R	2351839	0	0	0	0	0	0	0	0	0	0	1	0	2	0	0	3
FBXL11	R1020W	16209	0	0	0	0	0	0	0	0	2	0	1	0	0	0	0	3
PLA2R1	E715D	22435	0	0	0	0	0	0	0	0	2	0	0	0	1	0	0	3
DHCR7	F215L	10222	0	0	0	0	0	0	0	1	2	0	0	0	0	0	0	3
GAL3ST1	H306P	1860601	0	0	0	0	0	0	0	0	0	0	0	3	0	0	0	3
TAF1L	R685C	2364	0	0	1	0	0	0	0	0	1	0	0	0	0	1	0	3
KI-67	E1374K	3114	0	0	0	0	0	0	0	0	2	0	0	0	1	0	0	3
Kv1.1	V202I	4786	0	0	0	0	0	0	0	2	0	0	0	0	1	0	0	3
CYLC2	R5I	9950	0	0	0	0	0	0	0	0	2	0	0	0	1	0	0	3
TNC	R1309C	24743	0	1	0	0	0	0	0	1	1	0	0	0	0	0	0	3
CEP128	R422Q	14492	0	0	0	0	0	0	0	1	1	0	0	0	1	0	0	3
mTOR	I2500M	564	0	1	0	0	0	0	0	1	1	0	0	0	0	0	0	3
WDR52	S118L	23883	0	0	0	1	0	0	0	0	2	0	0	0	0	0	0	3
PPP2R1A	S256F	14417	0	0	0	0	0	0	0	0	3	0	0	0	0	0	0	3
HEATR4	R224Q	8779	0	0	0	0	0	0	0	1	1	0	0	0	1	0	0	3
5-LO	R371Q	3884	0	0	0	0	0	0	0	0	1	0	0	1	1	0	0	3
HMCN1	S371Y	1301478	0	0	0	0	0	0	0	0	2	0	0	0	1	0	0	3
DLK	R745H	708	0	0	0	0	0	0	0	1	1	0	0	0	0	1	0	3
ABCB5	R1027H	21679	0	0	0	0	0	1	0	1	1	0	0	0	0	0	0	3
CTNNB1	D32H	454	0	0	0	0	0	0	1	1	0	0	1	0	0	0	0	3
FLG	R2857H	13559	0	0	0	0	0	0	0	2	0	0	0	1	0	0	0	3
PCDH17	S514L	19972	0	0	0	0	0	0	0	0	0	0	1	0	1	0	1	3
RNF130	E377K	4856353	0	0	2	0	0	0	0	0	1	0	0	0	0	0	0	3
MADCAM1	Q254P	22139	0	3	0	0	0	0	0	0	0	0	0	0	0	0	0	3
LRRC66	R312H	4851537	0	0	0	0	0	0	0	0	2	0	1	0	0	0	0	3
SLC25A48	R139W	7485300	0	0	0	0	0	0	0	0	2	0	0	0	1	0	0	3
KRTAP10-2	N15D	28786406	0	0	0	0	0	0	0	1	0	0	2	0	0	0	0	3
AQR	R1018Q	18198	0	0	0	0	0	0	0	0	2	0	0	0	1	0	0	3
RAIG1	V30I	4033	0	0	0	0	0	0	0	0	1	0	0	0	2	0	0	3
SETD4	R90Q	24636	0	0	0	0	1	0	0	0	1	0	0	0	1	0	0	3
FLG	K39N	13559	0	0	1	0	1	0	1	0	0	0	0	0	0	0	0	3
CACNA1B	G2185S	6872	0	1	0	0	0	0	0	1	1	0	0	0	0	0	0	3
POTEC	K507E	23057605	0	0	2	0	0	0	0	0	0	0	0	0	0	0	1	3
TXNDC2	K140E	3724395	0	0	1	0	0	0	0	0	0	0	1	0	0	1	0	3
PSMC3IP	V212I	22804	0	0	0	0	0	0	0	2	1	0	0	0	0	0	0	3
OR8B8	D70Y	13866832	0	0	0	0	0	0	0	0	2	0	1	0	0	0	0	3
WARS2	R292C	13872	0	0	0	0	0	0	0	2	0	0	0	0	1	0	0	3
IGSF1	H1003Q	22521	0	1	0	0	0	0	0	0	0	0	0	0	0	0	2	3
KIF2B	R174H	12155	0	0	0	1	0	0	0	1	1	0	0	0	0	0	0	3
PIK3R2	G373R	3317	0	0	1	0	0	0	0	0	2	0	0	0	0	0	0	3
SLC26A9	R38C	3722950	0	0	1	0	0	0	0	0	1	0	0	0	0	0	1	3
DPP8	G165R	10704	0	0	0	0	0	0	0	0	1	0	0	0	2	0	0	3
CDH1	R732Q	7660	0	0	0	0	0	0	0	0	2	0	0	1	0	0	0	3
ACADS	R330H	1171530	0	2	0	0	0	0	0	0	0	0	0	0	0	1	0	3
PPP1R12B	R279Q	18156	0	0	0	0	0	0	0	0	2	0	0	0	1	0	0	3
CNTNAP5	V1168I	16231	0	0	0	0	1	0	0	1	1	0	0	0	0	0	0	3
RANBP2	A377V	3186	0	0	0	0	0	1	1	0	1	0	0	0	0	0	0	3
POM121L12	A270V	19098274	0	0	0	0	0	0	0	0	2	0	0	0	1	0	0	3
DPY19L2	F281L	2144415	0	0	0	0	0	0	0	0	2	0	0	0	1	0	0	3
UBQLN2	S196L	7377	0	0	0	0	0	0	0	0	2	0	0	0	0	1	0	3
EML3	V539G	20762	0	1	0	0	0	0	0	0	0	0	0	0	0	0	2	3
CASC3	S658L	11780	0	0	0	0	0	0	0	3	0	0	0	0	0	0	0	3
RYR1	A2576T	5480	0	0	0	0	0	0	0	0	3	0	0	0	0	0	0	3
HMCN1	T4097M	1301478	0	0	0	0	0	0	0	0	1	0	0	0	1	1	0	3
KIF21B	A118T	10663	0	0	0	0	0	0	0	1	0	0	0	1	1	0	0	3
Kv7.5	R426C	10723	0	0	0	0	0	0	0	2	1	0	0	0	0	0	0	3
ZNRF3	R307W	10391	0	0	0	0	0	0	0	1	2	0	0	0	0	0	0	3
EHBP1	R473I	6279	0	0	0	0	0	0	0	0	2	0	0	0	1	0	0	3
CDC14B	R375C	5012000	0	0	0	0	0	0	0	1	0	0	0	0	2	0	0	3
DDC	T69M	2464903	0	0	0	0	0	0	0	0	0	0	0	1	1	1	0	3
ADRA2B	D92N	9010	0	0	0	0	0	0	0	1	2	0	0	0	0	0	0	3
XPB	R645Q	6671	0	0	0	0	0	0	0	1	2	0	0	0	0	0	0	3
AACS	E484K	9920	0	0	0	0	0	0	0	1	2	0	0	0	0	0	0	3
ZNF32	S62L	3290909	0	0	0	0	0	0	0	0	1	0	0	0	2	0	0	3
Titin	R5361Q	2059	0	0	0	0	0	0	0	0	3	0	0	0	0	0	0	3
OR6K6	F311L	13365196	0	0	1	0	0	2	0	0	0	0	0	0	0	0	0	3
DBC1	R361H	3644067	0	0	0	0	0	0	0	1	2	0	0	0	0	0	0	3
ATIC	R379Q	7936	0	0	0	0	0	0	0	0	2	0	0	0	1	0	0	3
nectin 4	A358T	8798	0	0	0	0	0	0	0	0	3	0	0	0	0	0	0	3
ACRV1	R257Q	21811	0	0	0	0	0	0	0	0	2	0	0	0	1	0	0	3
BMP7	E173K	24243	0	0	0	0	0	0	0	0	2	0	0	0	1	0	0	3
CFAP77	H319P	3709666	0	0	1	0	0	0	0	0	0	0	0	0	0	0	2	3
ADAM9	R256Q	6847	0	0	0	0	0	0	0	0	3	0	0	0	0	0	0	3
GALNTL2	E395K	3644118	0	0	0	0	0	0	0	0	3	0	0	0	0	0	0	3
SMCO3	S118L	19078525	0	0	0	0	0	0	0	0	2	0	0	0	1	0	0	3
PICH	R505Q	6273	0	0	0	0	0	0	0	0	1	0	0	0	2	0	0	3
PCDHA1	R619H	23056111	0	0	0	0	0	0	0	2	0	0	0	0	1	0	0	3
ZNF181	V305G	18003	0	0	1	0	0	0	0	0	0	0	0	0	0	2	0	3
ZNF781	R53Q	1303581	0	0	0	0	0	0	0	0	2	0	0	0	1	0	0	3
CCZ1	E214D	8913	0	2	0	0	0	0	0	0	0	0	0	1	0	0	0	3
IQCF2	S82L	19108441	0	0	0	0	0	0	0	2	1	0	0	0	0	0	0	3
PRAMEF4	R248H	6204924	0	0	0	0	0	0	0	0	0	0	0	1	2	0	0	3
ZNF98	R370I	15555004	0	0	0	0	0	0	0	0	3	0	0	0	0	0	0	3
FAM83B	R206Q	10913	0	0	0	0	0	0	0	0	3	0	0	0	0	0	0	3
KLHL13	E210K	5077102	0	0	0	0	0	0	0	0	3	0	0	0	0	0	0	3
FHDC1	R254W	3591724	0	0	0	0	0	0	0	0	1	0	0	0	2	0	0	3
ABCC9	M1546I	9347	0	0	1	0	0	0	0	0	0	0	1	0	0	0	1	3
DYNC2H1	E883D	23314	0	0	0	0	0	0	0	0	3	0	0	0	0	0	0	3
OR8D2	R162H	13367202	0	0	1	0	0	0	0	0	2	0	0	0	0	0	0	3
TRIM9	R361C	3855	0	0	0	0	0	0	0	1	2	0	0	0	0	0	0	3
CAGE1	E539K	21853	0	0	0	0	0	0	0	0	3	0	0	0	0	0	0	3
SNX32	K372N	23058803	0	0	0	0	0	0	0	0	2	0	0	0	1	0	0	3
SPTA1	R1158W	11838	0	0	0	0	0	0	0	0	2	0	0	0	0	0	1	3
CRX	A260T	2454191	0	0	0	0	0	0	0	1	0	0	1	0	1	0	0	3
RPT3	K66N	4154	0	0	0	0	0	0	0	0	2	0	0	0	1	0	0	3
ZNF292	E1507K	20078	0	0	0	0	0	0	0	0	2	0	0	0	1	0	0	3
PCDHB2	G429W	10289781	0	0	0	3	0	0	0	0	0	0	0	0	0	0	0	3
PCDHB12	R289C	12364	0	0	0	0	0	0	0	0	3	0	0	0	0	0	0	3
LAMB1	A1440T	22101	0	0	0	0	0	0	0	1	0	0	0	0	1	0	1	3
BTRC	I416M	7113	0	2	0	0	0	0	0	0	0	0	0	0	1	0	0	3
mGluR3	R183C	3958	0	0	0	0	0	0	0	0	0	0	0	0	0	2	1	3
TAB1	A260T	7842	0	0	0	0	0	0	0	1	1	0	1	0	0	0	0	3
TMTC1	R872Q	10909	0	0	0	0	0	0	0	0	1	0	0	0	1	0	1	3
PIK3CB	E1051K	3653	0	0	0	0	0	0	0	1	0	0	1	1	0	0	0	3
NHE11	R738C	1302630	0	0	0	0	0	0	0	1	0	0	1	0	1	0	0	3
PCDHB15	S314L	11876	0	0	0	0	0	0	0	0	2	0	0	0	1	0	0	3
ZNF382	R456I	3724039	0	0	0	0	0	0	0	0	2	0	0	0	1	0	0	3
SYNE1	R4741C	12348	0	0	0	0	0	0	0	0	3	0	0	0	0	0	0	3
COPB1	R425C	5324	0	0	0	0	0	0	0	0	1	0	0	0	2	0	0	3
IRF2	A41V	12320	0	0	0	0	0	0	0	2	0	0	0	0	1	0	0	3
MYH1	R791Q	7401	0	0	0	0	0	0	0	1	0	0	0	0	0	1	1	3
MUC16	A6156T	2234943	0	0	0	0	0	0	0	3	0	0	0	0	0	0	0	3
PKCG	R345C	643	0	0	0	0	0	0	0	3	0	0	0	0	0	0	0	3
FNDC1	R698W	11973	0	0	0	0	0	0	0	0	2	0	0	0	1	0	0	3
p53	F270L	465	0	0	0	0	1	0	0	2	0	0	0	0	0	0	0	3
MKK3	R96W	621	0	3	0	0	0	0	0	0	0	0	0	0	0	0	0	3
AMAC1L2	R90C	18799202	0	0	0	0	0	0	0	1	2	0	0	0	0	0	0	3
endophilin A3	E181K	21985	0	0	0	0	0	0	0	0	2	0	0	0	1	0	0	3
Erbin	R5Q	2653	0	0	0	0	0	0	0	0	2	0	0	1	0	0	0	3
Nlp	R1366C	4733	0	0	0	0	0	0	0	0	1	0	0	0	2	0	0	3
PIK3CG	V274I	3655	0	0	0	0	0	0	0	0	1	0	0	0	1	1	0	3
CMAS	R110Q	9537	0	0	0	0	0	0	0	0	1	0	0	0	2	0	0	3
PTH2	L22V	19093254	0	0	1	0	0	0	0	0	2	0	0	0	0	0	0	3
REXO2	R211Q	4225	0	0	0	0	0	0	0	1	1	0	0	1	0	0	0	3
BNC2	R512W	16107	0	0	0	0	0	0	0	0	1	0	0	0	2	0	0	3
PCDHB5	D51Y	22193	0	0	0	0	0	0	0	0	1	0	0	0	2	0	0	3
EXOC6	R208Q	1299502	0	0	0	0	0	0	0	0	2	0	0	0	1	0	0	3
ZRSR1	S155G	1303657	0	0	0	0	0	0	0	0	0	0	0	1	0	1	1	3
SCML4	R194Q	6196017	0	0	0	0	0	0	0	1	0	0	0	0	2	0	0	3
EZH2	E740K	5913	0	0	0	0	0	0	0	1	2	0	0	0	0	0	0	3
DNAH3	T3337M	12246	0	0	0	0	0	0	0	1	1	0	0	0	1	0	0	3
ZNF263	R538I	6281284	0	0	0	0	0	0	0	1	2	0	0	0	0	0	0	3
RAF1	V537I	653	0	0	0	0	0	0	0	0	2	0	0	0	1	0	0	3
AGMO	R405Q	19606	0	0	0	0	0	0	0	1	1	0	0	0	1	0	0	3
BMP3	R344W	15051	0	0	0	0	0	0	0	0	1	0	0	0	2	0	0	3
TMTC4	R592C	8470	0	0	0	0	0	0	0	3	0	0	0	0	0	0	0	3
ATM	R337C	1393	0	0	0	0	0	0	0	2	0	0	0	0	0	0	1	3
OR8J3	F164L	5126767	0	0	0	0	0	0	0	1	2	0	0	0	0	0	0	3
p53	R280I	465	0	0	1	1	1	0	0	0	0	0	0	0	0	0	0	3
DHX36	A490V	10516	0	0	0	1	0	0	0	2	0	0	0	0	0	0	0	3
TTLL7	R751H	22884	0	0	0	0	0	0	0	0	3	0	0	0	0	0	0	3
EGFR	P596L	592	0	0	0	0	0	0	0	0	0	0	0	0	1	2	0	3
VHL	L158V	16461	0	3	0	0	0	0	0	0	0	0	0	0	0	0	0	3
ZNF283	R392Q	6204293	0	0	0	0	0	0	0	0	1	0	0	0	2	0	0	3
KEL	R130W	5137829	0	0	0	0	0	0	0	0	1	0	0	0	0	2	0	3
TLR7	L232I	10303364	0	0	0	0	0	0	0	0	2	0	0	0	1	0	0	3
HMCN1	S133Y	1301478	0	0	0	0	0	0	0	0	3	0	0	0	0	0	0	3
MR1	S46L	19096957	0	0	0	0	0	0	0	0	2	0	0	0	1	0	0	3
CYP4F2	R149Q	2464846	0	0	0	0	0	0	1	1	0	0	0	1	0	0	0	3
TMEM146	A211V	20999	0	0	0	0	0	0	0	1	1	0	0	1	0	0	0	3
ZNF607	R609I	3507708	0	0	0	0	0	0	0	0	2	0	0	0	1	0	0	3
PGAP2	A197V	19102177	0	0	0	0	0	0	0	1	2	0	0	0	0	0	0	3
ANKRD20A4	S192T	22870101	0	0	0	0	0	0	0	0	0	0	0	3	0	0	0	3
MLLT11	E86K	14142	0	0	0	0	0	0	0	0	2	0	0	0	1	0	0	3
PGPEP1L	R108H	7584374	0	1	0	0	0	0	0	0	2	0	0	0	0	0	0	3
FAM171B	D459N	20060	0	0	0	0	0	0	0	0	1	0	0	0	2	0	0	3
SGSM1	F1117L	3664122	0	0	0	0	0	0	0	0	0	0	0	0	3	0	0	3
HMGCS1	L503P	9214	0	0	0	0	0	0	0	0	0	0	0	3	0	0	0	3
NFM	R371W	1212	0	0	0	0	0	0	0	0	2	0	0	0	1	0	0	3
AMPD1	R350H	20686	0	0	0	0	0	0	0	0	2	0	0	0	0	1	0	3
CNGA4	K510T	5088436	0	0	0	0	0	0	0	3	0	0	0	0	0	0	0	3
ERCC2	N238S	18636	0	0	0	0	0	0	0	0	0	0	3	0	0	0	0	3
SPECC1	T574M	12817	0	0	0	0	0	0	0	1	0	0	0	0	1	0	1	3
USP25	R803H	8542	0	0	0	0	0	0	0	0	3	0	0	0	0	0	0	3
TPO	A910T	7582053	0	0	0	0	0	0	0	2	0	0	0	0	1	0	0	3
SAPAP2	V693I	10733	0	0	0	0	0	0	0	2	0	0	0	0	0	0	1	3
TRAF4AF1	V12G	22237	0	0	1	0	0	0	0	2	0	0	0	0	0	0	0	3
ZNF385B	L32I	2381116	0	0	0	0	0	0	0	1	2	0	0	0	0	0	0	3
TBC1D9	R447C	6191	0	0	0	0	0	0	0	1	2	0	0	0	0	0	0	3
RAB3GAP1	R231Q	2615093	0	0	0	0	0	0	0	1	2	0	0	0	0	0	0	3
LRRC66	F458L	4851537	0	0	0	2	0	0	0	0	0	0	0	0	0	0	1	3
p53	E286G	465	0	0	1	0	0	0	0	0	0	1	0	0	1	0	0	3
FAM124B	V85I	1301058	0	0	0	0	0	0	0	1	1	0	0	1	0	0	0	3
CEP126	R68Q	20496	1	0	0	0	0	0	0	0	2	0	0	0	0	0	0	3
FMNL3	R560Q	16303	0	0	0	0	0	0	0	0	1	0	0	1	1	0	0	3
TMEM53	E221K	5020099	0	0	0	0	0	0	0	1	2	0	0	0	0	0	0	3
TINAG	R332W	3709693	0	1	0	0	0	0	0	0	0	0	0	2	0	0	0	3
ACRC	A264V	3679154	0	0	1	0	0	0	0	0	0	0	2	0	0	0	0	3
SEMA3C	R453W	2380717	0	0	0	0	0	0	0	0	2	0	0	0	1	0	0	3
MISP	R262C	8360	0	0	0	0	0	0	0	3	0	0	0	0	0	0	0	3
SLC25A12	R624H	13170	0	0	0	0	0	0	0	1	0	0	0	1	1	0	0	3
STXBP6	D92N	22309	0	0	0	0	0	0	0	0	3	0	0	0	0	0	0	3
FLG	S2188R	13559	0	0	1	0	0	0	0	2	0	0	0	0	0	0	0	3
SUCO	A48T	21467	0	0	0	0	0	0	0	1	2	0	0	0	0	0	0	3
ABCA9	R431Q	19818	0	0	0	0	1	0	0	0	2	0	0	0	0	0	0	3
ATP2A1	G704C	13970	0	2	0	0	1	0	0	0	0	0	0	0	0	0	0	3
FAM47B	R524W	19564	0	0	0	0	0	0	0	1	2	0	0	0	0	0	0	3
CASC3	S232F	11780	0	0	0	0	0	0	0	3	0	0	0	0	0	0	0	3
factor V	L56I	5070	0	0	0	0	0	0	0	0	2	0	0	0	1	0	0	3
OR5AC2	A245T	7672414	0	0	0	0	0	0	0	1	0	0	0	0	1	0	1	3
NDST3	V427I	5314	0	0	2	0	0	0	0	0	0	0	0	0	1	0	0	3
SFRS8	R32Q	5875	0	0	1	0	0	0	0	1	0	0	0	0	0	0	1	3
POTEG	V135I	14591	0	0	1	0	0	0	0	1	0	0	0	0	0	0	1	3
FOXQ1	S135L	5145163	0	0	0	0	0	0	0	0	0	0	3	0	0	0	0	3
RGAG4	E491K	5122510	0	0	0	0	0	0	0	1	2	0	0	0	0	0	0	3
DCAF8L1	E80K	10284345	0	0	0	0	0	0	0	0	2	0	0	0	1	0	0	3
PIK3CA	E453Q	7359	0	0	1	0	0	0	0	0	1	0	1	0	0	0	0	3
BACH1	R538Q	5750	0	0	0	0	0	0	0	0	1	0	0	0	2	0	0	3
ZFP3	R273I	5137583	0	0	0	0	0	0	0	0	1	0	0	0	2	0	0	3
CCDC123	E598K	15661	0	0	0	0	0	0	0	0	2	0	0	0	1	0	0	3
Kv7.5	T693M	10723	0	0	0	0	0	0	0	2	1	0	0	0	0	0	0	3
PPP2R3B	F310L	18908	0	0	0	0	0	0	0	0	3	0	0	0	0	0	0	3
ZNF652	K327N	22331	0	0	0	0	0	0	0	0	1	0	0	0	2	0	0	3
GRIN1	G236V	6204	0	3	0	0	0	0	0	0	0	0	0	0	0	0	0	3
SHIP-2	R486C	2588	0	0	0	1	0	0	0	0	1	0	0	0	1	0	0	3
MCF2L2	R926Q	13400	0	0	0	0	0	0	0	0	1	0	0	0	2	0	0	3
PCDHGA7	R718H	19325	0	0	0	0	0	0	0	0	2	0	0	1	0	0	0	3
PLVAP	A321V	14040	0	0	0	0	0	0	0	1	0	0	2	0	0	0	0	3
OR5P2	V212I	13829505	0	2	0	0	0	0	0	0	0	0	0	0	1	0	0	3
TM9SF2	R91H	20926	0	0	0	0	0	0	0	1	0	0	0	0	2	0	0	3
PCDHA12	E271K	6202146	0	0	0	0	0	0	0	0	1	0	0	0	2	0	0	3
CUL1	R146C	9591	0	0	0	0	0	0	0	1	1	0	0	1	0	0	0	3
ZBTB7C	P318L	18913	0	0	0	0	0	0	0	0	0	0	0	0	1	1	1	3
ABCC1	R501Q	8736	0	1	0	0	0	0	0	0	1	0	0	0	1	0	0	3
LUM	R330C	2817044	0	0	0	0	0	0	0	1	0	0	0	0	0	2	0	3
RANBP6	I984L	1298926	0	0	0	1	0	0	0	0	0	0	1	0	0	1	0	3
SUNC1	L124I	12785	0	0	0	0	0	0	0	0	3	0	0	0	0	0	0	3
AR	Q58L	920	0	0	0	0	0	0	0	0	2	0	0	1	0	0	0	3
AK8	D243A	7584279	0	1	0	0	0	0	0	0	0	0	0	0	0	2	0	3
PUS3	R409H	2615016	0	0	0	0	0	0	0	2	0	0	0	0	1	0	0	3
PSD-93	S624L	4512	0	0	0	0	0	0	0	0	3	0	0	0	0	0	0	3
IGFBP1	R177Q	5281	0	0	0	0	0	0	0	0	2	0	0	0	1	0	0	3
dystrophin	R1324C	8479	0	0	0	0	0	0	0	0	2	0	0	0	1	0	0	3
ZNF841	R641I	7220	0	0	0	0	0	0	0	0	3	0	0	0	0	0	0	3
NAALADL1	E231K	18608	0	0	0	1	0	0	0	1	0	0	0	1	0	0	0	3
FBLN2	A1109V	2896901	0	0	0	0	0	0	0	2	0	0	0	0	0	0	1	3
PIAS2	S519L	15303	0	0	0	0	0	0	0	0	1	0	0	0	2	0	0	3
ZBTB24	R426Q	1299440	0	0	0	0	0	0	0	1	1	0	0	0	1	0	0	3
DNMT1	E51K	6047	0	0	0	0	0	0	0	0	3	0	0	0	0	0	0	3
GPR158	D566N	19796	0	0	0	0	0	0	0	0	1	0	0	0	2	0	0	3
p300	A1629V	1094	0	0	0	0	0	0	0	0	2	0	0	0	1	0	0	3
OR2M5	R172L	1302094	0	0	0	1	0	0	1	0	0	0	0	0	0	0	1	3
CPSF4	P219Q	20738	0	0	0	3	0	0	0	0	0	0	0	0	0	0	0	3
ZNF354B	R402I	10290162	0	0	0	0	0	0	0	0	3	0	0	0	0	0	0	3
POSTN	R508C	15919	0	0	0	0	0	0	0	0	0	0	0	0	3	0	0	3
FN1	R290C	12090	0	0	0	0	0	0	0	0	3	0	0	0	0	0	0	3
UGT2B10	L62I	11741	0	0	0	0	1	0	0	0	2	0	0	0	0	0	0	3
MFAP5	R153C	9438471	0	0	0	0	0	0	0	0	2	0	0	0	0	0	1	3
NCR1	R258W	14555182	0	0	0	0	0	0	0	0	3	0	0	0	0	0	0	3
SOGA3	A843V	16285	0	0	0	0	0	0	0	2	0	0	0	0	1	0	0	3
CEACAM5	L640I	20469	0	0	0	0	0	0	0	0	1	0	0	0	2	0	0	3
FBXO32	A141T	18718	0	0	0	0	0	0	0	2	0	0	0	0	0	0	1	3
IL17RA	R143C	13866	0	0	0	0	0	0	0	2	1	0	0	0	0	0	0	3
VHL	L169P	16461	0	3	0	0	0	0	0	0	0	0	0	0	0	0	0	3
HAND2	R142H	6532	0	0	1	0	0	0	0	2	0	0	0	0	0	0	0	3
WDR40C	P334L	19962	0	0	0	0	0	1	0	2	0	0	0	0	0	0	0	3
OGDHL	R30C	2843329	0	0	0	0	0	0	0	0	3	0	0	0	0	0	0	3
NLRP11	T540M	2843235	0	0	1	0	0	0	0	0	0	0	0	0	1	1	0	3
PCDHA9	T662M	23056117	0	1	0	0	0	0	0	0	1	0	0	1	0	0	0	3
NLRP13	L66F	2843257	0	0	0	0	0	0	0	0	1	0	0	1	1	0	0	3
BICC1	R200W	10201	0	0	0	0	0	0	0	1	2	0	0	0	0	0	0	3
ODZ3	T2202M	12160	0	0	0	0	0	0	0	0	1	0	0	1	1	0	0	3
PPP2R1A	R258H	14417	0	0	1	0	0	0	0	0	1	0	0	0	1	0	0	3
ZNF491	R403I	22417	0	0	0	0	0	0	0	1	1	0	0	0	1	0	0	3
CLSTN1	T615M	16930	0	0	0	0	0	0	0	3	0	0	0	0	0	0	0	3
ALK2	R206H	12612	0	0	0	0	0	0	0	0	3	0	0	0	0	0	0	3
MOR-1	R369C	1006	0	0	0	0	0	0	0	0	3	0	0	0	0	0	0	3
Exportin-1	R749Q	6151	0	0	0	0	0	0	0	0	2	0	0	0	1	0	0	3
NPAT	A1332G	22553	0	0	0	0	0	0	0	0	0	0	0	3	0	0	0	3
PARC	R1730C	18872	0	1	0	0	1	0	0	0	1	0	0	0	0	0	0	3
HYDIN	R451Q	20794	0	0	0	0	0	0	0	0	1	0	0	0	2	0	0	3
SLITRK3	E578K	14102	0	0	0	0	0	0	0	0	1	0	0	0	1	0	1	3
DENND3	A830V	2318357	0	0	0	0	0	0	0	1	0	0	0	0	1	0	1	3
OR1S2	V122I	8542599	0	0	0	1	1	0	0	0	0	0	0	0	0	0	1	3
UQCRFS1	I83V	19218	0	3	0	0	0	0	0	0	0	0	0	0	0	0	0	3
nAChRA2	E418V	2318035	0	0	0	0	0	0	0	2	0	0	0	0	1	0	0	3
CERKL	R283Q	15251	0	0	0	1	0	0	0	0	2	0	0	0	0	0	0	3
ASH1L	R1321Q	9407	0	0	0	0	0	0	0	1	2	0	0	0	0	0	0	3
NR0B1	E428K	3591775	0	0	0	0	0	0	0	0	2	0	0	0	1	0	0	3
PUS7	R661C	8183	0	0	0	1	0	0	0	0	0	0	1	1	0	0	0	3
POTEG	R136H	14591	0	0	0	0	1	0	0	0	0	0	0	0	0	2	0	3
CBLN1	R80H	18660	0	0	0	1	0	0	0	1	1	0	0	0	0	0	0	3
WDFY3	R2593T	15873	0	0	0	1	0	0	0	0	0	0	0	2	0	0	0	3
GOLGA6L19	E151Q	30335103	0	2	0	0	0	0	0	0	0	0	0	0	0	0	1	3
CELSR1	W1958G	9074	0	0	0	0	1	0	0	0	0	0	0	0	2	0	0	3
PRB3	R200C	25593604	0	0	0	0	0	0	0	0	2	0	0	1	0	0	0	3
SLC24A3	A109V	4853559	0	0	0	0	0	0	0	2	0	0	0	0	1	0	0	3
MAP1B	K740N	3254	0	0	0	0	0	0	0	0	2	0	0	0	1	0	0	3
Diaphanous-2	E121K	17609	0	0	0	0	0	0	0	0	3	0	0	0	0	0	0	3
ZNF283	R199I	6204293	0	0	0	0	0	0	0	0	2	0	0	0	1	0	0	3
TNFRSF19	G115R	2895627	0	0	0	0	0	0	0	2	1	0	0	0	0	0	0	3
ADAMTS8	V524M	2350119	0	0	0	0	0	0	0	1	0	0	0	0	0	2	0	3
SIX1	E191K	10289898	0	0	0	0	0	0	0	0	3	0	0	0	0	0	0	3
KIF20B	E951K	16321	0	0	0	0	0	0	0	0	0	0	0	0	3	0	0	3
NTN4	P394L	3506502	0	0	0	0	0	0	0	0	1	0	0	0	2	0	0	3
STIL	S76L	22213	0	0	0	0	0	0	0	1	2	0	0	0	0	0	0	3
MYH2	R1388H	11762	0	1	0	0	1	0	0	1	0	0	0	0	0	0	0	3
TLR4	L498V	20213	0	0	0	0	0	0	0	3	0	0	0	0	0	0	0	3
RNF43	S607L	3565872	0	0	0	1	0	0	0	0	1	0	0	1	0	0	0	3
FAT3	A4159T	16335	0	0	0	0	0	0	0	0	3	0	0	0	0	0	0	3
ZNF690	P631Q	16170	0	0	0	3	0	0	0	0	0	0	0	0	0	0	0	3
CD5L	R32H	5022185	0	0	0	0	0	0	0	0	0	0	1	1	1	0	0	3
KIF2B	A112T	12155	0	0	1	0	0	0	0	0	0	0	0	1	0	1	0	3
CAMSAP1	E1029K	14521	0	0	0	0	0	0	0	1	2	0	0	0	0	0	0	3
CNPY1	A21T	19078392	0	0	0	0	0	0	0	0	2	0	0	0	1	0	0	3
DNAH7	R2961Q	13489	0	0	0	0	0	0	0	0	3	0	0	0	0	0	0	3
TRAIL-R3	T199N	20481	0	0	0	0	0	0	0	0	0	0	0	0	3	0	0	3
SFRS5	R95Q	5883	0	0	0	0	0	0	0	1	2	0	0	0	0	0	0	3
CLCN5	R554W	27905501	0	0	0	0	0	0	0	1	2	0	0	0	0	0	0	3
ZFYVE26	R2266W	12727	0	0	0	0	0	0	0	0	2	0	0	0	1	0	0	3
FAM111A	R129C	8598	0	0	0	0	0	0	0	2	1	0	0	0	0	0	0	3
TBXAS1	P198Q	3567194	0	0	0	3	0	0	0	0	0	0	0	0	0	0	0	3
ZNF626	G198E	6143701	0	0	0	0	0	0	0	0	0	0	3	0	0	0	0	3
CCDC132	R857Q	6318	0	0	0	0	0	0	0	1	2	0	0	0	0	0	0	3
OMA1	R445Q	2843075	0	0	0	0	0	0	0	0	3	0	0	0	0	0	0	3
ZNF286A	R430I	3723114	0	0	0	0	0	0	0	0	2	0	0	0	1	0	0	3
ILVBL	E530K	1863602	0	0	0	0	0	0	0	1	2	0	0	0	0	0	0	3
MUC20	T447M	21565	0	0	0	0	0	0	0	0	0	0	0	3	0	0	0	3
ITIH3	V869I	20806	0	1	0	1	0	0	0	0	0	0	0	0	0	1	0	3
LRP11	A208V	2821578	0	0	0	0	0	0	0	1	1	0	0	0	0	1	0	3
Kv11.1	G149A	17056	0	0	0	0	0	0	0	3	0	0	0	0	0	0	0	3
RC3	R747Q	5451	0	0	0	0	0	0	0	1	2	0	0	0	0	0	0	3
ZNF836	R854I	5118394	0	0	0	0	0	0	0	0	3	0	0	0	0	0	0	3
DCP1B	Q252H	2681	0	0	0	0	0	0	0	0	2	0	0	0	1	0	0	3
ORP1	R1938H	22185	0	0	0	0	0	0	0	0	2	0	0	0	1	0	0	3
PAX1	A277V	15251261	0	0	0	0	0	0	0	2	0	0	0	0	1	0	0	3
SCN5A	D1978H	5198	0	0	0	0	0	2	0	0	0	0	0	0	0	1	0	3
ZNF649	R198I	18261	0	0	0	0	0	0	0	0	3	0	0	0	0	0	0	3
FAM70B	S19L	18802	0	0	0	0	0	0	0	3	0	0	0	0	0	0	0	3
AlphaK3	V62M	2329	0	0	0	0	0	0	0	1	1	0	0	1	0	0	0	3
MSRB2	K56N	2826393	0	0	0	0	0	0	0	0	2	0	0	0	1	0	0	3
SLC39A10	R177H	17253	0	0	0	0	0	0	0	0	2	0	0	0	1	0	0	3
MMP3	R316C	19050	0	0	1	0	1	0	0	1	0	0	0	0	0	0	0	3
ZFP28	R525I	22231	0	0	0	0	0	0	0	0	1	0	0	0	2	0	0	3
SRC-2	A309V	9343	0	0	0	0	0	0	0	1	1	0	0	0	1	0	0	3
RCBTB1	D414N	14325202	0	0	0	0	0	0	0	1	2	0	0	0	0	0	0	3
HSPA12A	R285H	14965	0	0	0	0	0	0	0	2	1	0	0	0	0	0	0	3
PCDHA7	A427T	18988	0	0	0	0	0	0	0	2	1	0	0	0	0	0	0	3
ABCC9	R1154W	9347	0	0	0	0	0	0	0	0	2	0	0	0	1	0	0	3
CYLC2	P74Q	9950	0	0	0	0	0	1	1	0	1	0	0	0	0	0	0	3
BAI3	R982C	12899	0	0	0	0	0	1	0	1	1	0	0	0	0	0	0	3
Titin	S12911L	2059	0	0	0	0	0	0	0	1	2	0	0	0	0	0	0	3
GPR64	R814Q	10027	0	0	0	0	0	0	0	0	2	0	0	0	1	0	0	3
PCDHGB6	A70T	13112	0	0	0	0	0	0	0	0	3	0	0	0	0	0	0	3
RCOR3	R142C	15875	0	0	0	0	0	0	0	1	2	0	0	0	0	0	0	3
COL9A1	R118Q	3721865	0	0	0	0	0	0	0	0	2	0	0	0	1	0	0	3
PAPOLB	E591K	6202176	0	0	0	0	0	0	0	0	2	0	0	0	1	0	0	3
IDH2	R172K	9667	0	0	0	0	0	0	0	0	0	3	0	0	0	0	0	3
JAKMIP2	R283I	21653	0	0	0	0	0	0	0	0	3	0	0	0	0	0	0	3
PDHA2	R86C	12266	0	0	0	0	0	0	0	0	1	0	0	0	1	1	0	3
CDH11	K357T	14068	0	0	0	0	0	0	0	3	0	0	0	0	0	0	0	3
CAPN5	E393K	4851442	0	0	0	0	0	0	0	0	2	0	0	0	1	0	0	3
CD3D	T14N	2608	0	0	0	0	0	0	0	0	0	0	0	3	0	0	0	3
NFM	A213V	1212	0	0	0	0	0	0	0	3	0	0	0	0	0	0	0	3
KLHL24	R60C	20317	0	0	0	0	0	0	0	0	2	0	0	0	1	0	0	3
ETB	A14V	4789	0	0	0	0	0	0	0	3	0	0	0	0	0	0	0	3
FRY	R417Q	12729	0	0	0	0	0	0	0	0	2	0	1	0	0	0	0	3
SPOP	E50K	19100	0	0	0	0	0	0	0	0	3	0	0	0	0	0	0	3
NAPSA	R121Q	7584310	0	0	0	0	0	0	0	0	3	0	0	0	0	0	0	3
ZNF611	R390I	15533	0	0	0	0	0	0	0	0	3	0	0	0	0	0	0	3
PIK3CA	E542A	7359	0	0	0	0	0	0	1	0	2	0	0	0	0	0	0	3
MKLN1	F485L	14801	0	0	0	0	0	0	0	0	3	0	0	0	0	0	0	3
NFAT1	R343H	1010	0	0	0	0	0	0	0	1	1	0	0	0	0	0	1	3
ZFP28	R777I	22231	0	0	0	0	0	0	0	0	2	0	0	0	1	0	0	3
CIITA	E727K	1164	0	0	0	0	0	0	0	0	3	0	0	0	0	0	0	3
RAPGEF2	L1088I	19928	0	0	0	0	0	0	0	0	2	0	0	0	1	0	0	3
ZNF291	R366Q	13531	0	0	0	0	0	0	0	0	3	0	0	0	0	0	0	3
ITGAX	R685H	4857438	0	0	0	2	0	0	0	0	0	0	0	0	0	1	0	3
HCRTR2	R253Q	2236512	0	1	0	0	0	0	0	0	2	0	0	0	0	0	0	3
ZNF594	R287I	3723600	0	0	0	0	0	0	0	0	3	0	0	0	0	0	0	3
LINGO1	V283I	24774	0	0	1	0	0	0	0	0	1	0	0	1	0	0	0	3
ZNF846	R498Q	1911519	0	0	0	0	0	0	0	1	1	0	0	0	1	0	0	3
ITGA4	S831Y	7867	0	0	0	0	0	0	0	0	2	0	0	0	1	0	0	3
POTE2	R303I	16970	0	0	0	0	0	0	0	0	3	0	0	0	0	0	0	3
DNAH9	R803I	18720	0	0	0	0	0	0	0	0	2	0	0	0	1	0	0	3
VGCNL1	R1607Q	3323	0	0	0	0	0	0	0	2	1	0	0	0	0	0	0	3
ATP10A	E175K	14617	0	0	0	0	0	0	0	0	2	0	0	0	0	0	1	3
CHD-4	R1162W	3126	0	0	0	0	0	0	0	0	2	0	0	1	0	0	0	3
p300	R580Q	1094	0	0	0	0	0	0	0	1	1	0	0	0	1	0	0	3
ZNF649	R338Q	18261	0	0	0	0	0	0	0	0	3	0	0	0	0	0	0	3
DULLARD	E126K	2612633	0	0	0	0	0	0	0	0	1	0	0	0	2	0	0	3
galectin-1	C3F	17445	0	0	0	0	0	0	0	0	0	0	0	3	0	0	0	3
SYT6	R249H	8254	0	0	0	1	0	0	0	0	0	0	0	0	0	0	2	3
SULT1E1	R77Q	5123253	0	0	0	0	0	0	0	0	3	0	0	0	0	0	0	3
RhoE	S95L	7399	0	0	0	0	0	0	0	1	0	0	0	1	1	0	0	3
TIE2	R50H	1246	0	0	0	0	0	1	0	1	0	0	0	0	1	0	0	3
SOCS2	R96Q	3591333	0	0	0	0	0	0	0	0	2	0	0	0	1	0	0	3
ETV1	R187C	12284	0	0	0	0	0	0	0	1	1	0	0	0	1	0	0	3
ZNF266	R344Q	19539	0	0	0	0	0	0	0	0	1	0	0	0	2	0	0	3
DOCK5	E177K	11969	0	0	0	0	0	0	0	0	1	0	0	0	2	0	0	3
PALD	A761V	2819160	1	0	0	0	0	0	0	2	0	0	0	0	0	0	0	3
MYO9A	R167Q	10088	0	0	0	0	0	0	0	0	1	0	0	0	2	0	0	3
ESCO1	R573Q	16089	0	0	0	0	0	0	0	1	1	0	0	0	1	0	0	3
RIMS1	R166Q	4070	0	0	0	0	0	0	0	1	2	0	0	0	0	0	0	3
RGS9	R437W	18831312	0	0	0	0	0	0	0	1	0	0	0	0	0	1	1	3
POM121L12	R159H	19098274	0	0	0	1	0	0	0	0	0	1	0	1	0	0	0	3
DOCK2	G170R	2682	0	0	0	0	0	0	0	0	0	0	0	0	2	1	0	3
MKK4	S184L	659	0	0	0	0	0	0	0	1	0	0	0	2	0	0	0	3
LEO1	R532H	6297	0	0	0	1	0	0	0	1	0	0	0	0	1	0	0	3
CHST11	A159T	17697	0	0	0	0	0	0	0	1	2	0	0	0	0	0	0	3
OR4A47	V47I	10206411	0	0	1	0	0	0	0	2	0	0	0	0	0	0	0	3
APOB	S1433L	6884	0	0	0	0	0	0	0	1	1	0	0	0	1	0	0	3
LBA1	E846K	21594	0	0	0	0	0	0	0	0	3	0	0	0	0	0	0	3
SEPHS1	E13K	8742	0	0	0	0	0	0	0	0	3	0	0	0	0	0	0	3
FOXA1	H247Y	14681	0	0	0	0	0	0	1	0	0	0	0	2	0	0	0	3
CDC7	S148Y	806	0	0	0	0	0	0	0	0	2	0	0	0	1	0	0	3
ATP2C1	E690K	18884	0	0	0	0	0	0	0	0	3	0	0	0	0	0	0	3
HIPK1	R909Q	4227	0	0	0	0	0	0	0	0	2	0	0	0	1	0	0	3
CTTNBP2	S420L	22235	0	0	0	0	0	0	0	0	3	0	0	0	0	0	0	3
WDR3	E841K	8902	0	0	0	0	0	0	0	1	0	0	0	0	2	0	0	3
GGA2	A63V	13838	0	0	0	0	0	0	0	0	3	0	0	0	0	0	0	3
ZNF615	R532Q	19563	0	0	0	0	0	0	0	0	2	0	0	0	0	0	1	3
EHD3	G323W	20756	0	0	0	3	0	0	0	0	0	0	0	0	0	0	0	3
ATP10B	L1304I	5156016	0	0	0	0	0	0	0	0	3	0	0	0	0	0	0	3
A2M	R732Q	9411	0	0	0	0	0	0	0	1	0	0	0	0	2	0	0	3
IL8RB	R80H	4715	0	0	0	1	0	0	0	0	2	0	0	0	0	0	0	3
KIF27	K925N	16311	0	0	0	0	0	0	0	0	3	0	0	0	0	0	0	3
mGluR6	E363D	2472386	0	0	0	0	0	0	0	0	3	0	0	0	0	0	0	3
p53	G199V	465	0	0	0	0	0	0	1	0	0	0	0	2	0	0	0	3
SFRS15	R460Q	5780	0	0	0	0	0	0	0	0	2	0	0	0	1	0	0	3
C16orf45	T106N	22871412	0	0	0	0	0	0	0	0	0	0	0	0	3	0	0	3
PCDHGB4	D664N	17771	0	0	0	0	0	0	0	0	0	0	0	3	0	0	0	3
CNBD1	L396P	1289754	0	0	0	0	0	0	0	3	0	0	0	0	0	0	0	3
TMEM199	P27T	3724183	0	0	0	0	0	0	0	0	0	0	0	3	0	0	0	3
STXBP2	R39H	25272	0	0	0	0	0	0	0	1	2	0	0	0	0	0	0	3
SENP7	S673Y	25090504	0	0	0	0	0	0	0	0	3	0	0	0	0	0	0	3
KRTAP4-11	L161V	19106544	0	0	0	0	0	0	0	0	0	0	0	0	0	0	3	3
TRIM23	R289Q	14490	0	0	0	0	0	0	0	0	0	0	0	0	3	0	0	3
SELP	R429W	5033	0	0	0	0	0	0	0	0	3	0	0	0	0	0	0	3
PSME4	R526I	22295	0	0	0	0	0	0	0	1	2	0	0	0	0	0	0	3
SYCP2	S635L	11760	0	0	0	0	0	0	0	0	2	0	0	1	0	0	0	3
RIT1	M90I	17631	0	0	2	0	0	0	0	0	0	1	0	0	0	0	0	3
LYST	R813Q	12541	0	0	0	0	0	0	0	0	2	0	0	0	1	0	0	3
OR51A7	L124R	13366430	0	0	0	0	0	0	0	3	0	0	0	0	0	0	0	3
ZNF676	R553I	15351721	0	0	0	0	0	0	0	0	2	0	0	0	1	0	0	3
NWD1	C15F	3788871	0	0	0	0	0	0	0	0	0	0	0	3	0	0	0	3
RSK4	S394Y	2414	0	0	0	0	0	0	0	0	3	0	0	0	0	0	0	3
ISLR2	T55M	3591679	0	0	0	0	0	0	1	0	2	0	0	0	0	0	0	3
SREC	R614Q	6635	0	0	0	0	0	0	0	3	0	0	0	0	0	0	0	3
C6	S584L	2432164	0	0	0	0	0	0	0	0	2	0	0	0	1	0	0	3
ZNF583	R344I	3405802	0	0	0	0	0	0	0	0	1	0	0	0	2	0	0	3
PZP	R738Q	16620	0	0	0	0	0	0	0	1	2	0	0	0	0	0	0	3
ZNF560	R702C	3298250	0	0	0	0	0	0	0	0	2	0	0	1	0	0	0	3
ASXL2	S1081L	6361	0	0	1	2	0	0	0	0	0	0	0	0	0	0	0	3
GUCY2F	R493C	2372	0	0	0	0	0	0	0	1	2	0	0	0	0	0	0	3
MED12L	A850T	21607	0	0	0	0	0	0	0	2	0	0	0	0	0	0	1	3
IRX6	A425V	17373	0	0	0	0	0	0	0	3	0	0	0	0	0	0	0	3
SLC16A14	R495Q	3592271	0	0	0	0	0	0	0	0	3	0	0	0	0	0	0	3
RHOA	Y42C	1038	0	0	0	0	0	0	0	3	0	0	0	0	0	0	0	3
OR4C16	S135R	12672505	0	0	0	0	0	0	0	3	0	0	0	0	0	0	0	3
SPOP	F133C	19100	0	0	0	0	0	0	3	0	0	0	0	0	0	0	0	3
CELF4	A310T	1286302	0	0	0	0	0	0	0	2	1	0	0	0	0	0	0	3
SPINT1	A316V	2616214	0	0	0	0	0	0	0	0	0	0	0	0	0	3	0	3
UNC45B	D71N	19409	0	0	0	0	0	0	0	0	2	0	0	0	1	0	0	3
MTRR	M28I	4853669	0	0	1	1	0	0	0	0	0	0	1	0	0	0	0	3
USF1	R52Q	14548	0	0	0	0	0	0	0	0	3	0	0	0	0	0	0	3
ZNF709	R352Q	9615702	0	0	0	0	0	0	0	1	2	0	0	0	0	0	0	3
THADA	S1941L	15674	0	0	0	0	0	0	0	0	3	0	0	0	0	0	0	3
USP9X	R418C	6122	0	0	0	0	0	0	0	1	2	0	0	0	0	0	0	3
EFHB	R726Q	21979	0	0	0	0	0	0	0	0	2	0	0	0	1	0	0	3
ZNF674	R405I	5139087	0	0	0	0	0	0	0	0	3	0	0	0	0	0	0	3
CDH1	E243K	7660	0	0	0	0	0	0	0	0	0	0	0	3	0	0	0	3
PARP4	Q1059R	9082	0	0	0	0	0	0	0	0	0	0	0	3	0	0	0	3
p53	R175C	465	0	0	0	0	0	0	0	1	0	0	0	0	2	0	0	3
TRIM67	R435C	5119820	0	0	0	0	0	0	0	0	2	0	0	0	0	0	1	3
PIK3CA	D939G	7359	0	0	0	0	0	0	0	0	2	0	0	1	0	0	0	3
talin 2	S208L	6017	0	0	0	0	0	0	0	0	3	0	0	0	0	0	0	3
AIP1	L450M	3986	0	0	0	0	0	0	0	0	3	0	0	0	0	0	0	3
DSG4	S285L	10136	0	0	0	0	0	0	0	0	2	0	0	0	1	0	0	3
DLG5	D1799N	11755	0	0	0	0	0	0	0	0	2	0	0	0	0	0	1	3
FOLH1	R281H	1305296	0	0	0	0	0	0	0	0	0	0	0	3	0	0	0	3
MEKK1	S1330L	1736	0	0	0	0	1	0	0	2	0	0	0	0	0	0	0	3
TRIM22	R327C	13331	0	0	0	0	0	0	0	2	0	0	0	0	0	0	1	3
NRF2	R34Q	3828	0	0	0	3	0	0	0	0	0	0	0	0	0	0	0	3
LRRD1	I719L	5136782	0	0	0	0	0	0	0	0	0	0	0	3	0	0	0	3
CENPE	R2659C	12711	0	0	0	0	0	0	0	0	2	0	0	0	1	0	0	3
TUBA3E	R339H	6202528	0	0	0	0	0	0	0	2	0	0	0	0	1	0	0	3
TMEM161B	R315Q	16345	0	0	0	0	0	0	0	0	3	0	0	0	0	0	0	3
FARP1	S383L	15925	0	0	0	0	0	0	0	0	3	0	0	0	0	0	0	3
WDR21B	A189V	1302987	0	0	0	0	0	0	0	1	1	0	0	0	1	0	0	3
IFT43	E166K	2315906	0	0	0	0	0	0	0	1	2	0	0	0	0	0	0	3
SLC30A8	A187V	5088325	0	0	0	0	1	0	0	1	1	0	0	0	0	0	0	3
ZNF442	R369I	6202332	0	0	0	0	0	0	0	0	2	0	0	0	1	0	0	3
NCOA7	E369D	9391	0	0	0	0	0	0	0	0	3	0	0	0	0	0	0	3
MAGE-C1	K1046N	15269	0	0	0	0	0	0	0	2	0	0	0	0	1	0	0	3
ZNF527	R322I	20486	0	0	0	0	0	0	0	0	2	0	0	0	1	0	0	3
RRAD	A278E	9112	0	3	0	0	0	0	0	0	0	0	0	0	0	0	0	3
SOHLH2	K85R	21539	0	0	0	0	0	0	0	3	0	0	0	0	0	0	0	3
RAI2	S385Y	15324945	0	0	0	0	0	0	0	0	3	0	0	0	0	0	0	3
TPTE	R276Q	11746	0	0	0	0	0	0	0	0	2	0	0	0	1	0	0	3
RSBN1	E572K	21469	0	0	0	0	0	0	0	0	3	0	0	0	0	0	0	3
OR5AK2	K89N	13367631	0	0	0	0	0	0	0	0	3	0	0	0	0	0	0	3
CD163L1	S686L	17016	0	0	0	0	0	0	0	2	0	0	0	0	1	0	0	3
ZNF732	R354I	15555006	0	0	0	0	0	0	0	0	3	0	0	0	0	0	0	3
DNAH8	R1130H	10150	0	0	0	0	0	0	0	0	3	0	0	0	0	0	0	3
GPRIN2	L39V	20474	0	0	0	0	0	0	0	0	0	0	0	3	0	0	0	3
GNPTAB	R1189Q	15235	0	0	0	0	0	0	0	0	3	0	0	0	0	0	0	3
SATB2	R567C	15087	0	0	0	0	0	0	0	0	1	0	0	1	0	0	1	3
OSBPL10	E240K	12001	0	0	0	0	0	0	0	0	2	0	0	0	1	0	0	3
TECTB	L29I	10300033	0	0	0	0	0	0	0	0	1	0	0	0	2	0	0	3
KCNMB2	N151K	2818901	0	0	0	0	0	0	0	3	0	0	0	0	0	0	0	3
GPR107	R285Q	16770	0	0	0	0	0	0	0	0	2	0	0	0	0	0	1	3
TMPRSS3	R16Q	3644483	0	0	0	0	0	0	0	0	3	0	0	0	0	0	0	3
CDH1	D254Y	7660	0	0	0	0	0	0	0	3	0	0	0	0	0	0	0	3
VHL	R82P	16461	0	3	0	0	0	0	0	0	0	0	0	0	0	0	0	3
GATA3	M293K	7977	0	0	0	0	0	0	0	0	0	0	0	3	0	0	0	3
Titin	R2506Q	2059	0	0	0	0	0	0	0	0	3	0	0	0	0	0	0	3
Notch 2	A21T	3875	0	0	0	0	0	0	0	0	0	0	0	3	0	0	0	3
IFNA10	V79A	1301544	0	0	0	1	0	0	0	0	0	0	0	0	0	2	0	3
OR6B3	R91C	1302218	0	0	0	0	1	0	0	0	0	0	0	1	1	0	0	3
COL6A3	D598N	14643	0	0	0	0	0	0	0	2	0	0	0	0	1	0	0	3
MICALCL	R66W	20830	0	0	0	0	0	0	0	1	2	0	0	0	0	0	0	3
FOG2	R734C	3620137	0	0	0	0	0	0	1	0	2	0	0	0	0	0	0	3
SACS	R2906Q	8388	0	0	0	0	0	0	0	0	3	0	0	0	0	0	0	3
HSPA4L	R483C	12543	0	0	0	0	0	0	0	0	3	0	0	0	0	0	0	3
UGT3A2	K202N	1175296	0	0	0	0	0	0	0	0	2	0	0	0	1	0	0	3
RABGAP1	R963W	2615152	0	0	0	0	0	0	0	0	2	0	0	0	1	0	0	3
GFAP	A233T	3398	0	0	0	0	0	0	0	0	3	0	0	0	0	0	0	3
WBP4	S285L	18844	0	0	0	0	0	0	0	0	2	0	0	0	1	0	0	3
EFCAB6	E1002K	10494	0	0	0	0	0	0	0	0	0	0	1	0	0	0	2	3
NT5C2	R8Q	17120	0	0	0	0	0	0	0	2	1	0	0	0	0	0	0	3
FLT3	D835E	600	0	0	0	0	0	0	0	0	0	3	0	0	0	0	0	3
Titin	E3471K	2059	0	0	0	0	0	0	0	0	3	0	0	0	0	0	0	3
KIF23	R150Q	6409	0	0	0	0	0	0	0	0	3	0	0	0	0	0	0	3
ADD3	E570K	5703	0	0	0	0	0	0	0	0	3	0	0	0	0	0	0	3
VHL	P45L	16461	0	3	0	0	0	0	0	0	0	0	0	0	0	0	0	3
PLA2G3	R201Q	2614435	0	0	0	0	0	0	0	0	3	0	0	0	0	0	0	3
MC5R	A109T	2822694	0	0	0	0	0	0	0	0	3	0	0	0	0	0	0	3
SLC17A9	V324I	21673	0	0	0	0	1	0	0	0	0	0	0	0	0	2	0	3
ZNF823	R547I	2473530	0	0	0	0	0	0	0	0	3	0	0	0	0	0	0	3
WDR65	F110C	3754472	0	0	0	0	0	0	0	0	3	0	0	0	0	0	0	3
VGLL3	R239H	15244578	0	0	0	0	0	0	0	0	2	0	0	0	1	0	0	3
MYH8	R1048Q	11902	0	0	0	0	0	0	0	0	0	0	0	0	3	0	0	3
GluR3	S646Y	3366	0	0	0	0	0	0	0	0	3	0	0	0	0	0	0	3
CaR	S122Y	3625	0	0	0	0	0	0	0	0	2	0	0	0	1	0	0	3
KIF9	R594Q	17928	0	0	0	0	0	0	0	0	3	0	0	0	0	0	0	3
PKCT	A291V	1760	0	0	0	0	0	0	0	0	3	0	0	0	0	0	0	3
MLLT10	V463E	14711	0	0	0	0	0	0	3	0	0	0	0	0	0	0	0	3
USP16	R455Q	3001	0	0	0	0	0	0	0	0	3	0	0	0	0	0	0	3
TRAIL-R3	T214N	20481	0	0	0	0	0	0	0	0	0	0	0	0	3	0	0	3
OTUD4	T974I	5420	0	0	0	0	0	0	0	0	0	0	3	0	0	0	0	3
TAF1	R843W	1860	0	0	0	0	0	0	0	0	3	0	0	0	0	0	0	3
OSBPL6	R552Q	14216	0	0	0	0	0	0	0	0	3	0	0	0	0	0	0	3
MUC16	R8606H	2234943	0	0	0	0	0	0	0	0	1	0	0	0	2	0	0	3
CTSS	V5G	2464577	0	0	0	0	0	0	0	0	0	0	0	3	0	0	0	3
GGT1	G84S	1236743	0	0	0	0	0	0	0	0	0	0	0	0	3	0	0	3
SHB	A460T	5046	0	0	0	0	0	0	0	0	0	0	0	0	0	2	1	3
mGluR5	R834C	4079	0	0	0	1	0	0	0	2	0	0	0	0	0	0	0	3
PDHA2	R376C	12266	0	0	0	0	0	0	0	0	1	0	0	0	2	0	0	3
CYP7B1	K332T	1290591	0	0	0	0	0	0	0	3	0	0	0	0	0	0	0	3
PLXNC1	R819C	7034	0	0	0	0	0	0	0	0	0	0	0	0	2	0	1	3
PEX5L	S91L	12561	0	0	0	0	0	0	0	0	2	0	0	1	0	0	0	3
MYBPC2	R646H	11751	0	0	0	0	0	0	0	0	3	0	0	0	0	0	0	3
ZFYVE1	R266Q	13286	0	0	0	0	0	0	0	0	3	0	0	0	0	0	0	3
C3orf62	R185Q	4852575	0	0	0	0	0	0	0	0	3	0	0	0	0	0	0	3
SFRP4	R172C	19090	0	0	0	0	0	0	0	0	2	0	0	0	1	0	0	3
RARS2	R6C	1175004	0	0	0	0	0	0	0	0	0	0	2	1	0	0	0	3
RFPL1	R148Q	12485304	0	0	0	0	0	0	0	0	3	0	0	0	0	0	0	3
TM2D3	T226M	19622	0	0	0	0	0	0	0	2	1	0	0	0	0	0	0	3
KCTD9	T329N	8543490	0	0	0	0	0	0	0	0	0	0	0	3	0	0	0	3
INTS7	R940C	8784	0	0	0	0	0	0	0	0	3	0	0	0	0	0	0	3
Titin	S21244L	2059	0	0	0	0	0	0	0	0	3	0	0	0	0	0	0	3
ZNF485	R374I	20484	0	0	0	0	0	0	0	0	3	0	0	0	0	0	0	3
KIAA0556	L330I	21172	0	0	0	0	0	0	0	0	3	0	0	0	0	0	0	3
DCT	R499Q	6778204	0	0	0	0	0	0	0	0	3	0	0	0	0	0	0	3
ANP-C	Y138H	17336	0	0	0	0	0	0	0	3	0	0	0	0	0	0	0	3
ZNF645	R154C	1237904	0	0	0	0	0	0	0	0	3	0	0	0	0	0	0	3
ADGB	S1124L	18222	0	0	0	0	0	0	0	0	3	0	0	0	0	0	0	3
ZDHHC4	R300H	2198416	0	0	0	0	0	0	0	0	0	0	0	0	0	3	0	3
CASC3	P645L	11780	0	0	0	0	0	0	0	3	0	0	0	0	0	0	0	3
NHEJ1	R109Q	3642005	0	0	0	0	0	0	0	0	3	0	0	0	0	0	0	3
RPL39	R21C	5158600	0	0	0	0	0	0	0	0	2	0	0	0	1	0	0	3
CD55	E156K	15859	0	0	0	0	0	0	0	0	3	0	0	0	0	0	0	3
