# Supplementary material for: Systematic analysis of the intersection of disease mutations with protein modifications
Source: BMC Med Genomics. 2019 Jul 25;12(Suppl 6):109. doi: 10.1186/s12920-019-0543-2 (PMC6657027; doi:10.1186/s12920-019-0543-2)
Supplement: Supplementary file 4 — Hotspot mutations on PTM sites found in the TCGA dataset. (XLSX 55 kb) [file 12920_2019_543_MOESM4_ESM.xlsx]

## Sheet: S3
Protein Name	Alteration	Modification Type	Protein_organism_id	Modsite_id	KICH (cancer, kidney, chromophobe)	KIRC (cancer, kidney, clear cell)	LUAD (cancer, lung, non-small-cell, adenocarcinoma)	LUSC (cancer, lung, non-small-cell, squamous cell carcinoma)	OV (cancer, ovarian, epithelial carcinoma)	THCA (cancer, thyroid, papillary carcinoma )	PRAD (cancer, prostate)	STAD (cancer, gastric carcinoma)	UCEC (cancer, endometrial)	LAML (cancer, leukemia, acute myelogenous)	BLCA (cancer, bladder)	BRCA2015 (cancer, breast)	COADREAD (cancer, colorectal carcinoma)	GBM2013 (cancer, brain, glioblastoma)	HNSC (cancer, head and neck squamous cell carcinoma)	Total	LTP counts	HTP counts	PTM effects
ACSM2B	K195N	K-Acetyl	14155300	14155601	0	0	0	0	0	0	0	0	4	0	0	0	0	0	0	4		6
AP-2 beta	S244L	S-Phospho	19106	18006682	0	0	0	0	0	0	0	0	2	0	0	0	1	0	0	3		2
APC1	T537A	T-Phospho	5969	22477	0	0	1	1	0	0	0	0	0	0	0	0	0	1	0	3	2	5
BRAF	K601E	K-Ubiquityl	577	12110089	0	0	0	0	0	1	1	1	1	0	0	0	0	0	0	4		2
CCDC170	T31M	T-Phospho	20497	56663175	0	0	0	0	0	0	0	1	0	0	0	0	1	0	1	3		1
CTNNB1	S37F	S-Phospho	454	2308	0	0	2	0	0	0	0	1	8	0	0	0	0	0	0	11	68	15	intracellular localization(Pubmed:17018282; 19060929; 20419129), molecular association, regulation(Pubmed:19667122), protein degradation(Pubmed:12000790; 14985333; 15308623; 17008323; 19060929; 19061640; 26908451; 9233789), ubiquitination(Pubmed:15829978; 9233789), cell adhesion, altered(Pubmed:19667122), cell growth, altered(Pubmed:12027456; 19060929), cytoskeletal reorganization(Pubmed:20300119…
CTNNB1	S37C	S-Phospho	454	2308	0	0	1	0	0	0	0	1	7	0	1	0	0	0	0	10	68	15	intracellular localization(Pubmed:17018282; 19060929; 20419129), molecular association, regulation(Pubmed:19667122), protein degradation(Pubmed:12000790; 14985333; 15308623; 17008323; 19060929; 19061640; 26908451; 9233789), ubiquitination(Pubmed:15829978; 9233789), cell adhesion, altered(Pubmed:19667122), cell growth, altered(Pubmed:12027456; 19060929), cytoskeletal reorganization(Pubmed:20300119…
CTNNB1	S33F	S-Phospho	454	944	0	0	0	0	0	0	0	0	6	0	1	0	0	0	0	7	66	5	activity, induced(Pubmed:12370820), activity, inhibited(Pubmed:17306568), intracellular localization(Pubmed:17018282; 17260019; 18573912; 19060929; 20419129), molecular association, regulation(Pubmed:19667122), phosphorylation(Pubmed:17260019), protein degradation(Pubmed:12000790; 14985333; 19060929; 19061640; 9233789), ubiquitination(Pubmed:15829978; 9233789), cell adhesion, altered(Pubmed:19667…
CTNNB1	S33C	S-Phospho	454	944	0	0	0	0	0	0	0	0	5	0	0	0	1	0	0	6	66	5	activity, induced(Pubmed:12370820), activity, inhibited(Pubmed:17306568), intracellular localization(Pubmed:17018282; 17260019; 18573912; 19060929; 20419129), molecular association, regulation(Pubmed:19667122), phosphorylation(Pubmed:17260019), protein degradation(Pubmed:12000790; 14985333; 19060929; 19061640; 9233789), ubiquitination(Pubmed:15829978; 9233789), cell adhesion, altered(Pubmed:19667…
CTNNB1	S33Y	S-Phospho	454	944	0	0	0	0	0	0	1	0	4	0	0	0	0	0	0	5	66	5	activity, induced(Pubmed:12370820), activity, inhibited(Pubmed:17306568), intracellular localization(Pubmed:17018282; 17260019; 18573912; 19060929; 20419129), molecular association, regulation(Pubmed:19667122), phosphorylation(Pubmed:17260019), protein degradation(Pubmed:12000790; 14985333; 19060929; 19061640; 9233789), ubiquitination(Pubmed:15829978; 9233789), cell adhesion, altered(Pubmed:19667…
CTNNB1	T41I	T-Phospho	454	2309	0	0	0	0	0	0	0	0	4	0	0	0	0	0	0	4	58	3	intracellular localization(Pubmed:17018282; 19060929; 20419129), molecular association, regulation(Pubmed:19667122; 20419129), protein degradation(Pubmed:12000790; 14985333; 19060929; 9233789), ubiquitination(Pubmed:9233789), cell adhesion, altered(Pubmed:19667122), cell growth, altered(Pubmed:19060929), cytoskeletal reorganization(Pubmed:20300119), transcription, altered(Pubmed:19060929)
CTNNB1	S37A	S-Phospho	454	2308	0	0	0	0	0	0	1	0	3	0	0	0	0	0	0	4	68	15	intracellular localization(Pubmed:17018282; 19060929; 20419129), molecular association, regulation(Pubmed:19667122), protein degradation(Pubmed:12000790; 14985333; 15308623; 17008323; 19060929; 19061640; 26908451; 9233789), ubiquitination(Pubmed:15829978; 9233789), cell adhesion, altered(Pubmed:19667122), cell growth, altered(Pubmed:12027456; 19060929), cytoskeletal reorganization(Pubmed:20300119…
CTNNB1	S45F	S-Phospho	454	946	0	0	1	0	0	0	0	0	2	0	0	0	0	0	0	3	26	6	intracellular localization(Pubmed:20419129), molecular association, regulation(Pubmed:11955436; 19244247; 20419129; 27653698), phosphorylation(Pubmed:11955436; 12000790), protein degradation(Pubmed:11955436; 12000790; 14985333; 16618120; 25660024; 9233789), protein stabilization(Pubmed:27653698), ubiquitination(Pubmed:27653698; 9233789), cell adhesion, altered(Pubmed:19244247), cell growth, inhib…
EGFR	R222C	R-Dimethyl	592	56856800	0	0	0	0	0	0	0	0	0	0	0	0	1	4	0	5	1	1	enzymatic activity, induced(Pubmed:26571401), intracellular localization(Pubmed:26571401), protein conformation(Pubmed:26571401), cell growth, induced(Pubmed:26571401)
FBP1	R430C	R-Monomethyl	5944	57737668	0	0	0	0	0	0	0	0	4	0	0	0	0	0	0	4		1
GRB10	T422M	T-Phospho	1091	57401	0	0	0	0	0	0	0	0	1	1	0	0	0	1	0	3		16
H2B2F	R93S	R-Monomethyl	9259	57739020	0	0	0	1	0	0	2	0	0	0	0	0	0	0	0	3		1
hnRNP U	R709C	R-Monomethyl	4168	12197774	0	0	0	0	0	0	0	0	1	0	0	1	0	0	1	3		4
hnRNP U	R709C	R-Dimethyl	4168	27274125	0	0	0	0	0	0	0	0	1	0	0	1	0	0	1	3		8
HPS3	S468L	S-Phospho	8043	5039619	0	0	0	0	0	0	0	0	2	0	0	0	2	0	0	4		4
KIF18A	S841L	S-Phospho	8190	12420655	0	0	0	0	0	0	0	1	1	0	0	0	0	0	1	3		2
MAGE-C1	K1046N	K-Ubiquityl	15269	12334068	0	0	0	0	0	0	0	2	0	0	0	0	1	0	0	3		9
MAP2	S285Y	S-Phospho	1132	3572296	0	0	0	0	0	0	0	1	2	0	0	0	0	0	0	3		22
p53	Y220C	Y-Phospho	465	34824701	1	0	1	2	11	0	0	2	3	0	1	4	0	0	2	27	1
p53	K132N	K-Ubiquityl	465	90521	0	0	0	0	2	0	0	0	0	0	2	2	1	1	1	9	1	1	intracellular localization(Pubmed:17371868), protein degradation(Pubmed:17371868)
p53	R337C	R-Dimethyl	465	5009103	0	0	1	0	1	0	0	2	0	1	0	0	1	0	1	7	1
p53	R337L	R-Dimethyl	465	5009103	0	0	2	2	0	0	0	0	0	0	0	1	0	0	1	6	1
p53	R110L	R-Monomethyl	465	2584258	0	0	2	1	1	0	0	0	0	0	0	0	0	0	2	6		1
p53	K164E	K-Ubiquityl	465	90523	0	0	0	1	1	0	0	0	0	0	0	1	0	1	0	4	2	2	intracellular localization(Pubmed:17371868), protein degradation(Pubmed:17371868)
p53	K132E	K-Ubiquityl	465	90521	0	0	1	0	1	0	0	0	0	0	0	2	0	0	0	4	1	1	intracellular localization(Pubmed:17371868), protein degradation(Pubmed:17371868)
p53	K164E	K-Acetyl	465	2792905	0	0	0	1	1	0	0	0	0	0	0	1	0	1	0	4	7	1	apoptosis, induced(Pubmed:18485870), transcription, altered(Pubmed:18485870; 19377469)
p53	R213Q	R-Monomethyl	465	2584259	0	1	0	0	0	0	0	0	1	0	0	0	0	1	0	3		1
PCDHA9	T662M	T-Phospho	23056117	25304142	0	1	0	0	0	0	0	0	1	0	0	1	0	0	0	3		1
PRAMEF2	T190M	T-Phospho	3662485	11092350	0	1	0	0	0	0	0	0	0	1	0	0	0	1	0	3		1
PUS7	R661C	R-Monomethyl	8183	57744834	0	0	0	1	0	0	0	0	0	0	1	1	0	0	0	3		1
RAF1	S257L	S-Phospho	653	79964	0	0	1	0	0	0	0	2	0	0	0	0	2	0	0	5	1	33
REXO2	R211Q	R-Monomethyl	4225	12198365	0	0	0	0	0	0	0	1	1	0	0	1	0	0	0	3		1
RFX2	S219Y	S-Phospho	3710293	23138711	0	0	0	0	0	0	0	1	1	0	0	0	1	0	0	3		1
RHOA	Y42C	Y-Phospho	1038	150180213	0	0	0	0	0	0	0	3	0	0	0	0	0	0	0	3	1		molecular association, regulation(Pubmed:28712859), cell growth, induced(Pubmed:28712859)
RPT3	K66N	K-Ubiquityl	4154	12407393	0	0	0	0	0	0	0	0	2	0	0	0	1	0	0	3		2
SF3B1	K700E	K-Ubiquityl	2999	21184505	0	0	0	0	0	0	0	0	0	1	0	8	0	0	0	9		3
SIPA1L1	T1201M	T-Phospho	6157	6223313	0	0	1	0	0	0	0	0	1	0	0	0	0	0	1	3		6
STLK3	Y182C	Y-Phospho	758	55379982	0	0	1	0	0	0	0	0	0	0	2	0	0	0	0	3		1
TANK	S380L	S-Phospho	9939	7444447	0	1	0	0	0	0	0	0	0	0	0	0	2	0	0	3		3
Titin	S12911L	S-Phospho	2059	23202403	0	0	0	0	0	0	0	1	2	0	0	0	0	0	0	3		1
TPR	S2155L	S-Phospho	5796	50179	0	0	0	0	0	0	0	0	1	0	0	0	2	0	0	3		123
TRPC5	S490L	S-Phospho	7477	50324342	0	0	0	0	0	0	0	0	3	0	0	0	2	0	0	5		1
VHL	S111N	S-Phospho	16461	22516500	0	4	0	0	0	0	0	0	0	0	0	0	0	0	0	4	1	1	molecular association, regulation(Pubmed:22071692), apoptosis, induced(Pubmed:22071692), carcinogenesis, inhibited(Pubmed:22071692), cell cycle regulation(Pubmed:22071692), transcription, induced(Pubmed:22071692)
ZNF267	R568Q	R-Monomethyl	3320	12190759	0	0	0	0	0	0	0	1	2	0	0	0	0	0	0	3		1
ZNF479	K438T	K-Sumoyl	6202471	55464473	0	0	5	0	0	0	0	0	0	0	0	0	0	0	0	5		1
ZNF563	T373A	T-Phospho	13581	18914898	0	0	1	0	0	0	0	0	0	0	2	0	0	0	0	3		1
