# Supplementary material for: Systematic analysis of the intersection of disease mutations with protein modifications
Source: BMC Med Genomics. 2019 Jul 25;12(Suppl 6):109. doi: 10.1186/s12920-019-0543-2 (PMC6657027; doi:10.1186/s12920-019-0543-2)
Supplement: Supplementary file 5 — Disease SNPs overlapping with PTM sites. (XLSX 85 kb) [file 12920_2019_543_MOESM5_ESM.xlsx]

## Sheet: S4
Protein	Alteration	Modification Type	Protein_organism_id	Modsite_id	Disease	LTP counts	HTP counts	PTM effects
PDE4D	S190A	S-Phospho	4757	28892	Acrodysostosis 2, with or without hormone resistance (ACRDYS2)	9	21	enzymatic activity, induced(Pubmed:12023945; 15131123; 16973330; 20106966; 23826796; 8663227)
ACADVL	K299N	K-Acetyl	14605	3811949	Acyl-CoA dehydrogenase very long-chain deficiency (ACADVLD)	1	1
MCCC2	Y520S	Y-Phospho	1175062	11150916	3-methylcrotonoyl-CoA carboxylase 2 deficiency (MCC2D)		2
BCHE	S226G	S-Phospho	20698	25157006	Butyrylcholinesterase deficiency (BChE deficiency)	1
RYR1	Y4864C	Y-Phospho	5480	2906735	Central core disease of muscle (CCD)		1
GTF3B	S226L	S-Phospho	14959	27450126	Cerebellofaciodental syndrome (CFDS)		3
BRAF	T599R	T-Phospho	577	2822	Cardiofaciocutaneous syndrome 1 (CFC1)	10		enzymatic activity, induced(Pubmed:11032810; 11293329; 15035987; 15710605; 18451171), molecular association, regulation(Pubmed:15710605), protein conformation(Pubmed:15710605; 26657898), cell differentiation, altered(Pubmed:11032810), cell growth, altered(Pubmed:11032810; 15035987), transcription, altered(Pubmed:11032810; 11293329)
KRas	K147E	K-Ubiquityl	12721	15391093	Cardiofaciocutaneous syndrome 2 (CFC2)	2	8
lamin A/C	K97E	K-Sumoyl	5787	55433519	Cardiomyopathy, dilated 1A (CMD1A)		1
RAF1	T310A	T-Phospho	653	3917982	Cardiomyopathy, dilated 1NN (CMD1NN)		6
SGO1	K23E	K-Acetyl	23775	12215668	Chronic atrial and intestinal dysrhythmia (CAID)		1
MPI	S102L	S-Phospho	20832	34505449	Congenital disorder of glycosylation 1B (CDG1B)		1
DPM1	S248P	S-Phospho	8923	31884857	Congenital disorder of glycosylation 1E (CDG1E)		1
ASS1	K310Q	K-Ubiquityl	13326	27178463	Citrullinemia 1 (CTLN1)		2
VPS13B	S2773L	S-Phospho	12929	34352180	Cohen syndrome (COH1)		1
CBS	T257M	T-Phospho	1171715	23090782	Cystathionine beta-synthase deficiency (CBSD)		1
GJB2	R75W	R-Methyl	17595	11264360	Deafness, autosomal dominant, 3A (DFNA3A)		1
SLC26A3	Y520C	Y-Phospho	22812	82414	Diarrhea 1, secretory chloride, congenital (DIAR1)		1
dyskerin	K39E	K-Sumoyl	5767	31910200	Dyskeratosis congenita, X-linked (DKCX)	1
K10	Y160D	Y-Phospho	9361	35823	Epidermolytic hyperkeratosis (EHK)		79
TIE2	Y897C	Y-Phospho	1246	31111	Dominantly inherited venous malformations (VMCM)	1	26	enzymatic activity, inhibited(Pubmed:11080633)
ABCC8	K889T	K-Ubiquityl	13728	15383796	Familial hyperinsulinemic hypoglycemia 1 (HHF1)		1
pyrin	T267I	T-Phospho	7610	10793545	Familial Mediterranean fever, autosomal recessive (ARFMF)		1
ACTN4	S262P	S-Phospho	4539	15424945	Focal segmental glomerulosclerosis 1 (FSGS1)		3
ITGB3	S778P	S-Phospho	992	25814	Glanzmann thrombasthenia (GT)	3		activity, inhibited(Pubmed:10330414), molecular association, regulation(Pubmed:18806263), protein conformation(Pubmed:18806263), cell adhesion, altered(Pubmed:18806263), cell motility, altered(Pubmed:10330414)
SQSTM1	S226P	S-Phospho	4472	18016169	Frontotemporal dementia and/or amyotrophic lateral sclerosis 3 (FTDALS3)		4
TTC7A	S672P	S-Phospho	16864	4750124	Gastrointestinal defects and immunodeficiency syndrome (GIDID)		4
MLH1	Y379C	Y-Phospho	14709	11189048	Hereditary non-polyposis colorectal cancer 2 (HNPCC2)		17
PDE3A	T445S	T-Phospho	8514	31874033	Hypertension and brachydactyly syndrome (HTNB)	1	1
lamin A/C	R644C	R-Monomethyl	5787	27278527	Hutchinson-Gilford progeria syndrome (HGPS)		16
eIF2B-epsilon	S447L	S-Phospho	1197	4759969	Leukodystrophy with vanishing white matter (VWM)		1
SOX11	S60P	S-Phospho	10678	23147402	Mental retardation, autosomal dominant 27 (MRD27)		1
G-beta 1	K78R	K-Acetyl	8443	15294482	Mental retardation, autosomal dominant 42 (MRD42)		2
hnRNP H2	R206Q	R-Monomethyl	3202	57739582	Mental retardation, X-linked, syndromic, Bain type (MRXSB)		1
BCS1L	S277N	S-Phospho	8396	50774157	Mitochondrial complex III deficiency, nuclear 1 (MC3DN1)		1
NF1	T2507I	T-Phospho	5810	50784812	Neurofibromatosis 1 (NF1)		2
NF1	R1204G	R-Monomethyl	5810	9283801	Neurofibromatosis 1 (NF1)		1
HSP27	S135F	S-Phospho	989	15426506	Neuronopathy, distal hereditary motor, 2B (HMN2B)		6
ACTA1	K328N	K-Sumoyl	4106	55427184	Nemaline myopathy 3 (NEM3)		3
Met	Y1230C	Y-Phospho	620	5913	Renal cell carcinoma papillary (RCCP)	6	119	enzymatic activity, induced(Pubmed:19595710)
RAF1	T491R	T-Phospho	653	2749	Noonan syndrome 5 (NS5)	5		enzymatic activity, induced(Pubmed:11447113; 12551923; 12865432)
VHL	Y112H	Y-Phospho	16461	27434405	Von Hippel-Lindau disease (VHLD)	1
OTC	Y55D	Y-Phospho	15689	70626	Ornithine carbamoyltransferase deficiency (OTCD)		1
MITF	S357P	S-Phospho	1001	50783659	Waardenburg syndrome 2A (WS2A)		1
MITF	S405P	S-Phospho	1001	3752	Waardenburg syndrome 2A (WS2A)	3	1	activity, induced(Pubmed:10587587), transcription, altered(Pubmed:10587587)
COL1A2	T1148P	T-Phospho	5019997	25287789	Osteogenesis imperfecta 3 (OI3)		1
CTNNB1	T41I	T-Phospho	454	2309	Ovarian cancer (OC)	58	3	intracellular localization(Pubmed:17018282; 19060929; 20419129), molecular association, regulation(Pubmed:19667122; 20419129), protein degradation(Pubmed:12000790; 14985333; 19060929; 9233789), ubiquitination(Pubmed:9233789), cell adhesion, altered(Pubmed:19667122), cell growth, altered(Pubmed:19060929), cytoskeletal reorganization(Pubmed:20300119), transcription, altered(Pubmed:19060929)
K6a	S176P	S-Phospho	15366	10153581	Pachyonychia congenita 3 (PC3)		29
VHL	S80N	S-Phospho	16461	50792658	Pheochromocytoma (PCC)		2
Tau	K686I	K-Acetyl	1060	35020	Pick disease of the brain (PIDB)		27
DNCH1	K671E	K-Ubiquityl	7505	12381895	Spinal muscular atrophy, lower extremity-predominant 1, autosomal dominant (SMALED1)		4
DNCH1	Y970C	Y-Phospho	7505	60913	Spinal muscular atrophy, lower extremity-predominant 1, autosomal dominant (SMALED1)		2
senataxin	R332W	R-Monomethyl	6966	12205647	Spinocerebellar ataxia, autosomal recessive, 1 (SCAR1)		1
IRF6	S424L	S-Phospho	18383	27451042	Popliteal pterygium syndrome (PPS)	2	8	activity, induced(Pubmed:24872416), protein conformation(Pubmed:24872416), transcription, induced(Pubmed:24872416; 25246526)
Doublecortin	T203R	T-Phospho	4775	11093849	Subcortical band heterotopia X-linked (SBHX)		1
Doublecortin	S47R	S-Phospho	4775	12097	Subcortical band heterotopia X-linked (SBHX)	3		molecular association, regulation(Pubmed:15632197; 22367209), cell motility, induced(Pubmed:22367209), cytoskeletal reorganization(Pubmed:15632197; 22367209)
PROS1	Y266C	Y-Phospho	5134874	9174441	Thrombophilia due to protein S deficiency, autosomal dominant (THPH5)		1
EVI1	T756A	T-Phospho	22774	28791093	Radioulnar synostosis with amegakaryocytic thrombocytopenia 2 (RUSAT2)		1
FOXL2	Y215C	Y-Phospho	13523	21697811	Blepharophimosis, ptosis, and epicanthus inversus syndrome (BPES)	1	1
CPS1	T544M	T-Phospho	15727	11536197	Carbamoyl phosphate synthetase 1 deficiency (CPS1D)		2
BBS12	T501M	T-Phospho	1286888	25284172	Bardet-Biedl syndrome 12 (BBS12)		1
ROMK	S219R	S-Phospho	3384	2461103	Bartter syndrome 2, antenatal (BARTS2)	5		activity, induced(Pubmed:18311184; 18547545; 8621594), activity, inhibited(Pubmed:18571730), protein conformation(Pubmed:18311184; 18620882)
MAF	K297R	K-Ubiquityl	25247	56473700	Cataract 21, multiple types (CTRCT21)	1
RAF1	T641M	T-Phospho	653	4269614	Cardiomyopathy, dilated 1NN (CMD1NN)		2
MYH7	Y162C	Y-Phospho	15387	3962337	Cardiomyopathy, familial hypertrophic 1 (CMH1)		1
MYH7	S782N	S-Phospho	15387	36839408	Cardiomyopathy, familial hypertrophic 1 (CMH1)		2
TNNT2	S189F	S-Phospho	2706	4708257	Cardiomyopathy, familial hypertrophic 2 (CMH2)	1	2
ASS1	R272C	R-Monomethyl	13326	57733303	Citrullinemia 1 (CTLN1)		1
ASS1	R272L	R-Monomethyl	13326	57733303	Citrullinemia 1 (CTLN1)		1
RSK2	S227A	S-Phospho	655	3171	Coffin-Lowry syndrome (CLS)	12	192	enzymatic activity, induced(Pubmed:10480933; 10980595; 19956600; 23708659)
BRAF	K601E	K-Ubiquityl	577	12110089	Colorectal cancer (CRC)		2
K12	Y429D	Y-Phospho	2820689	3727441	Corneal dystrophy, Meesmann (MECD)		2
TUBB2B	S172P	S-Phospho	19276	27722237	Cortical dysplasia, complex, with other brain malformations 7 (CDCBM7)		5
Akt1	T435P	T-Phospho	570	25282254	Cowden syndrome 6 (CWS6)		1
ATP1A3	T613M	T-Phospho	11846	27723213	Dystonia 12 (DYT12)		2
SERPINI1	S49P	S-Phospho	10241961	23143152	Encephalopathy, familial, with neuroserpin inclusion bodies (FENIB)		1
K14	Y129D	Y-Phospho	10845	41940	Epidermolysis bullosa simplex, Dowling-Meara type (DM-EBS)		79
lamin A/C	S295P	S-Phospho	5787	31873126	Emery-Dreifuss muscular dystrophy 2, autosomal dominant (EDMD2)		1
lamin A/C	T528K	T-Phospho	5787	54414649	Emery-Dreifuss muscular dystrophy 2, autosomal dominant (EDMD2)		1
lamin A/C	T528R	T-Phospho	5787	54414649	Emery-Dreifuss muscular dystrophy 2, autosomal dominant (EDMD2)		1
lamin A/C	T150P	T-Phospho	5787	55369409	Emery-Dreifuss muscular dystrophy 2, autosomal dominant (EDMD2)		1
SPINT2	Y163C	Y-Phospho	12399	11161823	Diarrhea 3, secretory sodium, congenital, with or without other congenital anomalies (DIAR3)		1
MCFD2	Y135N	Y-Phospho	13926	41463	Factor V and factor VIII combined deficiency 2 (F5F8D2)		2
F7	S186F	S-Phospho	3509064	34362974	Factor VII deficiency (FA7D)		1
F12	Y53C	Y-Phospho	2470402	3662592	Factor XII deficiency (FA12D)		1
SLC13A5	S427L	S-Phospho	5156844	25311335	Epileptic encephalopathy, early infantile, 25 (EIEE25)		1
AARS	K81T	K-Ubiquityl	9997	21127819	Epileptic encephalopathy, early infantile, 29 (EIEE29)		1
NCCT	T60M	T-Phospho	16554	51586	Gitelman syndrome (GTLMNS)	22	3	activity, induced(Pubmed:18270262; 20962898; 22966159), intracellular localization(Pubmed:20445498), molecular association, regulation(Pubmed:21164023), protein stabilization(Pubmed:23833262)
GCDH	R88C	R-Monomethyl	19844	57738195	Glutaric aciduria 1 (GA1)		1
pyrin	T177I	T-Phospho	7610	195033649	Familial Mediterranean fever, autosomal recessive (ARFMF)		1
PDE3A	T445A	T-Phospho	8514	31874033	Hypertension and brachydactyly syndrome (HTNB)	1	1
ANTXR2	Y381C	Y-Phospho	21689509	3697373	Hyaline fibromatosis syndrome (HFS)	1	46	ubiquitination(Pubmed:20080640)
LDH-B	K7E	K-Ubiquityl	4112	21178003	Lactate dehydrogenase B deficiency (LDHBD)		5
TGM1	Y134C	Y-Phospho	4761	10281076	Ichthyosis, congenital, autosomal recessive 1 (ARCI1)		2
p53	K292I	K-Ubiquityl	465	4004757	Li-Fraumeni syndrome (LFS)	2	6
p53	R337H	R-Dimethyl	465	5009103	Li-Fraumeni syndrome (LFS)	1
p53	R337C	R-Dimethyl	465	5009103	Li-Fraumeni syndrome (LFS)	1
Kv11.1	S320L	S-Phospho	17056	2021566	Long QT syndrome 2 (LQT2)		6
UPF3B	Y160D	Y-Phospho	12356	40661	Mental retardation, X-linked, syndromic, 14 (MRXS14)		38
hnRNP H2	R206W	R-Monomethyl	3202	57739582	Mental retardation, X-linked, syndromic, Bain type (MRXSB)		1
MAT1A	R264H	R-Monomethyl	5383	57683978	Methionine adenosyltransferase deficiency (MATD)		2
RYR1	T4826I	T-Phospho	5480	23141243	Malignant hyperthermia 1 (MHS1)		1
TSC2	K258N	K-Ubiquityl	1095	41527315	Tuberous sclerosis 2 (TSC2)		2
NRL	S50T	S-Phospho	20675	73802	Retinitis pigmentosa 27 (RP27)	2	1	activity, inhibited(Pubmed:17335001), transcription, altered(Pubmed:17335001), transcription, induced(Pubmed:22354990)
CK2A1	Y50S	Y-Phospho	798	61013	Okur-Chung neurodevelopmental syndrome (OCNDS)		3
Btk	Y334S	Y-Phospho	450	37863	X-linked agammaglobulinemia (XLA)		7
LRRK2	S1228T	S-Phospho	7124	25299194	Parkinson disease 8 (PARK8)		1
NANS	Y188H	Y-Phospho	13730	39323	Spondyloepimetaphyseal dysplasia, Genevieve type (SEMDG)		3
PDHA1	Y243N	Y-Phospho	1271	60227	Pyruvate dehydrogenase E1-alpha deficiency (PDHAD)		4
RNASEH2A	R291H	R-Monomethyl	12415	57745674	Aicardi-Goutieres syndrome 4 (AGS4)		1
TDP-43	S393L	S-Phospho	10272	6855808	Amyotrophic lateral sclerosis 10 (ALS10)	2	2
VCP	R155H	R-Monomethyl	2639	57959889	Amyotrophic lateral sclerosis 14, with or without frontotemporal dementia (ALS14)		1
plakophilin 2	S169G	S-Phospho	6853	81737	Arrhythmogenic right ventricular dysplasia, familial, 9 (ARVD9)		18
FOXL2	S101R	S-Phospho	13523	56655940	Blepharophimosis, ptosis, and epicanthus inversus syndrome (BPES)		1
PLOD2	T608I	T-Phospho	1973409	23133190	Bruck syndrome 2 (BRKS2)		1
CPS1	R780H	R-Monomethyl	15727	41554149	Carbamoyl phosphate synthetase 1 deficiency (CPS1D)		1
FAM105B	Y244C	Y-Phospho	2470471	5879325	Autoinflammation, panniculitis, and dermatosis syndrome (AIPDS)		2
lamin A/C	S143P	S-Phospho	5787	27451857	Cardiomyopathy, dilated 1A (CMD1A)		4
BAG3	R218W	R-Monomethyl	5352	57733610	Cardiomyopathy, dilated 1HH (CMD1HH)		1
MYH7	T1019N	T-Phospho	15387	25746155	Cardiomyopathy, dilated 1S (CMD1S)		5
MYBPC3	T59A	T-Phospho	12931	25300943	Cardiomyopathy, familial hypertrophic 4 (CMH4)		1
PGM1	T115A	T-Phospho	6478	3147505	Congenital disorder of glycosylation 1T (CDG1T)		28
ASS1	R157H	R-Dimethyl	13326	57695046	Citrullinemia 1 (CTLN1)		1
ASS1	K310R	K-Ubiquityl	13326	27178463	Citrullinemia 1 (CTLN1)		2
ACTG1	T89I	T-Phospho	6988	4783515	Deafness, autosomal dominant, 20 (DFNA20)		10
RPS19	T55M	T-Phospho	6197410	41287400	Diamond-Blackfan anemia 1 (DBA1)		1
PTEN	Y68H	Y-Phospho	1035	7331397	Cowden syndrome 1 (CWS1)	2	1	protein stabilization(Pubmed:22891331)
PTEN	K289E	K-Ubiquityl	1035	27490311	Cowden syndrome 1 (CWS1)	4
K5	K173N	K-Ubiquityl	7157	11948309	Epidermolysis bullosa simplex, Koebner type (K-EBS)		3
OPA1	Y582C	Y-Phospho	5422	7783516	Dominant optic atrophy plus syndrome (DOA+)		5
Tau	S622N	S-Phospho	1060	93909	Frontotemporal dementia (FTD)	2	3	molecular association, regulation(Pubmed:21204788)
HPRT1	S104R	S-Phospho	2473283	27450647	Gout HPRT-related (GOUT-HPRT)		5
PTH	S23P	S-Phospho	14559434	25306646	Hypoparathyroidism, familial isolated (FIH)		1
SAHH	Y143C	Y-Phospho	7067	31885316	Hypermethioninemia with S-adenosylhomocysteine hydrolase deficiency (HMAHCHD)		1
OAT	Y55H	Y-Phospho	2842688	3558282	Hyperornithinemia with gyrate atrophy of choroid and retina (HOGA)		9
GDNF	T154S	T-Phospho	2471686	34358895	Hirschsprung disease 3 (HSCR3)		1
TPM1	K248E	K-Acetyl	5376	27585207	Left ventricular non-compaction 9 (LVNC9)		6
SHP-2	Y279C	Y-Phospho	1103	63780	LEOPARD syndrome 1 (LPRD1)	1	72	enzymatic activity, induced(Pubmed:18827006), phosphorylation(Pubmed:18827006), cell cycle regulation(Pubmed:18827006)
RAF1	S257L	S-Phospho	653	79964	LEOPARD syndrome 2 (LPRD2)	1	33
STAT1	K201N	K-Acetyl	1048	89113279	Immunodeficiency 31B (IMD31B)		1
VCP	R155P	R-Monomethyl	2639	57959889	Inclusion body myopathy with early-onset Paget disease with or without frontotemporal dementia 1 (IBMPFD1)		1
VCP	R155C	R-Monomethyl	2639	57959889	Inclusion body myopathy with early-onset Paget disease with or without frontotemporal dementia 1 (IBMPFD1)		1
p53	Y220C	Y-Phospho	465	34824701	Li-Fraumeni syndrome (LFS)	1
Doublecortin	T203R	T-Phospho	4775	11093849	Lissencephaly, X-linked 1 (LISX1)		1
Doublecortin	S47R	S-Phospho	4775	12097	Lissencephaly, X-linked 1 (LISX1)	3		molecular association, regulation(Pubmed:15632197; 22367209), cell motility, induced(Pubmed:22367209), cytoskeletal reorganization(Pubmed:15632197; 22367209)
TGFBR1	T200I	T-Phospho	665	4325611	Loeys-Dietz syndrome 1 (LDS1)	2		enzymatic activity, induced(Pubmed:7774578), phosphorylation(Pubmed:7774578)
Ret	Y791F	Y-Phospho	654	21504	Medullary thyroid carcinoma (MTC)	2		phosphorylation(Pubmed:15753368; 20080836), transcription, altered(Pubmed:15753368)
CCND2	T280N	T-Phospho	15833	50657	Megalencephaly-polymicrogyria-polydactyly-hydrocephalus syndrome 3 (MPPH3)	4	13	intracellular localization(Pubmed:17452458), protein degradation(Pubmed:17452458; 17486076; 24705253), cell cycle regulation(Pubmed:24705253), cell growth, inhibited(Pubmed:24705253; 27843138)
XRCC3	T241M	T-Phospho	22822	23074051	Melanoma, cutaneous malignant 6 (CMM6)		1
NCAM-L1	S1194L	S-Phospho	3063	55156	Mental retardation, aphasia, shuffling gait, and adducted thumbs syndrome (MASA)		9
PURA	K97E	K-Ubiquityl	13140	15395824	Mental retardation, autosomal dominant 31 (MRD31)		2
MAT1A	R264C	R-Monomethyl	5383	57683978	Methionine adenosyltransferase deficiency (MATD)		2
MUT	Y364S	Y-Phospho	19704	23251939	Methylmalonic aciduria type mut (MMAM)		1
GK	K414E	K-Sumoyl	24789	27581420	Maturity-onset diabetes of the young 2 (MODY2)	1
MYH9	T1155I	T-Phospho	4868	31887913	May-Hegglin anomaly (MHA)		1
NF1	R1204W	R-Monomethyl	5810	9283801	Neurofibromatosis 1 (NF1)		1
NF1	Y491C	Y-Phospho	5810	54209879	Neurofibromatosis 1 (NF1)		1
ACTA1	K328N	K-Monomethyl	4106	57982020	Nemaline myopathy 3 (NEM3)		1
SHP-2	Y279C	Y-Phospho	1103	63780	Noonan syndrome 1 (NS1)	1	72	enzymatic activity, induced(Pubmed:18827006), phosphorylation(Pubmed:18827006), cell cycle regulation(Pubmed:18827006)
SHP-2	Y62D	Y-Phospho	1103	7622	Noonan syndrome 1 (NS1)		2115
SHP-2	T59A	T-Phospho	1103	23144284	Noonan syndrome 1 (NS1)		3
RAF1	S259F	S-Phospho	653	2741	Noonan syndrome 5 (NS5)	50	173	enzymatic activity, inhibited(Pubmed:10801873; 11756411; 11782426; 11971957; 11997508; 12609989; 12865432; 16093354; 20212043; 8321321), intracellular localization(Pubmed:11756411; 11782426; 20234004), molecular association, regulation(Pubmed:11756411; 11782426; 12801936; 20679480; 24929361; 8637718), phosphorylation(Pubmed:11971957), cell growth, altered(Pubmed:11997508; 20212043; 8321321)
USH2A	Y4487C	Y-Phospho	13403	34358049	Usher syndrome 2A (USH2A)		1
TrkB	Y706C	Y-Phospho	1975	5755	Obesity, hyperphagia, and developmental delay (OBHD)	11	49	enzymatic activity, induced(Pubmed:16223723; 9582017), molecular association, regulation(Pubmed:16223723; 25288805; 9582017), phosphorylation(Pubmed:15494731), transcription, altered(Pubmed:9582017), translation, altered(Pubmed:10533983)
MECP2	T158A	T-Phospho	5849	31879717	Rett syndrome (RTT)	1
VHL	S111R	S-Phospho	16461	22516500	Von Hippel-Lindau disease (VHLD)	1	1	molecular association, regulation(Pubmed:22071692), apoptosis, induced(Pubmed:22071692), carcinogenesis, inhibited(Pubmed:22071692), cell cycle regulation(Pubmed:22071692), transcription, induced(Pubmed:22071692)
TUBB	Y222F	Y-Phospho	2690	31340	Skin creases, congenital symmetric circumferential, 1 (CSCSC1)		104
Ret	Y791F	Y-Phospho	654	21504	Pheochromocytoma (PCC)	2		phosphorylation(Pubmed:15753368; 20080836), transcription, altered(Pubmed:15753368)
KLHL3	S433N	S-Phospho	10284952	36440106	Pseudohypoaldosteronism 2D (PHA2D)	4	1	molecular association, regulation(Pubmed:26435498; 27727489; 27942049), protein conformation(Pubmed:27727489)
AAAS	S263P	S-Phospho	2611602	40434001	Achalasia-addisonianism-alacrima syndrome (AAAS)		1
PKAR1A	Y373H	Y-Phospho	4729	62104	Acrodysostosis 1, with or without hormone resistance (ACRDYS1)		4
PER2	S662G	S-O-GlcNAc	3110	27717225	Advanced sleep phase syndrome, familial, 1 (FASPS1)	1
PER2	S662G	S-Phospho	3110	6965	Advanced sleep phase syndrome, familial, 1 (FASPS1)	6	2	intracellular localization(Pubmed:16983144; 17218255), phosphorylation(Pubmed:17218255), protein degradation(Pubmed:26431025), protein stabilization(Pubmed:16983144; 21324900), transcription, induced(Pubmed:17218255)
CYP11B1	S150L	S-Phospho	3507162	23097241	Adrenal hyperplasia 4 (AH4)		1
CYP17A1	Y329D	Y-Phospho	14598	41080	Adrenal hyperplasia 5 (AH5)		2
ACY1	R386C	R-Monomethyl	7586879	57732553	Aminoacylase-1 deficiency (ACY1D)		1
hnRNP P2	R216C	R-Monomethyl	4078	1308821	Amyotrophic lateral sclerosis 6, with or without frontotemporal dementia (ALS6)		24
hnRNP P2	R216C	R-Dimethyl	4078	68269	Amyotrophic lateral sclerosis 6, with or without frontotemporal dementia (ALS6)		29
G6PD	K386E	K-Ubiquityl	4120	41524673	Anemia, non-spherocytic hemolytic, due to G6PD deficiency (NSHA)		3
G6PD	K386E	K-Succinyl	4120	33359494	Anemia, non-spherocytic hemolytic, due to G6PD deficiency (NSHA)		1
ACTA2	T326N	T-Phospho	2350507	11536158	Aortic aneurysm, familial thoracic 6 (AAT6)		11
GPR172A	Y305C	Y-Phospho	13037	23110984	Brown-Vialetto-Van Laere syndrome 2 (BVVLS2)		1
PTEN	Y68H	Y-Phospho	1035	7331397	Bannayan-Riley-Ruvalcaba syndrome (BRRS)	2	1	protein stabilization(Pubmed:22891331)
ACTG1	S155F	S-Phospho	6988	5893174	Baraitser-Winter syndrome 2 (BRWS2)		5
BTD	T532M	T-Phospho	5135391	5861842	Biotinidase deficiency (BTD deficiency)		2
PMP22	T118M	T-Phospho	19000291	50787038	Charcot-Marie-Tooth disease 1A (CMT1A)		1
SH3TC2	R529Q	R-Dimethyl	3564226	57686405	Charcot-Marie-Tooth disease 4C (CMT4C)		1
BRAF	T244P	T-Phospho	577	22776899	Cardiofaciocutaneous syndrome 1 (CFC1)		9
BRAF	S467A	S-Phospho	577	28070601	Cardiofaciocutaneous syndrome 1 (CFC1)	1
KRas	K147E	K-Acetyl	12721	56423702	Cardiofaciocutaneous syndrome 2 (CFC2)	2
lamin A/C	K97E	K-Ubiquityl	5787	12309484	Cardiomyopathy, dilated 1A (CMD1A)		9
EARS2	R108W	R-Monomethyl	7582492	57736552	Combined oxidative phosphorylation deficiency 12 (COXPD12)		1
DYN2	K562E	K-Acetyl	4884	36296102	Charcot-Marie-Tooth disease, dominant, intermediate type, B (CMTDIB)		3
Insulin	Y108C	Y-Phospho	14082301	23115872	Diabetes mellitus, permanent neonatal (PNDM)		1
K12	Y429C	Y-Phospho	2820689	3727441	Corneal dystrophy, Meesmann (MECD)		2
HRas	K117R	K-Ubiquityl	2698	31914023	Costello syndrome (CSTLO)	1
CBS	K384E	K-Ubiquityl	1171715	27181339	Cystathionine beta-synthase deficiency (CBSD)		2
dyskerin	K39E	K-Acetyl	5767	33363768	Dyskeratosis congenita, X-linked (DKCX)		1
K5	S181P	S-Phospho	7157	10153605	Epidermolysis bullosa simplex, Dowling-Meara type (DM-EBS)		29
lamin A/C	Y45C	Y-Phospho	5787	55369405	Emery-Dreifuss muscular dystrophy 2, autosomal dominant (EDMD2)		2
DLD	K72E	K-Acetyl	9220	15291258	Dihydrolipoamide dehydrogenase deficiency (DLDD)		2
LDLR	Y828C	Y-Phospho	4690	20482	Familial hypercholesterolemia (FH)		164
SCN1A	Y1694C	Y-Phospho	17811	23142060	Epileptic encephalopathy, early infantile, 6 (EIEE6)		1
SQSTM1	S370P	S-Phospho	4472	23148241	Frontotemporal dementia and/or amyotrophic lateral sclerosis 3 (FTDALS3)		11
TBK1	K401E	K-Ubiquityl	825	31032911	Frontotemporal dementia and/or amyotrophic lateral sclerosis 4 (FTDALS4)	2		enzymatic activity, induced(Pubmed:23453972), ubiquitination(Pubmed:23453972), transcription, induced(Pubmed:23453972)
CPOX	K404E	K-Acetyl	9539	34385	Hereditary coproporphyria (HCP)		8
Ret	Y1062C	Y-Phospho	654	2594	Hirschsprung disease 1 (HSCR1)	38	3	enzymatic activity, induced(Pubmed:11313948; 11360177; 11886862; 25970250), molecular association, regulation(Pubmed:10919641; 10995764; 11002419; 11313948; 11360177; 11470823; 12087092; 12242309; 12771945; 15286081; 15677445; 17210721; 20682772; 8663426; 9047384), phosphorylation(Pubmed:10995764; 17210721), apoptosis, induced(Pubmed:12527893), apoptosis, inhibited(Pubmed:10919641), cell growth, …
TGIF	S291F	S-Phospho	13216	10941857	Holoprosencephaly 4 (HPE4)		3
KCNE1	T7I	T-Phospho	8543449	23117521	Jervell and Lange-Nielsen syndrome 2 (JLNS2)		1
GJB2	R75W	R-Methyl	17595	11264360	Keratoderma, palmoplantar, with deafness (PPKDFN)		1
RPE65	C330Y	C-Palmitoyl	19088	12624600	Leber congenital amaurosis 2 (LCA2)		1
IL21R	R201L	R-Monomethyl	28713400	57740119	IL21R immunodeficiency (IL21RID)		1
TfR	Y20H	Y-Phospho	2619	6047	Immunodeficiency 46 (IMD46)	1	1091	apoptosis, inhibited(Pubmed:21859709)
MARS	Y344C	Y-Phospho	18927	23124384	Interstitial lung and liver disease (ILLD)		2
lamin A/C	Y481H	Y-Phospho	5787	55369421	Limb-girdle muscular dystrophy 1B (LGMD1B)		1
lamin A/C	K486N	K-Sumoyl	5787	27849800	Lipodystrophy, familial partial, 2 (FPLD2)	1
TGFBR2	Y336N	Y-Phospho	666	2869510	Loeys-Dietz syndrome 2 (LDS2)	3		enzymatic activity, induced(Pubmed:9169454), transcription, altered(Pubmed:9169454)
Ret	S891A	S-Phospho	654	21501	Medullary thyroid carcinoma (MTC)	1		phosphorylation(Pubmed:15753368), transcription, altered(Pubmed:15753368)
CTNNB1	S33F	S-Phospho	454	944	Medulloblastoma (MDB)	66	5	activity, induced(Pubmed:12370820), activity, inhibited(Pubmed:17306568), intracellular localization(Pubmed:17018282; 17260019; 18573912; 19060929; 20419129), molecular association, regulation(Pubmed:19667122), phosphorylation(Pubmed:17260019), protein degradation(Pubmed:12000790; 14985333; 19060929; 19061640; 9233789), ubiquitination(Pubmed:15829978; 9233789), cell adhesion, altered(Pubmed:19667…
ORC6L	Y232S	Y-Phospho	16155	62051	Meier-Gorlin syndrome 3 (MGORS3)		8
SHROOM4	S1089L	S-Phospho	20900	1249916	Mental retardation, X-linked, syndromic, Stocco dos Santos type (SDSX)		5
PANK2	S471N	S-Phospho	12355	34367787	Neurodegeneration with brain iron accumulation 1 (NBIA1)		1
ACTA1	K328N	K-Acetyl	4106	44045	Nemaline myopathy 3 (NEM3)		13
TSC2	S1704T	S-Phospho	1095	25315209	Tuberous sclerosis 2 (TSC2)		1
TSC2	S1653F	S-Phospho	1095	34355280	Tuberous sclerosis 2 (TSC2)		1
PDE6B	Y219H	Y-Phospho	19064	10822043	Retinitis pigmentosa 40 (RP40)		1
BEST1	Y227C	Y-Phospho	19134	28706205	Retinitis pigmentosa 50 (RP50)	1
ADA	S291L	S-Phospho	12571	23079475	Severe combined immunodeficiency autosomal recessive T-cell-negative/B-cell-negative/NK-cell-negative due to adenosine deaminase deficiency (ADASCID)		5
ALDH3A2	K266N	K-Ubiquityl	20682	22075975	Sjoegren-Larsson syndrome (SLS)		1
SLC22A5	S470F	S-Phospho	3754889	5202814	Systemic primary carnitine deficiency (CDSP)		1
BMPR2	S863N	S-Phospho	672	4272461	Pulmonary hypertension, primary, 1 (PPH1)		14
matrin 3	T622A	T-Phospho	5836	23124597	Amyotrophic lateral sclerosis 21 (ALS21)		2
hnRNP P2	R234C	R-Monomethyl	4078	8143890	Amyotrophic lateral sclerosis 6, with or without frontotemporal dementia (ALS6)		4
ANG	Y38H	Y-Phospho	3722339	10280263	Amyotrophic lateral sclerosis 9 (ALS9)		4
FAS	T241P	T-Phospho	7275	23105813	Autoimmune lymphoproliferative syndrome 1A (ALPS1A)		4
FAS	T241K	T-Phospho	7275	23105813	Autoimmune lymphoproliferative syndrome 1A (ALPS1A)		4
Chk2	Y390C	Y-Phospho	468	17534805	Breast cancer (BC)	1	1	enzymatic activity, induced(Pubmed:20713355), intracellular localization(Pubmed:20713355)
CPS1	S1203L	S-Phospho	15727	34501477	Carbamoyl phosphate synthetase 1 deficiency (CPS1D)		1
ACTG1	T120I	T-Phospho	6988	23079249	Baraitser-Winter syndrome 2 (BRWS2)		1
ACTG1	T203K	T-Phospho	6988	46948	Baraitser-Winter syndrome 2 (BRWS2)		12
RPSA	R180G	R-Monomethyl	4115	57746416	Asplenia, isolated congenital (ICAS)		1
TNNI3	K178E	K-Acetyl	1492	3648908	Cardiomyopathy, familial restrictive 1 (RCM1)		1
Rab7	K157N	K-Ubiquityl	3477	15395920	Charcot-Marie-Tooth disease 2B (CMT2B)		2
lamin A/C	R166P	R-Monomethyl	5787	57740798	Cardiomyopathy, dilated 1A (CMD1A)		1
MYH7	T1854M	T-Phospho	15387	23251647	Cardiomyopathy, familial hypertrophic 1 (CMH1)		16
MYH7	T1513S	T-Phospho	15387	27573435	Cardiomyopathy, familial hypertrophic 1 (CMH1)		1
CBS	R336H	R-Monomethyl	1171715	57734360	Cystathionine beta-synthase deficiency (CBSD)		1
PTEN	K289E	K-Sumoyl	1035	27490313	Cowden syndrome 1 (CWS1)	1
CBS	T262M	T-Phospho	1171715	23090785	Cystathionine beta-synthase deficiency (CBSD)		2
dyskerin	K39E	K-Ubiquityl	5767	15387696	Dyskeratosis congenita, X-linked (DKCX)		4
K5	K199T	K-Monomethyl	7157	57985861	Epidermolysis bullosa simplex, Weber-Cockayne type (WC-EBS)		1
K10	Y160S	Y-Phospho	9361	35823	Epidermolytic hyperkeratosis (EHK)		79
IkB-alpha	S32I	S-Phospho	990	3365	Ectodermal dysplasia, anhidrotic, with T-cell immunodeficiency autosomal dominant (ADEDAID)	127	19	activity, induced(Pubmed:10754328; 11502888; 11753679; 12138192; 16316997), intracellular localization(Pubmed:11490015; 12527907; 28467781), molecular association, regulation(Pubmed:29050234), phosphorylation(Pubmed:12419817), protein degradation(Pubmed:10497169; 10723127; 10754328; 10882136; 11350057; 11724787; 11752211; 12070292; 12085227; 12138192; 14523047; 15470067; 15843586; 16007147; 16163…
TIE2	Y897S	Y-Phospho	1246	31111	Dominantly inherited venous malformations (VMCM)	1	26	enzymatic activity, inhibited(Pubmed:11080633)
ARHGAP2	Y143H	Y-Phospho	17993	71309	Duane retraction syndrome 2 (DURS2)		20
MYH9	S1114P	S-Phospho	4868	4765740	Epstein syndrome (EPSTNS)		8
HSPA9B	Y128C	Y-Phospho	9557	4118367	Even-plus syndrome (EVPLS)		14
F11	Y608H	Y-Phospho	24594	9810535	Factor XI deficiency (FA11D)		1
AARS	K81T	K-Acetyl	9997	3653443	Epileptic encephalopathy, early infantile, 29 (EIEE29)		2
DYN1	K206N	K-Ubiquityl	959	21173397	Epileptic encephalopathy, early infantile, 31 (EIEE31)		3
TUBB3	R380C	R-Dimethyl	10693	57695262	Fibrosis of extraocular muscles, congenital, 3A (CFEOM3A)		1
FANCA	S858R	S-Phospho	9760	36250033	Fanconi anemia, complementation group A (FANCA)		1
MYH9	T1155I	T-Phospho	4868	31887913	Fechtner syndrome (FTNS)		1
F8	Y450N	Y-Phospho	11894	50778399	Hemophilia A (HEMA)		1
CPOX	K404E	K-Ubiquityl	9539	21172147	Hereditary coproporphyria (HCP)		1
2018-09-09	S111F	S-Phospho	8100	4746881	Hereditary neuralgic amyotrophy (HNA)		7
PGAM2	R90W	R-Monomethyl	19172	57743599	Glycogen storage disease 10 (GSD10)		1
GAA	S46P	S-O-GalNAc	21751	27911907	Glycogen storage disease 2 (GSD2)		1
HPRT1	S110L	S-Phospho	2473283	27450651	Gout HPRT-related (GOUT-HPRT)		3
Ret	Y791F	Y-Phospho	654	21504	Hirschsprung disease 1 (HSCR1)	2		phosphorylation(Pubmed:15753368; 20080836), transcription, altered(Pubmed:15753368)
GJB2	R75Q	R-Methyl	17595	11264360	Keratoderma, palmoplantar, with deafness (PPKDFN)		1
VCP	R155H	R-Monomethyl	2639	57959889	Inclusion body myopathy with early-onset Paget disease with or without frontotemporal dementia 1 (IBMPFD1)		1
CCND2	T280A	T-Phospho	15833	50657	Megalencephaly-polymicrogyria-polydactyly-hydrocephalus syndrome 3 (MPPH3)	4	13	intracellular localization(Pubmed:17452458), protein degradation(Pubmed:17452458; 17486076; 24705253), cell cycle regulation(Pubmed:24705253), cell growth, inhibited(Pubmed:24705253; 27843138)
PMS2	S815L	S-Phospho	12062	23133547	Mismatch repair cancer syndrome (MMRCS)		1
RFX6	S217P	S-Phospho	3619026	25307775	Mitchell-Riley syndrome (MTCHRS)		1
TSC2	Y1650C	Y-Phospho	1095	34355277	Tuberous sclerosis 2 (TSC2)		1
PAH	S87R	S-Phospho	2793	34499561	Non-phenylketonuria hyperphenylalaninemia (Non-PKU HPA)		1
SHP-2	T415M	T-Phospho	1103	3653860	Noonan syndrome 1 (NS1)		1
RAF1	S257L	S-Phospho	653	79964	Noonan syndrome 5 (NS5)	1	33
MECP2	K210I	K-Dimethyl	5849	2584253	Rett syndrome (RTT)		1
OTC	K88N	K-Acetyl	15689	46028	Ornithine carbamoyltransferase deficiency (OTCD)	1	36
WFS1	K836N	K-Ubiquityl	10126	21188543	Wolfram-like syndrome autosomal dominant (WFSL)		1
BMP15	Y235C	Y-Phospho	24588	9378909	Ovarian dysgenesis 2 (ODG2)	1
DHCR7	S397L	S-Phospho	10222	55379943	Smith-Lemli-Opitz syndrome (SLOS)		1
TBL1XR1	Y446C	Y-Phospho	8120	29470	Pierpont syndrome (PRPTS)		24
CTNNB1	S33F	S-Phospho	454	944	Pilomatrixoma (PTR)	66	5	activity, induced(Pubmed:12370820), activity, inhibited(Pubmed:17306568), intracellular localization(Pubmed:17018282; 17260019; 18573912; 19060929; 20419129), molecular association, regulation(Pubmed:19667122), phosphorylation(Pubmed:17260019), protein degradation(Pubmed:12000790; 14985333; 19060929; 19061640; 9233789), ubiquitination(Pubmed:15829978; 9233789), cell adhesion, altered(Pubmed:19667…
CTNNB1	S37C	S-Phospho	454	2308	Pilomatrixoma (PTR)	68	15	intracellular localization(Pubmed:17018282; 19060929; 20419129), molecular association, regulation(Pubmed:19667122), protein degradation(Pubmed:12000790; 14985333; 15308623; 17008323; 19060929; 19061640; 26908451; 9233789), ubiquitination(Pubmed:15829978; 9233789), cell adhesion, altered(Pubmed:19667122), cell growth, altered(Pubmed:12027456; 19060929), cytoskeletal reorganization(Pubmed:20300119…
SLA/LP	Y334C	Y-Phospho	16878	4114004	Pontocerebellar hypoplasia 2D (PCH2D)		1
Doublecortin	K50N	K-Acetyl	4775	14320906	Subcortical band heterotopia X-linked (SBHX)		1
CUL3	K459R	K-Ubiquityl	4469	41485002	Pseudohypoaldosteronism 2E (PHA2E)		2
KCNJ18	T354M	T-Phospho	6207052	23053560	Thyrotoxic periodic paralysis 2 (TTPP2)		2
ACAD9	R266Q	R-Monomethyl	15133	57732349	Acyl-CoA dehydrogenase family, member 9, deficiency (ACAD9 deficiency)		1
TDP-43	S379P	S-Phospho	10272	3084545	Amyotrophic lateral sclerosis 10 (ALS10)	4	1
CTNNG	T19I	T-Phospho	5243	15229331	Arrhythmogenic right ventricular dysplasia, familial, 12 (ARVD12)		1
GFAP	Y242D	Y-Phospho	3398	36428	Alexander disease (ALXDRD)	1	3
HOXD13	S316C	S-Phospho	2347320	23113888	Brachydactyly E1 (BDE1)		1
SOX9	K173E	K-Ubiquityl	4648	21185565	Campomelic dysplasia (CMD1)		2
CPS1	S913L	S-Phospho	15727	9334112	Carbamoyl phosphate synthetase 1 deficiency (CPS1D)		4
TNNI3	S166F	S-Phospho	1492	3145227	Cardiomyopathy, familial hypertrophic 7 (CMH7)	1	3	molecular association, regulation(Pubmed:11121119)
FLNC	S1624L	S-Phospho	12631	4767011	Cardiomyopathy, familial restrictive 5 (RCM5)		2
myelin P0	S78L	S-Phospho	3839	50784112	Charcot-Marie-Tooth disease 1B (CMT1B)		1
lamin A/C	K97E	K-Acetyl	5787	11315617	Cardiomyopathy, dilated 1A (CMD1A)		4
lamin A/C	K97E	K-Succinyl	5787	33356770	Cardiomyopathy, dilated 1A (CMD1A)		1
JPH2	Y141H	Y-Phospho	9341	12275225	Cardiomyopathy, familial hypertrophic 17 (CMH17)	1
JPH2	S165F	S-Phospho	9341	4779182	Cardiomyopathy, familial hypertrophic 17 (CMH17)	2	5	molecular association, regulation(Pubmed:20095964)
ASS1	R157C	R-Dimethyl	13326	57695046	Citrullinemia 1 (CTLN1)		1
Rb	S567L	S-Phospho	452	9239	Childhood cancer retinoblastoma (RB)	5		activity, inhibited(Pubmed:12646568), molecular association, regulation(Pubmed:10207050; 20871633), protein degradation(Pubmed:12646568; 20871633), apoptosis, induced(Pubmed:12646568; 20871633)
CBS	R336C	R-Monomethyl	1171715	57734360	Cystathionine beta-synthase deficiency (CBSD)		1
CFTR	S549R	S-Phospho	3728	18007917	Cystic fibrosis (CF)		3
SLC3A1	Y461H	Y-Phospho	14759	23145839	Cystinuria (CSNU)		1
DIABLO	S126L	S-Phospho	21947	55379450	Deafness, autosomal dominant, 64 (DFNA64)		2
K14	Y415H	Y-Phospho	10845	11031209	Epidermolysis bullosa simplex, Koebner type (K-EBS)		10
lamin A/C	R189P	R-Monomethyl	5787	57740794	Emery-Dreifuss muscular dystrophy 2, autosomal dominant (EDMD2)		1
NOP10	R34W	R-Monomethyl	19100774	57742695	Dyskeratosis congenita, autosomal recessive, 1 (DKCB1)		1
SQSTM1	T430P	T-Phospho	4472	23148250	Frontotemporal dementia and/or amyotrophic lateral sclerosis 3 (FTDALS3)		1
GBA	Y244C	Y-Phospho	22967	55369498	Gaucher disease (GD)		1
MSH2	K845E	K-Ubiquityl	9561	12386183	Hereditary non-polyposis colorectal cancer 1 (HNPCC1)		5
MLH1	S295T	S-Phospho	14709	13831219	Hereditary non-polyposis colorectal cancer 2 (HNPCC2)		1
NCAM-L1	Y784C	Y-Phospho	3063	22777704	Hydrocephalus due to stenosis of the aqueduct of Sylvius (HSAS)		1
lamin A/C	S143F	S-Phospho	5787	27451857	Hutchinson-Gilford progeria syndrome (HGPS)		4
LDH-B	K7E	K-Acetyl	4112	11319957	Lactate dehydrogenase B deficiency (LDHBD)	1	18
LEFTY2	S342N	S-Phospho	14556645	34732283	Left-right axis malformations (LRAM)		3
STAT1	K637E	K-Ubiquityl	1048	27211084	Immunodeficiency 31A (IMD31A)		3
ATG16L1	T300A	T-Phospho	12126	54390507	Inflammatory bowel disease 10 (IBD10)	1
p53	K292I	K-Acetyl	465	30154	Li-Fraumeni syndrome (LFS)	1	3
p53	R290H	R-Monomethyl	465	57743107	Li-Fraumeni syndrome (LFS)		1
p53	R213Q	R-Monomethyl	465	2584259	Li-Fraumeni syndrome (LFS)		1
TUBA1A	S419L	S-Phospho	6833805	17546293	Lissencephaly 3 (LIS3)		3
eIF2B-delta	R374C	R-Monomethyl	1299307	57694581	Leukodystrophy with vanishing white matter (VWM)		1
CTNNB1	S37A	S-Phospho	454	2308	Medulloblastoma (MDB)	68	15	intracellular localization(Pubmed:17018282; 19060929; 20419129), molecular association, regulation(Pubmed:19667122), protein degradation(Pubmed:12000790; 14985333; 15308623; 17008323; 19060929; 19061640; 26908451; 9233789), ubiquitination(Pubmed:15829978; 9233789), cell adhesion, altered(Pubmed:19667122), cell growth, altered(Pubmed:12027456; 19060929), cytoskeletal reorganization(Pubmed:20300119…
QARS	Y57H	Y-Phospho	4156	38553	Microcephaly, progressive, with seizures and cerebral and cerebellar atrophy (MSCCA)		1
Ret	Y791F	Y-Phospho	654	21504	Multiple neoplasia 2A (MEN2A)	2		phosphorylation(Pubmed:15753368; 20080836), transcription, altered(Pubmed:15753368)
POMGNT1	S550N	S-Phospho	22737	55377781	Muscular dystrophy-dystroglycanopathy congenital with brain and eye anomalies A3 (MDDGA3)		1
GMPPB	R357H	R-Monomethyl	2471968	57738402	Muscular dystrophy-dystroglycanopathy limb-girdle C14 (MDDGC14)		1
GNPTAB	K4Q	K-Ubiquityl	15235	22245033	Mucolipidosis type III complementation group A (MLIIIA)		1
SHP-2	Y63C	Y-Phospho	1103	20294	Noonan syndrome 1 (NS1)	1	85	enzymatic activity, inhibited(Pubmed:18827006), phosphorylation(Pubmed:18827006), cell growth, altered(Pubmed:18827006)
VHL	S80I	S-Phospho	16461	50792658	Von Hippel-Lindau disease (VHLD)		2
VHL	S80N	S-Phospho	16461	50792658	Von Hippel-Lindau disease (VHLD)		2
VHL	S111N	S-Phospho	16461	22516500	Von Hippel-Lindau disease (VHLD)	1	1	molecular association, regulation(Pubmed:22071692), apoptosis, induced(Pubmed:22071692), carcinogenesis, inhibited(Pubmed:22071692), cell cycle regulation(Pubmed:22071692), transcription, induced(Pubmed:22071692)
ATP7B	T1220M	T-Phospho	4562	23085109	Wilson disease (WD)		1
CTNNB1	S37C	S-Phospho	454	2308	Ovarian cancer (OC)	68	15	intracellular localization(Pubmed:17018282; 19060929; 20419129), molecular association, regulation(Pubmed:19667122), protein degradation(Pubmed:12000790; 14985333; 15308623; 17008323; 19060929; 19061640; 26908451; 9233789), ubiquitination(Pubmed:15829978; 9233789), cell adhesion, altered(Pubmed:19667122), cell growth, altered(Pubmed:12027456; 19060929), cytoskeletal reorganization(Pubmed:20300119…
SDHA	R589W	R-Monomethyl	10556	57692608	Paragangliomas 5 (PGL5)		1
TNRC15	S335T	S-Phospho	54376001	34503213	Parkinson disease 11 (PARK11)		2
CTSC	Y347C	Y-Phospho	2464502	4196488	Periodontititis, aggressive, 1 (AP1)		1
B3GALT6	S65G	S-Phospho	3565789	23085439	Spondyloepimetaphyseal dysplasia with joint laxity, 1, with or without fractures (SEMDJL1)		1
TK2	T188A	T-Phospho	3723693	23152843	Progressive external ophthalmoplegia with mitochondrial DNA deletions, autosomal recessive 3 (PEOB3)		1
Doublecortin	T203A	T-Phospho	4775	11093849	Subcortical band heterotopia X-linked (SBHX)		1
ELAC2	S217L	S-Phospho	14917	20621598	Prostate cancer, hereditary, 2 (HPC2)		3
CUL3	K459R	K-Acetyl	4469	65322	Pseudohypoaldosteronism 2E (PHA2E)		2
hnRNP P2	R216C	R-Dimethyl	4078	68269	Tremor, hereditary essential 4 (ETM4)		29
RNASEH2C	K143I	K-Ubiquityl	17201	12407589	Aicardi-Goutieres syndrome 3 (AGS3)		6
HSD3B2	T259M	T-Phospho	3293	23114221	Adrenal hyperplasia 2 (AH2)		1
TDP-43	S379C	S-Phospho	10272	3084545	Amyotrophic lateral sclerosis 10 (ALS10)	4	1
SERPINC1	S214Y	S-Phospho	12879	23143138	Antithrombin III deficiency (AT3D)		1
smMLCK	S1759P	S-Phospho	2112	15242	Aortic aneurysm, familial thoracic 7 (AAT7)	1	5
FAS	Y232C	Y-Phospho	7275	20758	Autoimmune lymphoproliferative syndrome 1A (ALPS1A)	2		intracellular localization(Pubmed:15660394; 17195092), molecular association, regulation(Pubmed:15660394; 17195092), apoptosis, altered(Pubmed:15660394; 17195092)
SCN5A	Y1494N	Y-Phospho	5198	21990	Brugada syndrome 1 (BRGDA1)	1
EphA2	T940I	T-Phospho	1283	3653207	Cataract 6, multiple types (CTRCT6)		3
BRAF	K601Q	K-Ubiquityl	577	12110089	Cardiofaciocutaneous syndrome 1 (CFC1)		2
CFTR	S50Y	S-Phospho	3728	34348747	Congenital bilateral absence of the vas deferens (CBAVD)		1
AML3	T200A	T-Phospho	13408	27728303	Cleidocranial dysplasia (CLCD)	1		molecular association, regulation(Pubmed:23389849), transcription, induced(Pubmed:23389849)
SMARCE1	Y73C	Y-Phospho	8792	3416429	Coffin-Siris syndrome 5 (CSS5)		3
SMARCE1	Y73S	Y-Phospho	8792	3416429	Coffin-Siris syndrome 5 (CSS5)		3
CFTR	S549I	S-Phospho	3728	18007917	Cystic fibrosis (CF)		3
FGFR2	S347C	S-Phospho	1262	8051304	Crouzon syndrome (CS)		1
TUBB4	R2G	R-Monomethyl	7289	57683822	Dystonia 4, torsion, autosomal dominant (DYT4)		2
K14	Y415C	Y-Phospho	10845	11031209	Epidermolysis bullosa simplex, Weber-Cockayne type (WC-EBS)		10
K1	S193P	S-Phospho	13320	10153588	Epidermolytic hyperkeratosis (EHK)		28
lamin A/C	R644C	R-Monomethyl	5787	27278527	Emery-Dreifuss muscular dystrophy 2, autosomal dominant (EDMD2)		16
APC	S2621C	S-Phospho	3867	31871842	Familial adenomatous polyposis (FAP)		2
TR-beta1	K443E	K-Sumoyl	3408	27490302	Generalized thyroid hormone resistance (GTHR)	3
PIGW	T71P	T-Phospho	6131186	23131810	Hyperphosphatasia with mental retardation syndrome 5 (HPMRS5)		1
NCAM-L1	S1194L	S-Phospho	3063	55156	Hydrocephalus due to stenosis of the aqueduct of Sylvius (HSAS)		9
p57Kip2	K278E	K-Acetyl	4496	12234055	Intrauterine growth retardation, metaphyseal dysplasia, adrenal hypoplasia congenita, and genital anomalies (IMAGE)		4
FAM111A	Y511H	Y-Phospho	8598	15419462	Kenny-Caffey syndrome 2 (KCS2)		1
RDH12	T49M	T-Phospho	5117976	50788243	Leber congenital amaurosis 13 (LCA13)		1
SHP-2	Y279S	Y-Phospho	1103	63780	LEOPARD syndrome 1 (LPRD1)	1	72	enzymatic activity, induced(Pubmed:18827006), phosphorylation(Pubmed:18827006), cell cycle regulation(Pubmed:18827006)
STAT1	K673R	K-Ubiquityl	1048	27211092	Immunodeficiency 31A (IMD31A)		2
STAT1	Y170N	Y-Phospho	1048	3426396	Immunodeficiency 31C (IMD31C)		3
DNMT3B	S270P	S-Phospho	18118	56668021	Immunodeficiency-centromeric instability-facial anomalies syndrome 1 (ICF1)		1
ACO2	K736N	K-Succinyl	9180	33357245	Infantile cerebellar-retinal degeneration (ICRD)		1
Kv7.1	Y184S	Y-Phospho	7748	1006765	Long QT syndrome 1 (LQT1)		1
p53	K132E	K-Ubiquityl	465	90521	Li-Fraumeni syndrome (LFS)	1	1	intracellular localization(Pubmed:17371868), protein degradation(Pubmed:17371868)
POLR3A	R1005C	R-Monomethyl	9728	57744090	Leukodystrophy, hypomyelinating, 7, with or without oligodontia and/or hypogonadotropic hypogonadism (HLD7)		1
BEST1	Y227N	Y-Phospho	19134	28706205	Macular dystrophy, vitelliform, 2 (VMD2)	1
FBN1	K1043R	K-Sumoyl	13278	55430647	Marfan syndrome (MFS)		1
MATN3	T120M	T-Phospho	24032	34606632	Multiple epiphyseal dysplasia 5 (EDM5)		1
HADHB	R247H	R-Monomethyl	4751	57739116	Mitochondrial trifunctional protein deficiency (MTPD)		1
NF1	Y2192N	Y-Phospho	5810	31876634	Neurofibromatosis 1 (NF1)		1
HINT1	R37P	R-Monomethyl	9126	57739249	Neuromyotonia and axonal neuropathy, autosomal recessive (NMAN)		1
MTMR14	Y462C	Y-Phospho	18221	71356	Myopathy, centronuclear, 1 (CNM1)		1
TPM3	K169E	K-Acetyl	3005	38507394	Myopathy, congenital, with fiber-type disproportion (CFTD)		3
PRPF3	T494M	T-Phospho	13470	999533	Retinitis pigmentosa 18 (RP18)	1		molecular association, regulation(Pubmed:17932117), protein conformation(Pubmed:17932117), cell growth, altered(Pubmed:17932117)
RAF1	T491I	T-Phospho	653	2749	Noonan syndrome 5 (NS5)	5		enzymatic activity, induced(Pubmed:11447113; 12551923; 12865432)
MECP2	Y120D	Y-Phospho	5849	37042802	Rett syndrome (RTT)	2
Btk	Y361C	Y-Phospho	450	23951	X-linked agammaglobulinemia (XLA)		111
CTSC	Y347C	Y-Phospho	2464502	4196488	Papillon-Lefevre syndrome (PLS)		1
PINK1	T313M	T-Phospho	2201	23003715	Parkinson disease 6 (PARK6)	1	1	enzymatic activity, induced(Pubmed:22238344)
CTNNB1	T41I	T-Phospho	454	2309	Pilomatrixoma (PTR)	58	3	intracellular localization(Pubmed:17018282; 19060929; 20419129), molecular association, regulation(Pubmed:19667122; 20419129), protein degradation(Pubmed:12000790; 14985333; 19060929; 9233789), ubiquitination(Pubmed:9233789), cell adhesion, altered(Pubmed:19667122), cell growth, altered(Pubmed:19060929), cytoskeletal reorganization(Pubmed:20300119), transcription, altered(Pubmed:19060929)
ASAH1	T42M	T-Phospho	5253801	25283464	Spinal muscular atrophy with progressive myoclonic epilepsy (SMAPME)		1
CDC42	Y64C	Y-Phospho	3620831	3620910	Takenouchi-Kosaki syndrome (TKS)	1	31	activity, induced(Pubmed:14506284), molecular association, regulation(Pubmed:14506284), cell growth, altered(Pubmed:14506284)
ADSL	S438P	S-Phospho	9174	23079972	Adenylosuccinase deficiency (ADSLD)		2
MCCC1	S535F	S-Phospho	9965	55378479	3-methylcrotonoyl-CoA carboxylase 1 deficiency (MCC1D)		1
G6PD	K386E	K-Acetyl	4120	11321000	Anemia, non-spherocytic hemolytic, due to G6PD deficiency (NSHA)		1
G6PD	S106C	S-Phospho	4120	23251067	Anemia, non-spherocytic hemolytic, due to G6PD deficiency (NSHA)		2
G6PD	R182W	R-Monomethyl	4120	57738038	Anemia, non-spherocytic hemolytic, due to G6PD deficiency (NSHA)		1
HOXD13	S316C	S-Phospho	2347320	23113888	Brachydactyly D (BDD)		1
COL6A1	S116N	S-Phospho	15885	27446573	Bethlem myopathy 1 (BTHLM1)		1
COL6A1	K121R	K-Acetyl	15885	64918	Bethlem myopathy 1 (BTHLM1)		3
RPSA	R180W	R-Monomethyl	4115	57746416	Asplenia, isolated congenital (ICAS)		1
GATM	Y203S	Y-Phospho	13238	10853503	Cerebral creatine deficiency syndrome 3 (CCDS3)		3
HSP27	S135F	S-Phospho	989	15426506	Charcot-Marie-Tooth disease 2F (CMT2F)		6
MYH7	T1377M	T-Phospho	15387	15404753	Cardiomyopathy, familial hypertrophic 1 (CMH1)		6
NLRP3	Y861C	Y-Phospho	8170	59041301	Chronic infantile neurologic cutaneous and articular syndrome (CINCA)	1
ASS1	S180N	S-Phospho	13326	17549416	Citrullinemia 1 (CTLN1)		7
CTNNB1	S33Y	S-Phospho	454	944	Colorectal cancer (CRC)	66	5	activity, induced(Pubmed:12370820), activity, inhibited(Pubmed:17306568), intracellular localization(Pubmed:17018282; 17260019; 18573912; 19060929; 20419129), molecular association, regulation(Pubmed:19667122), phosphorylation(Pubmed:17260019), protein degradation(Pubmed:12000790; 14985333; 19060929; 19061640; 9233789), ubiquitination(Pubmed:15829978; 9233789), cell adhesion, altered(Pubmed:19667…
CFTR	S549N	S-Phospho	3728	18007917	Cystic fibrosis (CF)		3
PTEN	K289E	K-Acetyl	1035	91719	Cowden syndrome 1 (CWS1)	1
CBS	T191M	T-Phospho	1171715	22634079	Cystathionine beta-synthase deficiency (CBSD)		3
SPTA1	S261P	S-Phospho	11838	4701956	Elliptocytosis 2 (EL2)		3
lamin A/C	R386K	R-Monomethyl	5787	57740790	Emery-Dreifuss muscular dystrophy 2, autosomal dominant (EDMD2)		1
lamin A/C	S303P	S-Phospho	5787	3254135	Emery-Dreifuss muscular dystrophy 2, autosomal dominant (EDMD2)		18
Kv2.1	T374I	T-Phospho	2813	25297967	Epileptic encephalopathy, early infantile, 26 (EIEE26)		1
TRPC6	S270T	S-Phospho	7614	34365934	Focal segmental glomerulosclerosis 2 (FSGS2)		1
ITGB3	S778P	S-O-GlcNAc	992	11265104	Glanzmann thrombasthenia (GT)	1
CYBB	Y41D	Y-Phospho	7581648	23097158	Granulomatous disease, chronic, X-linked (CGD)		4
GLRA1	Y307C	Y-Phospho	1306333	23110006	Hyperekplexia 1 (HKPX1)		1
SPRY4	T77M	T-Phospho	7106	27459826	Hypogonadotropic hypogonadism 17 with or without anosmia (HH17)		2
DUSP6	S182F	S-Phospho	1348	51389788	Hypogonadotropic hypogonadism 19 with or without anosmia (HH19)		1
RPL21	R32Q	R-Monomethyl	7162	57745936	Hypotrichosis 12 (HYPT12)		1
PDE3A	T445N	T-Phospho	8514	31874033	Hypertension and brachydactyly syndrome (HTNB)	1	1
LDH-B	R172H	R-Monomethyl	4112	57740981	Lactate dehydrogenase B deficiency (LDHBD)		1
p53	R213P	R-Monomethyl	465	2584259	Li-Fraumeni syndrome (LFS)		1
Kv11.1	Y611H	Y-Phospho	17056	3496711	Long QT syndrome 2 (LQT2)	1	1	activity, induced(Pubmed:18617000)
lamin A/C	K486N	K-Ubiquityl	5787	22246781	Lipodystrophy, familial partial, 2 (FPLD2)		2
SOX11	Y116C	Y-Phospho	10678	1015306	Mental retardation, autosomal dominant 27 (MRD27)		1
DDX3	R362C	R-Monomethyl	2659	58218301	Mental retardation, X-linked 102 (MRX102)		1
BEST1	S16F	S-Phospho	19134	22833022	Macular dystrophy, vitelliform, 2 (VMD2)		2
GK	S383L	S-Phospho	24789	34353745	Maturity-onset diabetes of the young 2 (MODY2)		1
ALK	Y1278S	Y-Phospho	837	10493	Neuroblastoma 3 (NBLST3)	2	34
MYH7	T441M	T-Phospho	15387	36702337	Myopathy, distal, 1 (MPD1)		1
desmin	S13F	S-Phospho	3396	766651	Myopathy, myofibrillar, 1 (MFM1)	2
ACTA1	K328N	K-Ubiquityl	4106	3924342	Nemaline myopathy 3 (NEM3)		136
Met	Y1230H	Y-Phospho	620	5913	Renal cell carcinoma papillary (RCCP)	6	119	enzymatic activity, induced(Pubmed:19595710)
FGF23	S71G	S-Phospho	2817013	23106823	Tumoral calcinosis, hyperphosphatemic, familial (HFTC)		1
LZTR1	S247N	S-Phospho	18373	25299384	Noonan syndrome 10 (NS10)		1
GJA1	R148Q	R-Monomethyl	949	57738306	Oculodentodigital dysplasia (ODDD)		1
MECP2	T158M	T-Phospho	5849	31879717	Rett syndrome (RTT)	1
VHL	Y112N	Y-Phospho	16461	27434405	Von Hippel-Lindau disease (VHLD)	1
Kv7.2	T217A	T-Phospho	9815	26730	Seizures, benign familial neonatal 1 (BFNS1)	2	1	activity, induced(Pubmed:12754513; 16319223)
K17	Y98D	Y-Phospho	8428	41926	Pachyonychia congenita 2 (PC2)		79
PRMT7	R32T	R-Monomethyl	3642038	29429572	Short stature, brachydactyly, intellectual developmental disability, and seizures (SBIDDS)		20
DYNC2LI1	T220I	T-Phospho	5131479	25290074	Short-rib thoracic dysplasia 15 with polydactyly (SRTD15)		1
PAH	T92I	T-Phospho	2793	23128967	Phenylketonuria (PKU)		3
PAH	S16P	S-Phospho	2793	6369	Phenylketonuria (PKU)	7	41	enzymatic activity, induced(Pubmed:12185072), molecular association, regulation(Pubmed:20937381), protein conformation(Pubmed:12142458; 12185072; 15096628)
CTNNB1	S33Y	S-Phospho	454	944	Pilomatrixoma (PTR)	66	5	activity, induced(Pubmed:12370820), activity, inhibited(Pubmed:17306568), intracellular localization(Pubmed:17018282; 17260019; 18573912; 19060929; 20419129), molecular association, regulation(Pubmed:19667122), phosphorylation(Pubmed:17260019), protein degradation(Pubmed:12000790; 14985333; 19060929; 19061640; 9233789), ubiquitination(Pubmed:15829978; 9233789), cell adhesion, altered(Pubmed:19667…
CTNNB1	S37F	S-Phospho	454	2308	Pilomatrixoma (PTR)	68	15	intracellular localization(Pubmed:17018282; 19060929; 20419129), molecular association, regulation(Pubmed:19667122), protein degradation(Pubmed:12000790; 14985333; 15308623; 17008323; 19060929; 19061640; 26908451; 9233789), ubiquitination(Pubmed:15829978; 9233789), cell adhesion, altered(Pubmed:19667122), cell growth, altered(Pubmed:12027456; 19060929), cytoskeletal reorganization(Pubmed:20300119…
BICD2	T703M	T-Phospho	4193	18909009	Spinal muscular atrophy, lower extremity-predominant 2, autosomal dominant (SMALED2)		2
FOXL2	Y258N	Y-Phospho	13523	38891	Premature ovarian failure 3 (POF3)		2
DNA2	K227E	K-Ubiquityl	13696	41485661	Progressive external ophthalmoplegia with mitochondrial DNA deletions, autosomal dominant, 6 (PEOA6)		2
SLC22A5	S93W	S-Phospho	3754889	11138399	Systemic primary carnitine deficiency (CDSP)		1
SLC22A5	T468R	T-Phospho	3754889	5202809	Systemic primary carnitine deficiency (CDSP)		1
PROS1	T78M	T-Phospho	5134874	27971801	Thrombophilia due to protein S deficiency, autosomal dominant (THPH5)	1	2
hnRNP P2	R216C	R-Monomethyl	4078	1308821	Tremor, hereditary essential 4 (ETM4)		24
ODZ4	T1367N	T-Phospho	12168	25303099	Tremor, hereditary essential 5 (ETM5)		1
