# Supplementary material for: Systematic analysis of the intersection of disease mutations with protein modifications
Source: BMC Med Genomics. 2019 Jul 25;12(Suppl 6):109. doi: 10.1186/s12920-019-0543-2 (PMC6657027; doi:10.1186/s12920-019-0543-2)
Supplement: Supplementary file 6 — Phosphosite-mimicking (A) hotspot mutations and (B) disease SNPs. (C) Disease SNPs on phosphosites mimicking constitutive activation. (XLSX 105 kb) [file 12920_2019_543_MOESM6_ESM.xlsx]

## Sheet: S5A
Protein	Alteration	Modification Type	Protein_organism_id	Modsite_id	Disease	LTP counts	HTP counts	PTM effects
K10	Y160D	Y-Phospho	9361	35823	Epidermolytic hyperkeratosis (EHK)		79
OTC	Y55D	Y-Phospho	15689	70626	Ornithine carbamoyltransferase deficiency (OTCD)		1
K12	Y429D	Y-Phospho	2820689	3727441	Corneal dystrophy, Meesmann (MECD)		2
K14	Y129D	Y-Phospho	10845	41940	Epidermolysis bullosa simplex, Dowling-Meara type (DM-EBS)		79
UPF3B	Y160D	Y-Phospho	12356	40661	Mental retardation, X-linked, syndromic, 14 (MRXS14)		38
SHP-2	Y62D	Y-Phospho	1103	7622	Noonan syndrome 1 (NS1)		2115
CYP17A1	Y329D	Y-Phospho	14598	41080	Adrenal hyperplasia 5 (AH5)		2
GFAP	Y242D	Y-Phospho	3398	36428	Alexander disease (ALXDRD)	1	3
MECP2	Y120D	Y-Phospho	5849	37042802	Rett syndrome (RTT)	2
CYBB	Y41D	Y-Phospho	7581648	23097158	Granulomatous disease, chronic, X-linked (CGD)		4
K17	Y98D	Y-Phospho	8428	41926	Pachyonychia congenita 2 (PC2)		79

## Sheet: S5B
Protein Name	Alteration	KICH (cancer, kidney, chromophobe)	KIRC (cancer, kidney, clear cell)	LUAD (cancer, lung, non-small-cell, adenocarcinoma)	LUSC (cancer, lung, non-small-cell, squamous cell carcinoma)	OV (cancer, ovarian, epithelial carcinoma)	THCA (cancer, thyroid, papillary carcinoma )	PRAD (cancer, prostate)	STAD (cancer, gastric carcinoma)	UCEC (cancer, endometrial)	LAML (cancer, leukemia, acute myelogenous)	BLCA (cancer, bladder)	BRCA2015 (cancer, breast)	COADREAD (cancer, colorectal carcinoma)	GBM2013 (cancer, brain, glioblastoma)	HNSC (cancer, head and neck squamous cell carcinoma)	Total
BRAF	V600E	0	0	5	0	0	235	0	0	0	0	0	0	20	5	0	265
KRas	G12D	0	0	5	0	0	0	0	7	16	2	0	1	31	2	0	64
KRas	G13D	0	0	0	0	0	0	0	10	7	1	0	0	10	0	0	28
PIK3CA	G118D	0	0	0	1	0	1	0	2	6	0	0	3	0	1	0	14
SF3B1	K700E	0	0	0	0	0	0	0	0	0	1	0	8	0	0	0	9
MB21D2	Q311E	0	0	0	2	0	0	0	0	0	0	1	1	0	0	4	8
PIK3CA	K111E	0	0	0	0	0	0	0	2	3	0	0	1	0	0	1	7
Chk2	K373E	0	3	2	0	0	0	0	0	0	0	0	0	0	0	2	7
NRas	G12D	0	0	0	0	0	0	0	0	2	3	0	0	2	0	0	7
RGPD3	N756D	0	0	0	0	0	0	5	0	0	0	0	0	0	0	2	7
p53	G245D	0	0	0	0	2	0	0	0	0	0	0	2	1	0	1	6
NRas	G13D	0	0	0	0	0	0	0	0	0	5	0	0	0	0	0	5
p53	G244D	0	0	0	1	1	0	0	0	0	0	0	0	2	0	0	4
p53	K164E	0	0	0	1	1	0	0	0	0	0	0	1	0	1	0	4
BRAF	K601E	0	0	0	0	0	1	1	1	1	0	0	0	0	0	0	4
FAM47C	Q225E	0	0	1	0	0	0	0	0	0	0	3	0	0	0	0	4
p53	G266E	0	0	0	0	0	0	0	0	0	0	0	2	0	0	2	4
p53	K132E	0	0	1	0	1	0	0	0	0	0	0	2	0	0	0	4
HRas	G12D	0	0	0	0	0	0	0	0	0	0	2	0	0	0	2	4
POLR2A	G150D	0	0	0	0	0	0	0	1	0	0	0	0	0	1	1	3
TXNDC2	K140E	0	0	1	0	0	0	0	0	0	0	1	0	0	1	0	3
MLLT10	V463E	0	0	0	0	0	0	3	0	0	0	0	0	0	0	0	3
PIK3R1	K567E	0	0	0	0	0	0	0	1	2	0	0	0	0	0	0	3
ZNF749	Q457E	0	0	1	0	0	0	0	0	0	0	2	0	0	0	0	3
POTEC	K507E	0	0	2	0	0	0	0	0	0	0	0	0	0	0	1	3
VHL	V74D	0	3	0	0	0	0	0	0	0	0	0	0	0	0	0	3
p53	G279E	0	0	0	0	1	0	1	0	0	0	0	1	0	0	0	3
p53	N239D	1	0	0	0	0	0	1	0	1	0	0	0	0	0	0	3
ZNF626	G198E	0	0	0	0	0	0	0	0	0	0	3	0	0	0	0	3
KRTAP10-2	N15D	0	0	0	0	0	0	0	1	0	0	2	0	0	0	0	3
RRAD	A278E	0	3	0	0	0	0	0	0	0	0	0	0	0	0	0	3

## Sheet: S5C
Protein	Alteration	Disease	Minor Allele Frequency
SRY	G95E	46,XY sex reversal 1 (SRXY1)
CNGA3	Y263D	Achromatopsia 2 (ACHM2)
ABCD1	G608D	Adrenoleukodystrophy (ALD)	0.00835472
GMPPA	G182D	Alacrima, achalasia, and mental retardation syndrome (AAMR)
HSD3B2	A10E	Adrenal hyperplasia 2 (AH2)
CYP21A2	V237E	Adrenal hyperplasia 3 (AH3)
ACAT1	N158D	3-ketothiolase deficiency (3KTD)	7.69e-05
AR	Q799E	Androgen insensitivity syndrome (AIS)	0.00174007
AR	Q799E	Androgen insensitivity, partial (PAIS)	0.00174007
G6PD	N165D	Anemia, non-spherocytic hemolytic, due to G6PD deficiency (NSHA)	8.06e-05
SLC25A38	G130E	Anemia, sideroblastic, 2, pyridoxine-refractory (SIDBA2)
PAX6	V126D	Aniridia 1 (AN1)
FOXE3	G137D	Aortic aneurysm, familial thoracic 11 (AAT11)	1.67e-05
TYR	H390D	Albinism, oculocutaneous, 1B (OCA1B)	7.69e-05
OCA2	N489D	Albinism, oculocutaneous, 2 (OCA2)	0.000538213
HR	V1136D	Alopecia universalis congenita (ALUNC)
COL4A5	G409D	Alport syndrome, X-linked (APSX)
COL4A5	G624D	Alport syndrome, X-linked (APSX)	0.000206072
COL4A5	G866E	Alport syndrome, X-linked (APSX)
COL4A5	G1086D	Alport syndrome, X-linked (APSX)
COL4A5	G1244D	Alport syndrome, X-linked (APSX)
COL4A5	G635D	Alport syndrome, X-linked (APSX)
AIRE	K83E	Autoimmune polyendocrine syndrome 1, with or without reversible metaphyseal dysplasia (APS1)
PHF6	K234E	Boerjeson-Forssman-Lehmann syndrome (BFLS)
PAPSS2	G270D	Brachyolmia type 4 with mild epiphyseal and metaphyseal changes (BCYM4)	0.000296995
RAD51C	G162E	Breast-ovarian cancer, familial, 3 (BROVCA3)
SOX9	A76E	Campomelic dysplasia (CMD1)
BBS1	K53E	Bardet-Biedl syndrome 1 (BBS1)	8.24e-06
CLCNKB	A349D	Bartter syndrome 3 (BARTS3)
HBB	A116D	Beta-thalassemia (B-THAL)
ASNS	A6E	Asparagine synthetase deficiency (ASNSD)	1.66e-05
AGA	G60D	Aspartylglucosaminuria (AGU)
ATM	N3003D	Ataxia telangiectasia (AT)
MYBPC3	V342D	Cardiomyopathy, familial hypertrophic 4 (CMH4)
CPT2	G549D	Carnitine palmitoyltransferase 2 deficiency, myopathic, stress-induced (CPT2D)	0.000199681
RYR1	N4806D	Central core disease of muscle (CCD)
myelin P0	K96E	Charcot-Marie-Tooth disease 1B (CMT1B)
ABCA4	G65E	Cone-rod dystrophy 3 (CORD3)	0.000199681
Ret	A432E	Congenital central hypoventilation syndrome (CCHS)	0.000199681
COX1	G125D	Colorectal cancer (CRC)
G-beta 4	G53D	Charcot-Marie-Tooth disease, dominant, intermediate type, F (CMTDIF)
G-beta 4	K89E	Charcot-Marie-Tooth disease, dominant, intermediate type, F (CMTDIF)
COL11A2	G808E	Deafness, autosomal dominant, 13 (DFNA13)
GIPC3	G256D	Deafness, autosomal recessive, 15 (DFNB15)
SLC26A4	V239D	Deafness, autosomal recessive, 4 (DFNB4)	0.000238864
SLC26A4	K369E	Deafness, autosomal recessive, 4 (DFNB4)
SLC4A11	G709E	Corneal dystrophy, Fuchs endothelial, 4 (FECD4)
KIF2A	H321D	Cortical dysplasia, complex, with other brain malformations 3 (CDCBM3)
CBS	K384E	Cystathionine beta-synthase deficiency (CBSD)
THAP1	K24E	Dystonia 6, torsion (DYT6)
NR2E3	A256E	Enhanced S cone syndrome (ESCS)	8.09e-05
COL7A1	G2132D	Epidermolysis bullosa dystrophica, autosomal recessive (RDEB)	3.43e-05
K5	V143D	Epidermolysis bullosa simplex, Koebner type (K-EBS)
K5	V324D	Epidermolysis bullosa simplex, Weber-Cockayne type (WC-EBS)
CO3A1	G1185D	Ehlers-Danlos syndrome 4 (EDS4)
CO3A1	G1101E	Ehlers-Danlos syndrome 4 (EDS4)
CO3A1	G489E	Ehlers-Danlos syndrome 4 (EDS4)
CO3A1	G942E	Ehlers-Danlos syndrome 4 (EDS4)
CO3A1	G204D	Ehlers-Danlos syndrome 4 (EDS4)
OPA1	V910D	Dominant optic atrophy plus syndrome (DOA+)
TINF2	K280E	Dyskeratosis congenita, autosomal dominant, 3 (DKCA3)
SCN1A	G1880E	Epileptic encephalopathy, early infantile, 6 (EIEE6)	0.000230663
GLA	G373D	Fabry disease (FD)
F7	N117D	Factor VII deficiency (FA7D)
MUTYH	G186E	Familial adenomatous polyposis 2 (FAP2)	8.24e-06
TBC1D24	A113D	Epileptic encephalopathy, early infantile, 16 (EIEE16)	8.42e-06
LCAT	V70E	Fish-eye disease (FED)	8.27e-06
ITGB4	G931D	Generalized atrophic benign epidermolysis bullosa (GABEB)
UGT1A1	Y486D	Gilbert syndrome (GILBS)	0.000798722
NCCT	G186D	Gitelman syndrome (GTLMNS)
ABCA4	G1961E	Fundus flavimaculatus (FFM)	0.0050535
CTSA	K453E	Galactosialidosis (GSL)
KRas	G13D	Gastric cancer (GASC)	3.43e-05
GBA	G85E	Gaucher disease (GD)	8.25e-06
HAMP	G71D	Hemochromatosis 2B (HFE2B)	0.00202633
F8	V104D	Hemophilia A (HEMA)
SLC46A1	A335D	Hereditary folate malabsorption (HFM)	2.5e-05
G6PC	G184E	Glycogen storage disease 1A (GSD1A)
G6PC	G122D	Glycogen storage disease 1A (GSD1A)	1.69e-05
SLC37A4	G50E	Glycogen storage disease 1B (GSD1B)	0.000199681
PHKG2	V106E	Glycogen storage disease 9C (GSD9C)
CYBB	G322E	Granulomatous disease, chronic, X-linked (CGD)
CYBB	G408E	Granulomatous disease, chronic, X-linked (CGD)	1.15e-05
SLC34A1	V408E	Hypercalcemia, infantile, 2 (HCINF2)	0.000230663
GLRB	G251D	Hyperekplexia 2 (HKPX2)
MVK	G211E	Hyperimmunoglobulinemia D and periodic fever syndrome (HIDS)
OAT	G353D	Hyperornithinemia with gyrate atrophy of choroid and retina (HOGA)	7.69e-05
PGAP3	G92D	Hyperphosphatasia with mental retardation syndrome 4 (HPMRS4)
HLCS	V363D	Holocarboxylase synthetase deficiency (HLCS deficiency)	2.47e-05
SIX3	G69D	Holoprosencephaly 2 (HPE2)	0.000171727
SHH	A275E	Holoprosencephaly 3 (HPE3)	0.000399361
p57Kip2	K278E	Intrauterine growth retardation, metaphyseal dysplasia, adrenal hypoplasia congenita, and genital anomalies (IMAGE)
IRAK4	G298D	IRAK4 deficiency (IRAK4D)	0.000199681
TMEM67	G545E	Joubert syndrome 6 (JBTS6)	8.24e-06
BMPR1A	A338D	Juvenile polyposis syndrome (JPS)
MT-ND5	G465E	Leber hereditary optic neuropathy (LHON)
TPM1	K248E	Left ventricular non-compaction 9 (LVNC9)
INSR	N458D	Leprechaunism (LEPRCH)
NRas	G12D	Leukemia, juvenile myelomonocytic (JMML)	7.69e-05
ARSA	G308D	Leukodystrophy metachromatic (MLD)
ABCA12	G1381E	Ichthyosis, congenital, autosomal recessive 4A (ARCI4A)
ACO2	G259D	Infantile cerebellar-retinal degeneration (ICRD)
Kv7.1	G269D	Long QT syndrome 1 (LQT1)	3.43e-05
Kv7.1	G292D	Long QT syndrome 1 (LQT1)	1.68e-05
Kv7.1	G314D	Long QT syndrome 1 (LQT1)
OCRL	N424D	Lowe oculocerebrorenal syndrome (OCRL)
SLC7A7	K191E	Lysinuric protein intolerance (LPI)	3.43e-05
LPL	G222E	Lipoprotein lipase deficiency (LPL deficiency)
GJA12	Y272D	Leukodystrophy, hypomyelinating, 2 (HLD2)
POT1	Q94E	Melanoma, cutaneous malignant 10 (CMM10)
ST3GAL3	A13D	Mental retardation, autosomal recessive 12 (MRT12)
MUT	G723D	Methylmalonic aciduria type mut (MMAM)	8.26e-06
BEST1	G299E	Macular dystrophy, vitelliform, 2 (VMD2)
MAN2B1	V457E	Mannosidosis, alpha B, lysosomal (MANSA)
PANK2	N511D	Neurodegeneration with brain iron accumulation 1 (NBIA1)	8.24e-06
HSP27	G53D	Neuronopathy, distal hereditary motor, 2B (HMN2B)	8.51e-05
SPTLC1	V144D	Neuropathy, hereditary sensory and autonomic, 1A (HSAN1A)	7.69e-05
NPC1	A745E	Niemann-Pick disease C1 (NPC1)	8.26e-06
TSC1	A726E	Tuberous sclerosis 1 (TSC1)
FAH	A134D	Tyrosinemia 1 (TYRSN1)	8.24e-06
SOS1	K170E	Noonan syndrome 4 (NS4)
CBL	K382E	Noonan syndrome-like disorder with or without juvenile myelomonocytic leukemia (NSLL)
Rhodopsin	G114D	Retinitis pigmentosa 4 (RP4)	8.32e-06
OTC	Y345D	Ornithine carbamoyltransferase deficiency (OTCD)
FZD4	G36D	Vitreoretinopathy, exudative 1 (EVR1)
VDR	G46D	Rickets vitamin D-dependent 2A (VDDR2A)	8.25e-06
ATP7B	G1111D	Wilson disease (WD)	0.000199681
COL1A2	G997D	Osteogenesis imperfecta 2 (OI2)
COL1A2	G892D	Osteogenesis imperfecta 3 (OI3)
COL1A2	G1087D	Osteogenesis imperfecta 3 (OI3)
COL1A2	G892D	Osteogenesis imperfecta 4 (OI4)
Btk	A607D	X-linked agammaglobulinemia (XLA)
COL11A2	G1441E	Otospondylomegaepiphyseal dysplasia, autosomal dominant (OSMEDA)
SAC3	G104D	Yunis-Varon syndrome (YVS)
PINK1	G309D	Parkinson disease 6 (PARK6)
SCN9A	A1643E	Paroxysmal extreme pain disorder (PEPD)	0.000103029
PEX1	G843D	Peroxisome biogenesis disorder 1B (PBD1B)	0.000615101
dynactin 1	G71E	Perry syndrome (PERRYS)
PAPD1	N478D	Spastic ataxia 4, autosomal recessive (SPAX4)
PAH	A447D	Phenylketonuria (PKU)	8.27e-06
spastin	G559D	Spastic paraplegia 4, autosomal dominant (SPG4)
UCHL1	A216D	Spastic paraplegia 79, autosomal recessive (SPG79)
WASHC5	N471D	Spastic paraplegia 8, autosomal dominant (SPG8)
CNGB3	Y469D	Stargardt disease 1 (STGD1)	0.00360602
ABCA4	V77E	Stargardt disease 1 (STGD1)
ABCA4	Y1652D	Stargardt disease 1 (STGD1)
ALDH5A1	G409D	Succinic semialdehyde dehydrogenase deficiency (SSADHD)	7.69e-05
OXCT1	G324E	Succinyl-CoA:3-oxoacid CoA transferase deficiency (SCOTD)	7.69e-05
SMAD9	K43E	Pulmonary hypertension, primary, 2 (PPH2)	0.000107093
PKLR	G458D	Pyruvate kinase deficiency of red cells (PKRD)	6.87e-05
EDN1	V64D	Question mark ears, isolated (QME)
COL7A1	G2251E	Transient bullous dermolysis of the newborn (TBDN)	8.25e-06
MTTP	G746E	Abetalipoproteinemia (ABL)	8.24e-06
HMBS	G260D	Acute intermittent porphyria (AIP)
ACADVL	G441D	Acyl-CoA dehydrogenase very long-chain deficiency (ACADVLD)	8.24e-06
CYP17A1	Y329D	Adrenal hyperplasia 5 (AH5)	4.95e-05
MCCC1	G46E	3-methylcrotonoyl-CoA carboxylase 1 deficiency (MCC1D)	0.000199681
TTR	A65D	Amyloidosis, transthyretin-related (AMYL-TTR)
TDP-43	G335D	Amyotrophic lateral sclerosis 10 (ALS10)
senataxin	K2029E	Amyotrophic lateral sclerosis 4 (ALS4)	0.000103029
G6PD	K386E	Anemia, non-spherocytic hemolytic, due to G6PD deficiency (NSHA)
G6PD	G410D	Anemia, non-spherocytic hemolytic, due to G6PD deficiency (NSHA)
SERPINC1	N219D	Antithrombin III deficiency (AT3D)
GPR143	G84D	Albinism ocular 1 (OA1)
TYR	G346E	Albinism, oculocutaneous, 1A (OCA1A)	8.3e-06
COL4A5	G295D	Alport syndrome, X-linked (APSX)
COL4A5	G629D	Alport syndrome, X-linked (APSX)
COL4A5	G740E	Alport syndrome, X-linked (APSX)
COL4A5	G808E	Alport syndrome, X-linked (APSX)
COL4A5	G1596D	Alport syndrome, X-linked (APSX)
COL4A5	G911E	Alport syndrome, X-linked (APSX)
SLFN14	V220D	Bleeding disorder, platelet-type 20 (BDPLT20)
AP-2 alpha	G262E	Branchiooculofacial syndrome (BOFS)
SLC52A3	V58D	Brown-Vialetto-Van Laere syndrome 1 (BVVLS1)
CPS1	G1333E	Carbamoyl phosphate synthetase 1 deficiency (CPS1D)	7.69e-05
FLNA	V711D	Cardiac valvular dysplasia X-linked (CVDX)
MKKS	G52D	Bardet-Biedl syndrome 6 (BBS6)	3.43e-05
MKKS	G345E	Bardet-Biedl syndrome 6 (BBS6)	8.31e-06
ROMK	G167E	Bartter syndrome 2, antenatal (BARTS2)	8.28e-06
COL6A3	K1014E	Bethlem myopathy 1 (BTHLM1)	0.000230663
SLC26A2	G255E	Atelosteogenesis 2 (AO2)	0.000153775
TNNI3	K178E	Cardiomyopathy, familial restrictive 1 (RCM1)
RYR1	G4638D	Central core disease of muscle (CCD)
GAMT	G164D	Cerebral creatine deficiency syndrome 2 (CCDS2)	3.43e-05
PPT1	Q177E	Ceroid lipofuscinosis, neuronal, 1 (CLN1)	4.12e-05
BRAF	K499E	Cardiofaciocutaneous syndrome 1 (CFC1)
ABCB4	G126E	Cholestasis, progressive familial intrahepatic, 3 (PFIC3)
MPDU1	G73E	Congenital disorder of glycosylation 1F (CDG1F)	3.43e-05
ASS1	A202E	Citrullinemia 1 (CTLN1)	7.69e-05
MLH1	G67E	Colorectal cancer (CRC)
CTH	Q240E	Cystathioninuria (CSTNU)
GJB2	G130D	Deafness, autosomal recessive, 1A (DFNB1A)	8.26e-06
KCNN4	V282E	Dehydrated hereditary stomatocytosis 2 (DHS2)
ABCC8	A1184E	Diabetes mellitus, permanent neonatal (PNDM)
SLC4A11	G583D	Corneal dystrophy, Fuchs endothelial, 4 (FECD4)	0.000307645
betaIG-H3	A546D	Corneal dystrophy, lattice type 1 (CDL1)
K12	Y429D	Corneal dystrophy, Meesmann (MECD)
SLC4A11	G464D	Corneal endothelial dystrophy (CHED)
ALX4	K211E	Craniosynostosis 5 (CRS5)
PYCR1	G248E	Cutis laxa, autosomal recessive, 3B (ARCL3B)	3.73e-05
dyskerin	G402E	Dyskeratosis congenita, X-linked (DKCX)
MECR	G232E	Dystonia, childhood-onset, with optic atrophy and basal ganglia abnormalities (DYTOABG)	4.12e-05
COL7A1	G2006D	Epidermolysis bullosa dystrophica, autosomal dominant (DDEB)
K14	Y129D	Epidermolysis bullosa simplex, Dowling-Meara type (DM-EBS)
CACNA1H	G755D	Epilepsy, idiopathic generalized 6 (EIG6)	0.000583831
CO3A1	G183D	Ehlers-Danlos syndrome 4 (EDS4)
CO3A1	G660D	Ehlers-Danlos syndrome 4 (EDS4)
CO3A1	G228E	Ehlers-Danlos syndrome 4 (EDS4)
F7	K401E	Factor VII deficiency (FA7D)	8.46e-06
F10	G421D	Factor X deficiency (FA10D)	6.87e-05
MUTYH	G393D	Familial adenomatous polyposis 2 (FAP2)	0.00384438
pyrin	G678E	Familial Mediterranean fever, autosomal recessive (ARFMF)	0.000206058
UBE1DC1	G168E	Epileptic encephalopathy, early infantile, 44 (EIEE44)
SCN1A	G1586E	Epileptic encephalopathy, early infantile, 6 (EIEE6)	0.000199681
SCN1A	A1685D	Epileptic encephalopathy, early infantile, 6 (EIEE6)
ALK2	G328E	Fibrodysplasia ossificans progressiva (FOP)
TAK1	V100E	Frontometaphyseal dysplasia 2 (FMD2)
KRas	G12D	Gastric cancer (GASC)	1.98e-05
MEN1	A342D	Familial multiple endocrine neoplasia type I (MEN1)
FGFR2	K526E	Familial scaphocephaly syndrome (FSPC)
UBE2T	Q2E	Fanconi anemia complementation group T (FANCT)	8.3e-06
COL4A3	G1015E	Hematuria, benign familial (BFH)
COL4A4	G897E	Hematuria, benign familial (BFH)
F8	G1779E	Hemophilia A (HEMA)
F9	V419E	Hemophilia B (HEMB)
ALDOB	A175D	Hereditary fructose intolerance (HFI)	0.000858575
SLC34A3	A413E	Hereditary hypophosphatemic rickets with hypercalciuria (HHRH)	0.000153941
EXT1	G339D	Hereditary multiple exostoses 1 (EXT1)
MSH2	K845E	Hereditary non-polyposis colorectal cancer 1 (HNPCC1)	0.000199681
GSS	A26D	Glutathione synthetase deficiency (GSS deficiency)	1.84e-05
SLC37A4	G20D	Glycogen storage disease 1B (GSD1B)	6.87e-05
PFKM	G209D	Glycogen storage disease 7 (GSD7)	8.24e-06
ADK	G30E	Hypermethioninemia due to adenosine kinase deficiency (HMAKD)
AGXT	A112D	Hyperoxaluria primary 1 (HP1)
PTS	N47D	Hyperphenylalaninemia, BH4-deficient, A (HPABH4A)
CaR	A843E	Hypocalcemia, autosomal dominant 1 (HYPOC1)
TMPRSS6	A118D	Iron-refractory iron deficiency anemia (IRIDA)	1.65e-05
SUOX	A265D	Isolated sulfite oxidase deficiency (ISOD)
COL2A1	G303D	Kniest dysplasia (KD)
RPE65	Y239D	Leber congenital amaurosis 2 (LCA2)
RPGRIP1	G746E	Leber congenital amaurosis 6 (LCA6)
HPRT1	G70E	Lesch-Nyhan syndrome (LNS)
HPRT1	H204D	Lesch-Nyhan syndrome (LNS)
KRas	G13D	Leukemia, juvenile myelomonocytic (JMML)	3.43e-05
KRas	G12D	Leukemia, juvenile myelomonocytic (JMML)	1.98e-05
ARSA	A18D	Leukodystrophy metachromatic (MLD)	3.43e-05
CYP4F22	H436D	Ichthyosis, congenital, autosomal recessive 5 (ARCI5)
INSR	A1162E	Insulin-resistant diabetes mellitus with acanthosis nigricans type A (IRAN type A)
Kv7.1	G316E	Long QT syndrome 1 (LQT1)
SCN5A	G615E	Long QT syndrome 3 (LQT3)	0.000398979
eIF2B-beta	V85E	Leukodystrophy with vanishing white matter (VWM)	8.28e-05
POLR3A	G672E	Leukodystrophy, hypomyelinating, 7, with or without oligodontia and/or hypogonadotropic hypogonadism (HLD7)	0.000199681
MUT	G427D	Methylmalonic aciduria type mut (MMAM)	3.3e-05
GDF6	A249E	Microphthalmia, isolated, 4 (MCOP4)	0.00261007
FBN1	G985E	Marfan syndrome (MFS)
SLC25A4	A123D	Mitochondrial DNA depletion syndrome 12B, cardiomyopathic type (MTDPS12B)
SLC25A3	G72E	Mitochondrial phosphate carrier deficiency (MPCD)
MATN3	A173D	Multiple epiphyseal dysplasia 5 (EDM5)
DYSF	A170E	Miyoshi muscular dystrophy 1 (MMD1)	0.0103798
IDUA	G51D	Mucopolysaccharidosis 1H (MPS1H)
HINT1	G93D	Neuromyotonia and axonal neuropathy, autosomal recessive (NMAN)	2.47e-05
YARS2	G46D	Myopathy with lactic acidosis and sideroblastic anemia 2 (MLASA2)
CLCN1	G285E	Myotonia congenita, autosomal recessive (MCAR)	0.000153775
CLCN1	Y137D	Myotonia congenita, autosomal recessive (MCAR)	8.24e-06
SLC4A1	G701D	Renal tubular acidosis, distal, with hemolytic anemia (dRTA-HA)	0.000399361
PRPF31	A194E	Retinitis pigmentosa 11 (RP11)
Rhodopsin	V87D	Retinitis pigmentosa 4 (RP4)
Rhodopsin	G89D	Retinitis pigmentosa 4 (RP4)
Rhodopsin	A164E	Retinitis pigmentosa 4 (RP4)
C2orf71	V615D	Retinitis pigmentosa 54 (RP54)	0.0183748
DHDDS	K42E	Retinitis pigmentosa 59 (RP59)	0.000153775
MYO7A	G2187D	Usher syndrome 1B (USH1B)	6.78e-05
MC4R	N97D	Obesity (OBESITY)
OPA1	G300E	Optic atrophy 1 (OPA1)
ACTG2	G198D	Visceral myopathy (VSCM)
OTC	G83D	Ornithine carbamoyltransferase deficiency (OTCD)
OTC	Y183D	Ornithine carbamoyltransferase deficiency (OTCD)
VDR	G33D	Rickets vitamin D-dependent 2A (VDDR2A)	8.24e-06
COL1A2	G211D	Osteogenesis imperfecta 1 (OI1)
COL1A2	G433E	Osteogenesis imperfecta 2 (OI2)
COL1A2	G625D	Osteogenesis imperfecta 2 (OI2)	2.5e-05
COL1A2	G670D	Osteogenesis imperfecta 2 (OI2)
COL1A2	G895D	Osteogenesis imperfecta 2 (OI2)
COL1A2	G1027E	Osteogenesis imperfecta 2 (OI2)
COL1A2	G325E	Osteogenesis imperfecta 4 (OI4)
CRTAP	K157E	Osteogenesis imperfecta 7 (OI7)	2.24e-05
WDR19	V68D	Senior-Loken syndrome 8 (SLSN8)
GATA6	N466D	Pancreatic agenesis and congenital heart defects (PACHD)
ADA	G140E	Severe combined immunodeficiency autosomal recessive T-cell-negative/B-cell-negative/NK-cell-negative due to adenosine deaminase deficiency (ADASCID)
PARK2	V56E	Parkinson disease 2 (PARK2)	1.65e-05
PARK2	G430D	Parkinson disease 2 (PARK2)	0.000230663
ALDH3A2	K447E	Sjoegren-Larsson syndrome (SLS)	0.000199681
ALDH3A2	V64D	Sjoegren-Larsson syndrome (SLS)
DHCR7	G147D	Smith-Lemli-Opitz syndrome (SLOS)	6.87e-05
PAH	A104D	Phenylketonuria (PKU)	3.29e-05
PAH	V245E	Phenylketonuria (PKU)	0.000709243
COL4A2	G1037E	Porencephaly 2 (POREN2)
DHODH	G19E	Postaxial acrofacial dysostosis (POADS)	6.87e-05
CORIN	K317E	Pre-eclampsia/eclampsia 5 (PEE5)
ABCA4	N96D	Stargardt disease 1 (STGD1)	7.69e-05
ABCA4	G818E	Stargardt disease 1 (STGD1)	0.000197817
GLUT1	G286D	Stomatin-deficient cryohydrocytosis with neurologic defects (SDCHCN)
SLC22A5	A301D	Systemic primary carnitine deficiency (CDSP)
ALK1	G211D	Telangiectasia, hereditary hemorrhagic, 2 (HHT2)
ABCC6	A766D	Pseudoxanthoma elasticum (PXE)
SLC19A2	G172D	Thiamine-responsive megaloblastic anemia syndrome (TRMA)	3.43e-05
PROS1	K196E	Thrombophilia due to protein S deficiency, autosomal dominant (THPH5)	0.000199681
PROS1	G95E	Thrombophilia due to protein S deficiency, autosomal dominant (THPH5)	0.000339516
PKLR	V134D	Pyruvate kinase deficiency of red cells (PKRD)	8.9e-06
PKLR	G37E	Pyruvate kinase hyperactivity (PKHYP)	1.98e-05
SLC5A5	Q267E	Thyroid dyshormonogenesis 1 (TDH1)	4.94e-05
TG	A2234D	Thyroid dyshormonogenesis 3 (TDH3)	7.69e-05
SLC39A4	G330D	Acrodermatitis enteropathica, zinc-deficiency type (AEZ)
PDE4D	Q228E	Acrodysostosis 2, with or without hormone resistance (ACRDYS2)
PDE4D	G673D	Acrodysostosis 2, with or without hormone resistance (ACRDYS2)
CYP11A1	V415E	Adrenal insufficiency, congenital, with 46,XY sex reversal (AICSR)
ABCD1	Y174D	Adrenoleukodystrophy (ALD)
CYP11B1	A368D	Adrenal hyperplasia 4 (AH4)
MCCC2	G410D	3-methylcrotonoyl-CoA carboxylase 2 deficiency (MCC2D)	8.24e-06
ANG	K41E	Amyotrophic lateral sclerosis 9 (ALS9)
TERT	G682D	Aplastic anemia (AA)
GPR143	G35D	Albinism ocular 1 (OA1)
COL4A5	G772D	Alport syndrome, X-linked (APSX)
COL4A5	G852E	Alport syndrome, X-linked (APSX)
COL4A5	A1498D	Alport syndrome, X-linked (APSX)
COL4A5	G129E	Alport syndrome, X-linked (APSX)
ATP1A3	V322D	Alternating hemiplegia of childhood 2 (AHC2)
BRCA1	Y465D	Breast cancer (BC)
BRCA2	K3196E	Breast cancer (BC)	0.000199681
BCHE	G143D	Butyrylcholinesterase deficiency (BChE deficiency)	0.000412116
ASPA	A305E	Canavan disease (CAND)	0.000399361
CPS1	G982D	Carbamoyl phosphate synthetase 1 deficiency (CPS1D)	7.69e-05
CPS1	A1065E	Carbamoyl phosphate synthetase 1 deficiency (CPS1D)	8.25e-06
TNNI3K	G526D	Cardiac conduction disease with or without dilated cardiomyopathy (CCDD)
FGFR2	Y381D	Bent bone dysplasia syndrome (BBDS)
COL6A1	G341D	Bethlem myopathy 1 (BTHLM1)
COL6A3	G2080D	Bethlem myopathy 1 (BTHLM1)
FGFR3	K650E	Bladder cancer (BLC)	8.42e-06
AGA	G100E	Aspartylglucosaminuria (AGU)
RYR1	G4899E	Central core disease of muscle (CCD)
CD10	A422D	Charcot-Marie-Tooth disease 2T (CMT2T)	3.3e-05
skMLCK	A95E	Cardiomyopathy, familial hypertrophic (CMH)	0.00279553
MYH7	G733E	Cardiomyopathy, familial hypertrophic 1 (CMH1)
MYH7	A742E	Cardiomyopathy, familial hypertrophic 1 (CMH1)
NEXN	Q131E	Cardiomyopathy, familial hypertrophic 20 (CMH20)	3.43e-05
SGO1	K23E	Chronic atrial and intestinal dysrhythmia (CAID)	0.000181416
ALG6	G227E	Congenital disorder of glycosylation 1C (CDG1C)
TSGA2	G103D	Ciliary dyskinesia, primary, 24 (CILD24)	1.65e-05
TMEM67	Q376E	COACH syndrome (COACHS)
COQ7	V141E	Coenzyme Q10 deficiency, primary, 8 (COQ10D8)
CFTR	A1006E	Cystic fibrosis (CF)	8.27e-06
CFTR	G85E	Cystic fibrosis (CF)	0.000230663
TECTA	G1824D	Deafness, autosomal dominant, 12 (DFNA12)	4.12e-05
COL7A1	G2015E	Epidermolysis bullosa dystrophica, autosomal dominant (DDEB)	9.19e-06
CACNA1H	G773D	Epilepsy, childhood absence 6 (ECA6)	0.000322138
Galanin	A39E	Epilepsy, familial temporal lobe, 8 (ETL8)
CO3A1	G1050D	Ehlers-Danlos syndrome 4 (EDS4)
CO3A1	G996E	Ehlers-Danlos syndrome 4 (EDS4)
CO3A1	G900D	Ehlers-Danlos syndrome 4 (EDS4)
CO3A1	G918E	Ehlers-Danlos syndrome 4 (EDS4)
lamin A/C	G232E	Emery-Dreifuss muscular dystrophy 2, autosomal dominant (EDMD2)
DLD	K72E	Dihydrolipoamide dehydrogenase deficiency (DLDD)
ABCB6	G579E	Dyschromatosis universalis hereditaria 3 (DUH3)
PCDH19	V441E	Epileptic encephalopathy, early infantile, 9 (EIEE9)
F7	G435E	Factor VII deficiency (FA7D)	4.24e-05
F11	G277D	Factor XI deficiency (FA11D)
SCN8A	V216D	Epileptic encephalopathy, early infantile, 13 (EIEE13)
HCN1	G391D	Epileptic encephalopathy, early infantile, 24 (EIEE24)
AARS	G913D	Epileptic encephalopathy, early infantile, 29 (EIEE29)
ALG13	K94E	Epileptic encephalopathy, early infantile, 36 (EIEE36)
STXBP1	G544D	Epileptic encephalopathy, early infantile, 4 (EIEE4)
STX1B	V216E	Generalized epilepsy with febrile seizures plus 9 (GEFSP9)
TR-beta1	K443E	Generalized thyroid hormone resistance (GTHR)
MYOC	K423E	Glaucoma 1, open angle, A (GLC1A)
FBPase	A177D	Fructose-1,6-bisphosphatase deficiency (FBP1D)	8.25e-06
GBA	G304D	Gaucher disease (GD)
GBA	V230E	Gaucher disease 1 (GD1)	8.36e-06
F8	G266E	Hemophilia A (HEMA)
UROD	G281E	Hepatoerythropoietic porphyria (HEP)	0.000137372
MLH1	A589D	Hereditary non-polyposis colorectal cancer 2 (HNPCC2)
ZIC3	K405E	Heterotaxy, visceral, 1, X-linked (HTX1)
SLC37A4	A373D	Glycogen storage disease 1B (GSD1B)	8.55e-06
G-alpha(s) iso4	A436D	GNAS hyperfunction (GNASHYP)	0.0780751
CYBB	G389E	Granulomatous disease, chronic, X-linked (CGD)
GIRK4	G151E	Hyperaldosteronism, familial, 3 (HALD3)
EBF3	N66D	Hypotonia, ataxia, and delayed development syndrome (HADDS)
AGXT	V336D	Hyperoxaluria primary 1 (HP1)
Insulin	H34D	Hyperproinsulinemia (HPRI)
UBR1	A563D	Johanson-Blizzard syndrome (JBS)	8.24e-06
SMAD4	G386D	Juvenile polyposis/hereditary hemorrhagic telangiectasia syndrome (JP/HHT)
NRas	G12D	Keratinocytic non-epidermolytic nevus (KNEN)	7.69e-05
L2HGDH	G55D	L-2-hydroxyglutaric aciduria (L2HGA)
FLNB	V1592D	Larsen syndrome (LRS)
INSR	K487E	Leprechaunism (LEPRCH)
ARSA	G293D	Leukodystrophy metachromatic (MLD)
ICHN	A176D	Ichthyosis, congenital, autosomal recessive 6 (ARCI6)	0.0748802
STAT1	K637E	Immunodeficiency 31A (IMD31A)
Kv7.1	A341E	Long QT syndrome 1 (LQT1)
Kv7.1	V280E	Long QT syndrome 1 (LQT1)
Kv11.1	G572D	Long QT syndrome 2 (LQT2)
SCN5A	A572D	Long QT syndrome 3 (LQT3)	0.00430377
HERC1	G4520E	Macrocephaly, dysmorphic facies, and psychomotor retardation (MDFPMR)
lamin A/C	G465D	Lipodystrophy, familial partial, 2 (FPLD2)
GALC	G111D	Leukodystrophy, globoid cell (GLD)	2.57e-05
POLR3B	V523E	Leukodystrophy, hypomyelinating, 8, with or without oligodontia and/or hypogonadotropic hypogonadism (HLD8)	0.00034343
UPF3B	Y160D	Mental retardation, X-linked, syndromic, 14 (MRXS14)
MTHFR	G196D	Methylenetetrahydrofolate reductase deficiency (MTHFRD)
MUT	G426E	Methylmalonic aciduria type mut (MMAM)
GALNS	G247D	Mucopolysaccharidosis 4A (MPS4A)	0.000103029
COMP	G167E	Multiple epiphyseal dysplasia 1 (EDM1)	1.04e-05
POMK	V302D	Muscular dystrophy-dystroglycanopathy congenital with brain and eye anomalies A12 (MDDGA12)	6.6e-05
POMT2	G726E	Muscular dystrophy-dystroglycanopathy congenital with brain and eye anomalies A2 (MDDGA2)
AMMECR1	G177D	Midface hypoplasia, hearing impairment, elliptocytosis, and nephrocalcinosis (MFHIEN)
NPHS2	V260E	Nephrotic syndrome 2 (NPHS2)	6.87e-05
PLA2G6	V310E	Neurodegeneration with brain iron accumulation 2A (NBIA2A)	4.13e-05
SPRED1	V44D	Neurofibromatosis 1-like syndrome (NFLS)
GPR179	G455D	Night blindness, congenital stationary, 1E (CSNB1E)
SCN4A	V1442E	Myasthenic syndrome, congenital, 16 (CMS16)
nAChRD	Q288E	Myasthenic syndrome, congenital, 3A, slow-channel (CMS3A)	0.00384438
RBP4	G93D	Retinal dystrophy, iris coloboma, and comedogenic acne syndrome (RDCCAS)
GRN	A9D	Ubiquitin-positive frontotemporal dementia (UP-FTD)	8.25e-06
MSX1	G122E	Non-syndromic orofacial cleft 5 (OFC5)	0.000247893
KRas	K5E	Noonan syndrome 3 (NS3)
RPGR	G436D	Retinitis pigmentosa 3 (RP3)
RPGR	G43E	Retinitis pigmentosa 3 (RP3)
U5-200kD	Q885E	Retinitis pigmentosa 33 (RP33)
RS1	A98E	Retinoschisis juvenile X-linked 1 (XLRS1)
COL10A1	Y598D	Schmid type metaphyseal chondrodysplasia (SMCD)
COL1A2	G511D	Osteogenesis imperfecta 2 (OI2)
COL1A2	G982D	Osteogenesis imperfecta 2 (OI2)
COL1A2	G637D	Osteogenesis imperfecta 2 (OI2)
COL1A2	G715D	Osteogenesis imperfecta 2 (OI2)
COL1A2	G1066D	Osteogenesis imperfecta 2 (OI2)
ATP7B	G591D	Wilson disease (WD)
K16	N125D	Pachyonychia congenita 1 (PC1)
SCN4A	G1306E	Paramyotonia congenita of von Eulenburg (PMC)	8.54e-06
PINK1	A217D	Parkinson disease 6 (PARK6)
AFG3L2	A694E	Spinocerebellar ataxia 28 (SCA28)
SYT14	G439D	Spinocerebellar ataxia, autosomal recessive, 11 (SCAR11)	0.00225514
BGN	K147E	Spondyloepimetaphyseal dysplasia, X-linked (SEMDX)
DHODH	G202D	Postaxial acrofacial dysostosis (POADS)	0.000171715
ABCA4	V1896D	Stargardt disease 1 (STGD1)	7.69e-05
ABCA4	A1794D	Stargardt disease 1 (STGD1)	2.47e-05
ABCA4	N1805D	Stargardt disease 1 (STGD1)	1.65e-05
POLG2	G451E	Progressive external ophthalmoplegia with mitochondrial DNA deletions, autosomal dominant, 4 (PEOA4)
DNA2	K227E	Progressive external ophthalmoplegia with mitochondrial DNA deletions, autosomal dominant, 6 (PEOA6)	4.03e-05
POLG	N468D	Progressive external ophthalmoplegia with mitochondrial DNA deletions, autosomal recessive, 1 (PEOB1)	0.000998403
CFP	Y414D	Properdin deficiency (PFD)	3.43e-05
COL2A1	G267D	Stickler syndrome 1 non-syndromic ocular (STL1O)
MCT1	K204E	Symptomatic deficiency in lactate transport (SDLT)	0.000153775
HOXB13	G84E	Prostate cancer (PC)	0.00218267
PKLR	A394D	Pyruvate kinase deficiency of red cells (PKRD)
NRas	G13D	RAS-associated autoimmune leukoproliferative disorder (RALD)	8.24e-06
HABP2	G534E	Thyroid cancer, non-medullary, 5 (NMTC5)	0.0279102
ZFP57	H374D	Transient neonatal diabetes mellitus 1 (TNDM1)
STF-1	G35E	46,XY sex reversal 3 (SRXY3)
COL2A1	G516D	Achondrogenesis 2 (ACG2)
TTR	G73E	Amyloidosis, transthyretin-related (AMYL-TTR)
TDP-43	N390D	Amyotrophic lateral sclerosis 10 (ALS10)	8.64e-06
GFAP	K279E	Alexander disease (ALXDRD)
COL4A3	G532D	Alport syndrome, autosomal recessive (APSAR)	8.43e-05
COL4A3	G1334E	Alport syndrome, autosomal recessive (APSAR)	8.32e-05
COL4A5	G54D	Alport syndrome, X-linked (APSX)
COL4A5	G239E	Alport syndrome, X-linked (APSX)
COL4A5	G325E	Alport syndrome, X-linked (APSX)
COL4A5	G494D	Alport syndrome, X-linked (APSX)
COL4A5	G573D	Alport syndrome, X-linked (APSX)
COL4A5	G681D	Alport syndrome, X-linked (APSX)
COL4A5	G1261E	Alport syndrome, X-linked (APSX)
NKX2-5	A127E	Atrial septal defect 7, with or without atrioventricular conduction defects (ASD7)
SIX1	V17E	Branchiootic syndrome 3 (BOS3)
CPS1	G964D	Carbamoyl phosphate synthetase 1 deficiency (CPS1D)	0.000199681
BRAF	G469E	Cardiofaciocutaneous syndrome 1 (CFC1)	8.24e-06
SCN5A	H445D	Atrial fibrillation, familial, 10 (ATFB10)	5.26e-05
RYR1	G4743D	Central core disease of muscle (CCD)
AP-2 beta	A275D	Char syndrome (CHAR)
MYBPC3	G278E	Cardiomyopathy, familial hypertrophic 4 (CMH4)	0.00580397
MGAT2	N318D	Congenital disorder of glycosylation 2A (CDG2A)
TrkA	G517E	Congenital insensitivity to pain with anhidrosis (CIPA)
VPS13B	G2645D	Cohen syndrome (COH1)
BRAF	V600E	Colorectal cancer (CRC)	1.65e-05
BRAF	K601E	Colorectal cancer (CRC)
DYN2	K562E	Charcot-Marie-Tooth disease, dominant, intermediate type, B (CMTDIB)
CFTR	Y569D	Cystic fibrosis (CF)	9.94e-05
CFTR	A455E	Cystic fibrosis (CF)	0.000240401
CFTR	G551D	Cystic fibrosis (CF)	0.00138398
GIPC3	G94D	Deafness, autosomal recessive, 15 (DFNB15)	8.29e-06
AVPR2	A132D	Diabetes insipidus, nephrogenic, X-linked (XNDI)
AVPR2	G201D	Diabetes insipidus, nephrogenic, X-linked (XNDI)
Insulin	H29D	Diabetes mellitus, permanent neonatal (PNDM)
ABCC8	Y263D	Diabetes mellitus, permanent neonatal (PNDM)	8.24e-06
UBIAD1	G177E	Corneal dystrophy, Schnyder type (SCCD)
PTEN	G129E	Cowden syndrome 1 (CWS1)
UGT1A1	H39D	Crigler-Najjar syndrome 1 (CN1)
UGT1A1	K428E	Crigler-Najjar syndrome 1 (CN1)
APOA1BP	A94D	Encephalopathy, progressive, early-onset, with brain edema and/or leukoencephalopathy (PEBEL)
COL7A1	G2713D	Epidermolysis bullosa dystrophica, autosomal dominant (DDEB)	0.000103029
GJB6	V37E	Ectodermal dysplasia 2, Clouston type (ECTD2)
CO3A1	G552E	Ehlers-Danlos syndrome 4 (EDS4)
B4GALT7	A186D	Ehlers-Danlos syndrome with short stature and limb anomalies (EDSSLA)	1.65e-05
GLA	Q321E	Fabry disease (FD)
F11	G263E	Factor XI deficiency (FA11D)
LDLR	G549D	Familial hypercholesterolemia (FH)	4.94e-05
SCN2A	V1326D	Epileptic encephalopathy, early infantile, 11 (EIEE11)
STXBP1	V84D	Epileptic encephalopathy, early infantile, 4 (EIEE4)
SCN1A	G1762E	Epileptic encephalopathy, early infantile, 6 (EIEE6)
SLC38A8	V236D	Foveal hypoplasia 2 (FVH2)
GALT	N314D	Galactosemia (GALCT)	0.0920092
GBA	G234E	Gaucher disease (GD)
GBA	K237E	Gaucher disease (GD)	8.26e-06
FANCA	H1417D	Fanconi anemia, complementation group A (FANCA)	0.00339497
MSH2	Q645E	Hereditary non-polyposis colorectal cancer 1 (HNPCC1)	8.24e-06
MLH1	G244D	Hereditary non-polyposis colorectal cancer 2 (HNPCC2)
ENO3	G156D	Glycogen storage disease 13 (GSD13)	0.000230663
ENO3	G374E	Glycogen storage disease 13 (GSD13)	0.000222394
p67phox	G78E	Granulomatous disease, chronic, cytochrome-b-positive 2, autosomal recessive (CGD2)
CYBB	V534D	Granulomatous disease, chronic, X-linked (CGD)
GHRHR	A222E	Growth hormone deficiency, isolated, 1B (IGHD1B)	3.3e-05
GH	N73D	Growth hormone deficiency, isolated, 1B (IGHD1B)	0.000384438
CaR	G143E	Hypocalciuric hypercalcemia, familial 1 (HHC1)
TACR3	G93D	Hypogonadotropic hypogonadism 11 with or without anosmia (HH11)
EBF3	G171D	Hypotonia, ataxia, and delayed development syndrome (HADDS)
AGXT	G350D	Hyperoxaluria primary 1 (HP1)	5.84e-05
PTS	K129E	Hyperphenylalaninemia, BH4-deficient, A (HPABH4A)
CDON	V780E	Holoprosencephaly 11 (HPE11)
Kv7.1	G589D	Jervell and Lange-Nielsen syndrome 1 (JLNS1)	8.29e-06
GABRA1	A322D	Juvenile myoclonic epilepsy 5 (EJM5)
AQP5	A38E	Keratoderma, palmoplantar, Bothnian type (PPKB)	0.000100847
L2HGDH	K81E	L-2-hydroxyglutaric aciduria (L2HGA)
LDH-B	K7E	Lactate dehydrogenase B deficiency (LDHBD)	3.43e-05
MT-ND2	N150D	Leber hereditary optic neuropathy (LHON)
SURF1	G124E	Leigh syndrome (LS)
GPR126	V769E	Lethal congenital contracture syndrome 9 (LCCS9)
eIF2B-beta	V316D	Leukodystrophy with vanishing white matter (VWM)	2.47e-05
TGM1	G392D	Ichthyosis, congenital, autosomal recessive 1 (ARCI1)
ALOX12B	A597E	Ichthyosis, congenital, autosomal recessive 2 (ARCI2)	3.43e-05
STAT1	G384D	Immunodeficiency 31C (IMD31C)
STAT1	K278E	Immunodeficiency 31C (IMD31C)
p53	G245D	Li-Fraumeni syndrome (LFS)	8.24e-06
Kv7.1	A344E	Long QT syndrome 1 (LQT1)
Kv11.1	N588D	Long QT syndrome 2 (LQT2)
DYSF	A170E	Limb-girdle muscular dystrophy 2B (LGMD2B)	0.0103798
Kv7.1	G345E	Long QT syndrome 1 (LQT1)
p16-INK4A	G35E	Melanoma, cutaneous malignant 2 (CMM2)	1.73e-05
HNMT	G60D	Mental retardation, autosomal recessive 51 (MRT51)	1.66e-05
MUT	A191E	Methylmalonic aciduria type mut (MMAM)	4.95e-05
MUT	G284E	Methylmalonic aciduria type mut (MMAM)
MUT	G325D	Methylmalonic aciduria type mut (MMAM)
CENPE	K1355E	Microcephaly 13, primary, autosomal recessive (MCPH13)	0.000307598
MATN3	V194D	Multiple epiphyseal dysplasia 5 (EDM5)
ISPD	A216D	Muscular dystrophy-dystroglycanopathy congenital with brain and eye anomalies A7 (MDDGA7)
POMT2	G246D	Muscular dystrophy-dystroglycanopathy congenital with mental retardation B2 (MDDGB2)	8.24e-06
ECHS1	A158D	Mitochondrial short-chain enoyl-CoA hydratase 1 deficiency (ECHS1D)
GALNS	A84E	Mucopolysaccharidosis 4A (MPS4A)	7.7e-05
DCC	G805E	Mirror movements 1 (MRMV1)
NDUFAF6	H269D	Mitochondrial complex I deficiency (MT-C1D)	0.000103029
Rhodopsin	A292E	Night blindness, congenital stationary, autosomal dominant 1 (CSNBAD1)
G-alpha t1	G38D	Night blindness, congenital stationary, autosomal dominant 3 (CSNBAD3)	8.28e-06
TSC2	A614D	Tuberous sclerosis 2 (TSC2)
MYO7A	G519D	Usher syndrome 1B (USH1B)	1.66e-05
Rhodopsin	K296E	Retinitis pigmentosa 4 (RP4)
USH2A	V218E	Usher syndrome 2A (USH2A)	4.13e-05
CYP27B1	G125E	Rickets vitamin D-dependent 1A (VDDR1A)
FZD4	G488D	Vitreoretinopathy, exudative 1 (EVR1)
LRP5	N1121D	Vitreoretinopathy, exudative 4 (EVR4)	0.00299521
OTC	G197E	Ornithine carbamoyltransferase deficiency (OTCD)
KCTD1	A30E	Scalp-ear-nipple syndrome (SENS)
PAX3	H80D	Waardenburg syndrome 1 (WS1)
COL1A2	G526E	Osteogenesis imperfecta 2 (OI2)
COL1A2	G790D	Osteogenesis imperfecta 2 (OI2)
COL1A2	G676D	Osteogenesis imperfecta 3 (OI3)
COL1A2	G331D	Osteogenesis imperfecta 3 (OI3)
CRTAP	A13E	Osteogenesis imperfecta 7 (OI7)
ADA	H15D	Severe combined immunodeficiency autosomal recessive T-cell-negative/B-cell-negative/NK-cell-negative due to adenosine deaminase deficiency (ADASCID)	1.04e-05
WASP	G89D	Wiskott-Aldrich syndrome (WAS)	0.000284064
Btk	K430E	X-linked agammaglobulinemia (XLA)
Btk	V113D	X-linked agammaglobulinemia (XLA)
DDB2	K244E	Xeroderma pigmentosum complementation group E (XP-E)
K17	N92D	Pachyonychia congenita 2 (PC2)
ADA	A179D	Severe combined immunodeficiency autosomal recessive T-cell-negative/B-cell-negative/NK-cell-negative due to adenosine deaminase deficiency (ADASCID)	6.87e-05
POLH	K535E	Xeroderma pigmentosum variant type (XPV)	0.00159744
PARK2	A82E	Parkinson disease 2 (PARK2)	0.00471993
SLC26A4	G672E	Pendred syndrome (PDS)	0.000240401
PAH	N207D	Phenylketonuria (PKU)
PAH	A309D	Phenylketonuria (PKU)	7.69e-05
ADA2	A109D	Polyarteritis nodosa (PAN)
AFG3L2	G671E	Spinocerebellar ataxia 28 (SCA28)
UBE1DC1	K310E	Spinocerebellar ataxia, autosomal recessive, 24 (SCAR24)
Magmas	N76D	Spondylometaphyseal dysplasia, Megarbane-Dagher-Melike type (SMDMDM)
FOXL2	G187D	Premature ovarian failure 3 (POF3)
ABCA4	G1961E	Stargardt disease 1 (STGD1)	0.0050535
ABCA4	Y340D	Stargardt disease 1 (STGD1)
ABCA4	K1031E	Stargardt disease 1 (STGD1)
PCCB	N536D	Propionic acidemia type II (PA-2)	0.00116766
KLHL3	A77E	Pseudohypoaldosteronism 2D (PHA2D)	1.65e-05
ABCC6	G129E	Pseudoxanthoma elasticum (PXE)
BMPR2	G182D	Pulmonary hypertension, primary, 1 (PPH1)	0.000140183
CTSK	G79E	Pycnodysostosis (PKND)
PROS1	K50E	Thrombophilia due to protein S deficiency, autosomal dominant (THPH5)	8.24e-06
GREM2	Q76E	Tooth agenesis, selective, 9 (STHAG9)	0.00238352
HMBS	G216D	Acute intermittent porphyria (AIP)	3.43e-05
ACADVL	G290D	Acyl-CoA dehydrogenase very long-chain deficiency (ACADVLD)
NR0B1	Y380D	Adrenal hypoplasia, congenital (AHC)
MCCC2	N230D	3-methylcrotonoyl-CoA carboxylase 2 deficiency (MCC2D)
FAM20A	G331D	Amelogenesis imperfecta 1G (AI1G)
SOD1	G42D	Amyotrophic lateral sclerosis 1 (ALS1)
hnRNP P2	G507D	Amyotrophic lateral sclerosis 6, with or without frontotemporal dementia (ALS6)
POP1	G583E	Anauxetic dysplasia 2 (ANXD2)	7.69e-05
AR	G744E	Androgen insensitivity syndrome (AIS)
MYH3	V825D	Arthrogryposis, distal, 2A (DA2A)
TYR	G47D	Albinism, oculocutaneous, 1A (OCA1A)	0.000998403
GFAP	Y242D	Alexander disease (ALXDRD)
COL4A5	G1143D	Alport syndrome, X-linked (APSX)
COL4A5	G1229D	Alport syndrome, X-linked (APSX)
SCN5A	G1743E	Brugada syndrome 1 (BRGDA1)
BCHE	A356D	Butyrylcholinesterase deficiency (BChE deficiency)	8.42e-06
CPS1	G301E	Carbamoyl phosphate synthetase 1 deficiency (CPS1D)
ACTB	N12D	Baraitser-Winter syndrome 1 (BRWS1)
BBS4	A364E	Bardet-Biedl syndrome 4 (BBS4)
AGA	G252E	Aspartylglucosaminuria (AGU)
ATM	A2067D	Ataxia telangiectasia (AT)
GJA3	G2D	Cataract 14, multiple types (CTRCT14)
ADD3	G367D	Cerebral palsy, spastic quadriplegic 3 (CPSQ3)	0.000199681
CYP27A1	G145E	Cerebrotendinous xanthomatosis (CTX)
PPT1	G42E	Ceroid lipofuscinosis, neuronal, 1 (CLN1)
PPT1	Y109D	Ceroid lipofuscinosis, neuronal, 1 (CLN1)	8.24e-06
TPP1	A454E	Ceroid lipofuscinosis, neuronal, 2 (CLN2)
MFSD8	G429D	Ceroid lipofuscinosis, neuronal, 7 (CLN7)
myelin P0	G103E	Charcot-Marie-Tooth disease 1B (CMT1B)
VCP	G97E	Charcot-Marie-Tooth disease 2Y (CMT2Y)
SDHA	G555E	Cardiomyopathy, dilated 1GG (CMD1GG)	9.74e-06
MYPN	A217E	Cardiomyopathy, familial hypertrophic 22 (CMH22)	0.000199681
CFI	G243D	Complement factor I deficiency (CFI deficiency)
ALG8	G275D	Congenital disorder of glycosylation 1H (CDG1H)	8.28e-06
DDOST	G217D	Congenital disorder of glycosylation 1R (CDG1R)
ADCK3	G272D	Coenzyme Q10 deficiency, primary, 4 (COQ10D4)
COQ6	A353D	Coenzyme Q10 deficiency, primary, 6 (COQ10D6)
BRAF	G464E	Colorectal cancer (CRC)
CFTR	V1397E	Cystic fibrosis (CF)
CFTR	G314E	Cystic fibrosis (CF)
CTNS	G169D	Cystinosis, nephropathic type (CTNS)
COCH	G88E	Deafness, autosomal dominant, 9 (DFNA9)	1.65e-05
PPP1R3A	A931E	Diabetes mellitus, non-insulin-dependent (NIDDM)	0.00151109
RPS19	G127E	Diamond-Blackfan anemia 1 (DBA1)
ASAM	V124D	Congenital short bowel syndrome (CSBS)
SI	G1073D	Congenital sucrase-isomaltase deficiency (CSID)	0.00176841
betaIG-H3	G623D	Corneal dystrophy, lattice type 1 (CDL1)
UGT1A1	G308E	Crigler-Najjar syndrome 1 (CN1)
UGT1A4	Y487D	Crigler-Najjar syndrome 2 (CN2)	0.000798722
FGFR2	K292E	Crouzon syndrome (CS)
EDA	Q358E	Ectodermal dysplasia 1, hypohidrotic, X-linked (XHED)
DRP1	A395D	Encephalopathy due to defective mitochondrial and peroxisomal fission 1 (EMPF1)
COL7A1	G1703E	Epidermolysis bullosa dystrophica, autosomal recessive (RDEB)	2.51e-05
K14	A274D	Epidermolysis bullosa simplex, Weber-Cockayne type (WC-EBS)
CO3A1	G1182E	Ehlers-Danlos syndrome 4 (EDS4)
CO3A1	G249D	Ehlers-Danlos syndrome 4 (EDS4)
CO3A1	G1164E	Ehlers-Danlos syndrome 4 (EDS4)
CO3A1	G903E	Ehlers-Danlos syndrome 4 (EDS4)
CO3A1	G882D	Ehlers-Danlos syndrome 4 (EDS4)
SCN1A	G1749E	Epileptic encephalopathy, early infantile, 6 (EIEE6)
SCN1A	H127D	Epileptic encephalopathy, early infantile, 6 (EIEE6)	7.69e-05
GALE	G302D	Epimerase-deficiency galactosemia (EDG)	3.3e-05
VHL	H191D	Erythrocytosis, familial, 2 (ECYT2)
GJB4	G12D	Erythrokeratodermia variabilis et progressiva 2 (EKVP2)
PRF1	G429E	Familial hemophagocytic lymphohistiocytosis 2 (FHL2)
LDLR	Q92E	Familial hypercholesterolemia (FH)	8.24e-06
LDLR	V639D	Familial hypercholesterolemia (FH)
ABCC8	N406D	Familial hyperinsulinemic hypoglycemia 1 (HHF1)
UMOD	V109E	Familial juvenile hyperuricemic nephropathy 1 (HNFJ1)	3.83e-05
COL17A1	G633D	Generalized atrophic benign epidermolysis bullosa (GABEB)
ITGB3	G247D	Glanzmann thrombasthenia (GT)
GLUT1	K256E	GLUT1 deficiency syndrome 1 (GLUT1DS1)	3.43e-05
GALT	K127E	Galactosemia (GALCT)
GBA	A229E	Gaucher disease (GD)	1.68e-05
MEN1	H139D	Familial multiple endocrine neoplasia type I (MEN1)
UROD	G281E	Familial porphyria cutanea tarda (FPCT)	0.000137372
FANCA	Y843D	Fanconi anemia, complementation group A (FANCA)	7.69e-05
GLUT2	V423E	Fanconi-Bickel syndrome (FBS)
HFE2	A168D	Hemochromatosis 2A (HFE2A)	8.35e-06
SLC40A1	G267D	Hemochromatosis 4 (HFE4)	2.47e-05
CFB	K323E	Hemolytic uremic syndrome atypical 4 (AHUS4)
F8	N1941D	Hemophilia A (HEMA)
SERPING1	V454E	Hereditary angioedema (HAE)
MSH2	V470E	Hereditary non-polyposis colorectal cancer 1 (HNPCC1)	7.69e-05
MSH2	V161D	Hereditary non-polyposis colorectal cancer 1 (HNPCC1)
PGAM2	G97D	Glycogen storage disease 10 (GSD10)	0.00259585
PHKG2	G189E	Glycogen storage disease 9C (GSD9C)
p67phox	A140D	Granulomatous disease, chronic, cytochrome-b-positive 2, autosomal recessive (CGD2)
CYBB	A55D	Granulomatous disease, chronic, X-linked (CGD)
CYBB	A57E	Granulomatous disease, chronic, X-linked (CGD)
GHRHR	K329E	Growth hormone deficiency, isolated, 1B (IGHD1B)
GLRA1	K304E	Hyperekplexia 1 (HKPX1)
APOE	K164E	Hyperlipoproteinemia 3 (HLPP3)
Claudin-19	Q57E	Hypomagnesemia 5 (HOMG5)
OAT	Q90E	Hyperornithinemia with gyrate atrophy of choroid and retina (HOGA)
QDPR	G23D	Hyperphenylalaninemia, BH4-deficient, C (HPABH4C)
FLNB	G363E	Larsen syndrome (LRS)
ARSA	G99D	Leukodystrophy metachromatic (MLD)	4.23e-05
ARSA	G154D	Leukodystrophy metachromatic (MLD)
ALOX12B	G462D	Ichthyosis, congenital, autosomal recessive 2 (ARCI2)	3.97e-05
VCP	A232E	Inclusion body myopathy with early-onset Paget disease with or without frontotemporal dementia 1 (IBMPFD1)
Kv7.1	N586D	Long QT syndrome 1 (LQT1)
Kv11.1	G1036D	Long QT syndrome 2 (LQT2)	8.48e-05
OCRL	V508D	Lowe oculocerebrorenal syndrome (OCRL)
SLC7A7	G338D	Lysinuric protein intolerance (LPI)	8.25e-06
DYSF	G234E	Limb-girdle muscular dystrophy 2B (LGMD2B)	7.69e-05
LPL	G215E	Lipoprotein lipase deficiency (LPL deficiency)	0.000384438
p16-INK4A	V126D	Melanoma, cutaneous malignant 2 (CMM2)
KIF1A	G102D	Mental retardation, autosomal dominant 9 (MRD9)
CYB5R3	G292D	Methemoglobinemia CYB5R3-related (METHB-CYB5R3)
MMAA	G218E	Methylmalonic aciduria type cblA (MMAA)
MUT	G630E	Methylmalonic aciduria type mut (MMAM)	7.69e-05
MAN2B1	G801D	Mannosidosis, alpha B, lysosomal (MANSA)
UQCC3	V20E	Mitochondrial complex III deficiency, nuclear 9 (MC3DN9)
GALNS	G201E	Mucopolysaccharidosis 4A (MPS4A)	8.57e-06
FCMD	A170E	Muscular dystrophy-dystroglycanopathy congenital with brain and eye anomalies A4 (MDDGA4)
FKRP	A455D	Muscular dystrophy-dystroglycanopathy congenital with or without mental retardation B5 (MDDGB5)	1.44e-05
HADHB	G280D	Mitochondrial trifunctional protein deficiency (MTPD)	8.25e-06
DYSF	V67D	Miyoshi muscular dystrophy 1 (MMD1)
Kv1.1	N255D	Myokymia isolated 1 (MK1)
Myf-6	A90D	Myopathy, centronuclear, 3 (CNM3)	0.00153775
CLCN1	G230E	Myotonia congenita, autosomal dominant (MCAD)	3.43e-05
SCN4A	G1306E	Myotonia SCN4A-related (MYOSCN4A)	8.54e-06
TSC2	Y407D	Tuberous sclerosis 2 (TSC2)
FAH	G207D	Tyrosinemia 1 (TYRSN1)	8.24e-06
MYO7A	A26E	Usher syndrome 1B (USH1B)
Artemis	H35D	Omenn syndrome (OS)
MECP2	Y120D	Rett syndrome (RTT)
OTC	A102E	Ornithine carbamoyltransferase deficiency (OTCD)
OTC	Q216E	Ornithine carbamoyltransferase deficiency (OTCD)
COL10A1	G18E	Schmid type metaphyseal chondrodysplasia (SMCD)
VWF	H1268D	Von Willebrand disease 2 (VWD2)	3.43e-05
VWF	V1665E	Von Willebrand disease 2 (VWD2)
COL1A2	G253D	Osteogenesis imperfecta 2 (OI2)
Kv7.2	Y154D	Seizures, benign familial neonatal 1 (BFNS1)
WDR19	G109E	Senior-Loken syndrome 8 (SLSN8)	9.6e-06
ATP7B	G1061E	Wilson disease (WD)	5.01e-05
ATP7B	G943D	Wilson disease (WD)	1.66e-05
SKI	G116E	Shprintzen-Goldberg craniosynostosis syndrome (SGS)
TRNT1	K416E	Sideroblastic anemia with B-cell immunodeficiency, periodic fevers, and developmental delay (SIFD)	4.97e-05
PAH	N61D	Phenylketonuria (PKU)
PAH	Y206D	Phenylketonuria (PKU)
SMN	Q136E	Spinal muscular atrophy 1 (SMA1)
ABCA4	G1439D	Stargardt disease 1 (STGD1)	8.24e-06
ABCA4	N1799D	Stargardt disease 1 (STGD1)
PEO1	K319E	Progressive external ophthalmoplegia with mitochondrial DNA deletions, autosomal dominant, 3 (PEOA3)
peptidase D	G278D	Prolidase deficiency (PD)	5.24e-05
BHLHA9	N71D	Syndactyly, mesoaxial synostotic, with phalangeal reduction (MSSD)
GDF1	G162D	Tetralogy of Fallot (TOF)	0.00436156
JAG1	G274D	Tetralogy of Fallot (TOF)
KCNK3	G203D	Pulmonary hypertension, primary, 4 (PPH4)
PKLR	N361D	Pyruvate kinase deficiency of red cells (PKRD)	8.24e-06
PKLR	G364D	Pyruvate kinase deficiency of red cells (PKRD)
FAM20C	G379E	Raine syndrome (RNS)
SLC5A5	G543E	Thyroid dyshormonogenesis 1 (TDH1)
TPO	Q660E	Thyroid dyshormonogenesis 2A (TDH2A)	0.000599042
SLC26A2	N425D	Achondrogenesis 1B (ACG1B)
CNGA3	G267D	Achromatopsia 2 (ACHM2)
CNGB3	K148E	Achromatopsia 3 (ACHM3)	7.69e-05
CYP11B1	G444D	Adrenal hyperplasia 4 (AH4)	8.25e-06
PSEN1	A431E	Alzheimer disease 3 (AD3)
PSEN1	N135D	Alzheimer disease 3 (AD3)
CTNNA3	V94D	Arrhythmogenic right ventricular dysplasia, familial, 13 (ARVD13)
GPR143	A173D	Albinism ocular 1 (OA1)
TYR	A490D	Albinism, oculocutaneous, 1A (OCA1A)
COL4A5	G423E	Alport syndrome, X-linked (APSX)
COL4A5	G491E	Alport syndrome, X-linked (APSX)
COL4A5	G632D	Alport syndrome, X-linked (APSX)
COL4A5	G722E	Alport syndrome, X-linked (APSX)
COL4A5	G687E	Alport syndrome, X-linked (APSX)
COL4A5	G1211E	Alport syndrome, X-linked (APSX)
COL4A5	G1442D	Alport syndrome, X-linked (APSX)
ATP1A3	A955D	Alternating hemiplegia of childhood 2 (AHC2)
SLFN14	K218E	Bleeding disorder, platelet-type 20 (BDPLT20)
BRCA1	G960D	Breast cancer (BC)
SCN5A	K126E	Brugada syndrome 1 (BRGDA1)
CPN1	G178D	Carboxypeptidase N deficiency (CPND)	0.0418094
PITX2	K134E	Axenfeld-Rieger syndrome 1 (RIEG1)
COL6A3	G1679E	Bethlem myopathy 1 (BTHLM1)
COL6A3	N1467D	Bethlem myopathy 1 (BTHLM1)	0.000461326
ATM	K224E	Ataxia telangiectasia (AT)	0.000153894
SCN5A	A572D	Atrial fibrillation, familial, 10 (ATFB10)	0.00430377
CYTB	G251D	Cardiomyopathy, infantile histiocytoid (CMIH)
CPT1A	G710E	Carnitine palmitoyltransferase 1A deficiency (CPT1AD)	1.21e-05
GJA8	V44E	Cataract 1, multiple types (CTRCT1)
CLN6	G123D	Ceroid lipofuscinosis, neuronal, 6 (CLN6)
lamin A/C	K97E	Cardiomyopathy, dilated 1A (CMD1A)
MYH7	A1263E	Cardiomyopathy, dilated 1S (CMD1S)	8.24e-06
MYH7	Q882E	Cardiomyopathy, familial hypertrophic 1 (CMH1)
MYBPC3	Q998E	Cardiomyopathy, familial hypertrophic 4 (CMH4)	0.0061901
EARS2	K65E	Combined oxidative phosphorylation deficiency 12 (COXPD12)	8.28e-06
MIPEP	K343E	Combined oxidative phosphorylation deficiency 31 (COXPD31)
TBX18	K163E	Congenital anomalies of kidney and urinary tract 2 (CAKUT2)
RFT1	K152E	Congenital disorder of glycosylation 1N (CDG1N)	3.3e-05
PRSS15	G767E	CODAS syndrome (CODASS)	0.000199681
CFTR	G1249E	Cystic fibrosis (CF)
SLC3A1	G600E	Cystinuria (CSNU)	0.00030755
TBC1D24	Q20E	Deafness, onychodystrophy, osteodystrophy, mental retardation, and seizures syndrome (DOORS)	8.32e-05
Insulin	A24D	Diabetes mellitus, permanent neonatal (PNDM)
PIK3CA	G118D	Cowden syndrome 5 (CWS5)
UGT1A1	Y486D	Crigler-Najjar syndrome 2 (CN2)	0.000798722
GCH1	G201E	Dystonia, dopa-responsive (DRD)
FGFR1	K656E	Encephalocraniocutaneous lipomatosis (ECCL)
COL7A1	G2076D	Epidermolysis bullosa dystrophica, autosomal dominant (DDEB)
COL7A1	G1522E	Epidermolysis bullosa dystrophica, autosomal dominant (DDEB)
COL7A1	G2037E	Epidermolysis bullosa dystrophica, Pasini type (P-DEB)
K5	K404E	Epidermolysis bullosa simplex, Weber-Cockayne type (WC-EBS)
K10	Y160D	Epidermolytic hyperkeratosis (EHK)
CO3A1	G939D	Ehlers-Danlos syndrome 4 (EDS4)
CO3A1	G1014E	Ehlers-Danlos syndrome 4 (EDS4)
CO3A1	G1173E	Ehlers-Danlos syndrome 4 (EDS4)
CO3A1	G1170D	Ehlers-Danlos syndrome 4 (EDS4)
GALE	G90E	Epimerase-deficiency galactosemia (EDG)
GJB3	G12D	Erythrokeratodermia variabilis et progressiva 1 (EKVP1)
GLA	A20D	Fabry disease (FD)
GLA	A288D	Fabry disease (FD)
MUTYH	A470D	Familial adenomatous polyposis 2 (FAP2)	3.29e-05
MUTYH	G213E	Familial adenomatous polyposis 2 (FAP2)	8.25e-06
SCN8A	N1768D	Epileptic encephalopathy, early infantile, 13 (EIEE13)
KCNT1	K928E	Epileptic encephalopathy, early infantile, 14 (EIEE14)
SCN1A	G950E	Epileptic encephalopathy, early infantile, 6 (EIEE6)
ALK2	G356D	Fibrodysplasia ossificans progressiva (FOP)
ACTN4	K255E	Focal segmental glomerulosclerosis 1 (FSGS1)
CYP1B1	G61E	Glaucoma 3, primary congenital, A (GLC3A)	0.000687042
GLUT1	G91D	GLUT1 deficiency syndrome 1 (GLUT1DS1)
GCDH	Q333E	Glutaric aciduria 1 (GA1)
ABCA4	G1091E	Fundus flavimaculatus (FFM)
GALT	G175D	Galactosemia (GALCT)
GALT	A345D	Galactosemia (GALCT)
Kit	V559D	Gastrointestinal stromal tumor (GIST)
GBA	A175E	Gaucher disease (GD)
UROD	G156D	Familial porphyria cutanea tarda (FPCT)	1.65e-05
UROD	G25E	Familial porphyria cutanea tarda (FPCT)	8.28e-06
IARS	N992D	Growth retardation, intellectual developmental disorder, hypotonia, and hepatopathy (GRIDHH)
SLC40A1	A77D	Hemochromatosis 4 (HFE4)
F8	G1967D	Hemophilia A (HEMA)
MSH2	V163D	Hereditary non-polyposis colorectal cancer 1 (HNPCC1)	8.24e-06
MLH1	G101D	Hereditary non-polyposis colorectal cancer 2 (HNPCC2)
ABCA1	A1046D	High density lipoprotein deficiency 1 (HDLD1)	7.69e-05
CYBB	Y41D	Granulomatous disease, chronic, X-linked (CGD)
Claudin-16	G233D	Hypomagnesemia 3 (HOMG3)
Claudin-19	G20D	Hypomagnesemia 5 (HOMG5)	0.000199681
AGXT	G82E	Hyperoxaluria primary 1 (HP1)	1.65e-05
GCM2	Q251E	Hyperparathyroidism 4 (HRPT4)
PIGV	A341E	Hyperphosphatasia with mental retardation syndrome 1 (HPMRS1)	0.000274744
GDF6	A249E	Klippel-Feil syndrome 1, autosomal dominant (KFS1)	0.00261007
RPE65	Y144D	Leber congenital amaurosis 2 (LCA2)
CRB1	G333D	Leber congenital amaurosis 8 (LCA8)
SURF1	Y274D	Leigh syndrome (LS)
SHP-2	Q514E	LEOPARD syndrome 1 (LPRD1)
HPRT1	V130D	Lesch-Nyhan syndrome (LNS)
NRas	G13D	Leukemia, juvenile myelomonocytic (JMML)	8.24e-06
K2	N186D	Ichthyosis bullosa of Siemens (IBS)
CD40LG	A123E	Immunodeficiency with hyper-IgM, type 1 (HIGM1)	3.43e-05
EGFR	G428D	Inflammatory skin and bowel disease, neonatal, 2 (NISBD2)	8.25e-06
Kv7.1	K557E	Long QT syndrome 1 (LQT1)
Kv11.1	K638E	Long QT syndrome 2 (LQT2)
ABCA4	G818E	Macular degeneration, age-related, 2 (ARMD2)	0.000197817
p53	K132E	Li-Fraumeni syndrome (LFS)	8.33e-06
LIG4	G469E	LIG4 syndrome (LIG4S)
caveolin-3	V44E	Limb-girdle muscular dystrophy 1C (LGMD1C)
DYSF	V67D	Limb-girdle muscular dystrophy 2B (LGMD2B)
p16-INK4A	G89D	Melanoma, cutaneous malignant 2 (CMM2)
MECP2	K284E	Mental retardation, X-linked, syndromic, 13 (MRXS13)
MTHFR	K372E	Methylenetetrahydrofolate reductase deficiency (MTHFRD)
HSD17B3	V205E	Male pseudohermaphrodism with gynecomastia (MPH)	7.69e-05
GK	K414E	Maturity-onset diabetes of the young 2 (MODY2)	1.18e-05
TMEM67	G786E	Meckel syndrome 3 (MKS3)	6.87e-05
MPV17	K88E	Mitochondrial DNA depletion syndrome 6 (MTDPS6)
lamin A/C	N456D	Muscular dystrophy congenital LMNA-related (MDCL)
B3GALNT2	G247E	Muscular dystrophy-dystroglycanopathy congenital with brain and eye anomalies A11 (MDDGA11)	0.000199681
POMT2	G726E	Muscular dystrophy-dystroglycanopathy congenital with mental retardation B2 (MDDGB2)
FKRP	N463D	Muscular dystrophy-dystroglycanopathy congenital with or without mental retardation B5 (MDDGB5)	0.000174191
ECHS1	K273E	Mitochondrial short-chain enoyl-CoA hydratase 1 deficiency (ECHS1D)	2.48e-05
HADHA	V282D	Mitochondrial trifunctional protein deficiency (MTPD)
IDS	N63D	Mucopolysaccharidosis 2 (MPS2)
NAGLU	G650E	Mucopolysaccharidosis 3B (MPS3B)
CACNA1A	K1335E	Migraine, familial hemiplegic, 1 (FHM1)
NPHP4	Q1287E	Nephronophthisis 4 (NPHP4)	0.000487488
NF1	G848E	Neurofibromatosis 1 (NF1)
NF1	G1166D	Neurofibromatosis 1 (NF1)
HSPB8	K141E	Neuronopathy, distal hereditary motor, 2A (HMN2A)
CACNA1F	G369D	Night blindness, congenital stationary, 2A (CSNB2A)
G-alpha t1	Q200E	Night blindness, congenital stationary, autosomal dominant 3 (CSNBAD3)
GRK1	V380D	Night blindness, congenital stationary, Oguchi type 2 (CSNBO2)	5.72e-05
GLDC	K376E	Non-ketotic hyperglycinemia (NKH)
SLC5A7	G65E	Myasthenic syndrome, congenital, 20, presynaptic (CMS20)
MTM1	H374D	Myopathy, centronuclear, X-linked (CNMX)
desmin	N342D	Myopathy, myofibrillar, 1 (MFM1)
SLC4A1	A858D	Renal tubular acidosis, distal, autosomal dominant (AD-dRTA)	0.000118143
SHP-2	Y62D	Noonan syndrome 1 (NS1)	8.24e-06
NRas	G60E	Noonan syndrome 6 (NS6)
PPOX	A397D	Variegate porphyria (VP)	0.000199681
PPOX	G139D	Variegate porphyria (VP)	7.69e-05
NDP	V60E	Norrie disease (ND)
MECP2	K135E	Rett syndrome (RTT)
SLC17A5	K136E	Salla disease (SD)	0.000206058
SETBP1	G870D	Schinzel-Giedion midface retraction syndrome (SGMFS)
VWF	V1607D	Von Willebrand disease 2 (VWD2)
WRN	K135E	Werner syndrome (WRN)
Kv7.2	G159E	Seizures, benign familial neonatal 1 (BFNS1)
Btk	G613D	X-linked agammaglobulinemia (XLA)
ERCC2	G602D	Xeroderma pigmentosum complementation group D (XP-D)	8.35e-06
XPG	A28D	Xeroderma pigmentosum complementation group G (XP-G)
PEX1	G843D	Peroxisome biogenesis disorder 1A (PBD1A)	0.000615101
PEX1	G843D	Peroxisome biogenesis disorder complementation group 1 (PBD-CG1)	0.000615101
REEP2	V36E	Spastic paraplegia 72 (SPG72)
CHIP	A79D	Spinocerebellar ataxia, autosomal recessive, 16 (SCAR16)
PKHD1	G1971D	Polycystic kidney disease 4, with or without hepatic disease (PKD4)	0.000199681
PKHD1	G466E	Polycystic kidney disease 4, with or without hepatic disease (PKD4)
ATP2B3	G1107D	Spinocerebellar ataxia, X-linked 1 (SCAX1)	3.56e-05
p63	K233E	Split-hand/foot malformation 4 (SHFM4)
COL4A2	G1152D	Porencephaly 2 (POREN2)
OXCT1	V133E	Succinyl-CoA:3-oxoacid CoA transferase deficiency (SCOTD)
PCCB	G112D	Propionic acidemia type II (PA-2)
DNMT3A	N838D	Tatton-Brown-Rahman syndrome (TBRS)
LKB1	G163D	Testicular germ cell tumor (TGCT)
FGFR3	K650E	Thanatophoric dysplasia 2 (TD2)	8.42e-06
ABCA3	N568D	Pulmonary surfactant metabolism dysfunction 3 (SMDP3)
ADAMTS13	G525D	Thrombotic thrombocytopenic purpura congenital (TTP)
TPO	Y453D	Thyroid dyshormonogenesis 2A (TDH2A)	0.00030755
RBPJ	K169E	Adams-Oliver syndrome 3 (AOS3)
SERPINC1	G424D	Antithrombin III deficiency (AT3D)
GLUT10	G246E	Arterial tortuosity syndrome (ATS)	0.000199681
GPR143	G118E	Albinism ocular 1 (OA1)
COL4A5	G365E	Alport syndrome, X-linked (APSX)
COL4A5	G371E	Alport syndrome, X-linked (APSX)
COL4A5	G579E	Alport syndrome, X-linked (APSX)
COL4A5	G1045E	Alport syndrome, X-linked (APSX)
COL4A5	G1220D	Alport syndrome, X-linked (APSX)
NKX2-5	K183E	Atrial septal defect 7, with or without atrioventricular conduction defects (ASD7)
OTOF	A964E	Auditory neuropathy, autosomal recessive, 1 (AUNB1)	7.69e-05
EDN1	K91E	Auriculocondylar syndrome 3 (ARCND3)
GPR172A	A284D	Brown-Vialetto-Van Laere syndrome 2 (BVVLS2)
SCN5A	G615E	Brugada syndrome 1 (BRGDA1)	0.000398979
SCN5A	A735E	Brugada syndrome 1 (BRGDA1)	8.28e-06
COL12A1	G2786D	Bethlem myopathy 2 (BTHLM2)
BTD	G451D	Biotinidase deficiency (BTD deficiency)	1.65e-05
ATM	G2063E	Ataxia telangiectasia (AT)
GCNT2	G350E	Cataract 13, with adult i phenotype (CTRCT13)	7.41e-05
TGDS	N298D	Catel-Manzke syndrome (CATMANS)
RYR1	G215E	Central core disease of muscle (CCD)
CLN5	Y209D	Ceroid lipofuscinosis, neuronal, 5 (CLN5)
KRas	K147E	Cardiofaciocutaneous syndrome 2 (CFC2)
MYH7	K351E	Cardiomyopathy, familial hypertrophic 1 (CMH1)
Kv8.2	G459D	Cone dystrophy retinal 3B (RCD3B)
ABCA4	A1598D	Cone-rod dystrophy 3 (CORD3)	7.69e-05
ASS1	A299D	Citrullinemia 1 (CTLN1)	8.24e-06
LYST	V1999D	Chediak-Higashi syndrome (CHS)
ATP8B1	K203E	Cholestasis of pregnancy, intrahepatic 1 (ICP1)	0.00175149
ABCB4	A546D	Cholestasis of pregnancy, intrahepatic 3 (ICP3)
CBS	A331E	Cystathionine beta-synthase deficiency (CBSD)	0.000103036
SERCA2	G23E	Darier disease (DD)
WFS1	G831D	Deafness, autosomal dominant, 6 (DFNA6)	7.69e-05
PMP22	G150D	Dejerine-Sottas syndrome (DSS)
HRas	G12D	Costello syndrome (CSTLO)
TCF12	Q614E	Craniosynostosis 3 (CRS3)
UGT1A1	N400D	Crigler-Najjar syndrome 2 (CN2)	4.12e-05
FGFR2	G338E	Crouzon syndrome (CS)
K14	A247D	Epidermolysis bullosa simplex, Koebner type (K-EBS)	0.000461326
K5	V186E	Epidermolysis bullosa simplex, Weber-Cockayne type (WC-EBS)
K1	V155D	Epidermolytic hyperkeratosis (EHK)
K10	K439E	Epidermolytic hyperkeratosis (EHK)	8.24e-06
CO3A1	G1188E	Ehlers-Danlos syndrome 4 (EDS4)
CO3A1	G252D	Ehlers-Danlos syndrome 4 (EDS4)
CO3A1	G1011E	Ehlers-Danlos syndrome 4 (EDS4)
CO3A1	G1089D	Ehlers-Danlos syndrome 4 (EDS4)
CO3A1	G588D	Ehlers-Danlos syndrome 4 (EDS4)
CO3A1	G657E	Ehlers-Danlos syndrome 4 (EDS4)
lamin A/C	G449D	Emery-Dreifuss muscular dystrophy 2, autosomal dominant (EDMD2)
SLC26A3	Y204D	Diarrhea 1, secretory chloride, congenital (DIAR1)
GALE	G319E	Epimerase-deficiency galactosemia (EDG)	0.0019968
LDLR	A399D	Familial hypercholesterolemia (FH)
ABCC8	V187D	Familial hyperinsulinemic hypoglycemia 1 (HHF1)	0.000212326
GLUD1	G499D	Familial hyperinsulinemic hypoglycemia 6 (HHF6)
KCC2	G551D	Epileptic encephalopathy, early infantile, 34 (EIEE34)
SCN1A	G343D	Epileptic encephalopathy, early infantile, 6 (EIEE6)
SCN1A	G177E	Epileptic encephalopathy, early infantile, 6 (EIEE6)
NCCT	G230D	Gitelman syndrome (GTLMNS)	7.69e-05
CYP1B1	G61E	Glaucoma, primary open angle (POAG)	0.000687042
ETFDH	G611E	Glutaric aciduria 2C (GA2C)	1.65e-05
TBK1	K401E	Frontotemporal dementia and/or amyotrophic lateral sclerosis 4 (FTDALS4)	6.87e-05
GALT	Y323D	Galactosemia (GALCT)
GBA	G241E	Gaucher disease (GD)
GBA	A357D	Gaucher disease (GD)
ASAH1	N320D	Farber lipogranulomatosis (FRBRL)
HADH2	K212E	HDS10 mitochondrial disease (HSD10MD)
F8	V99D	Hemophilia A (HEMA)
F9	G357E	Hemophilia B (HEMB)
CPOX	K404E	Hereditary coproporphyria (HCP)	0.000153775
CPOX	H295D	Hereditary coproporphyria (HCP)
MSH2	N331D	Hereditary non-polyposis colorectal cancer 1 (HNPCC1)	8.24e-06
Ret	K907E	Hirschsprung disease 1 (HSCR1)
SLC37A4	G339D	Glycogen storage disease 1B (GSD1B)	6.87e-05
SLC37A4	G149E	Glycogen storage disease 1B (GSD1B)	2.27e-05
GAA	G335E	Glycogen storage disease 2 (GSD2)
PHKA2	K189E	Glycogen storage disease 9A (GSD9A)
HEXA	G250D	GM2-gangliosidosis 1 (GM2G1)	1.65e-05
GHSR	A204E	Growth hormone deficiency, isolated partial (GHDP)	2.51e-05
APOC3	K78E	Hyperalphalipoproteinemia 2 (HALP2)	7.7e-05
FGF8	K89E	Hypogonadotropic hypogonadism 6 with or without anosmia (HH6)
GNRHR	A129D	Hypogonadotropic hypogonadism 7 with or without anosmia (HH7)	8.25e-06
Claudin-16	G198D	Hypomagnesemia 3 (HOMG3)
ALPL	G334D	Hypophosphatasia (HOPS)
AGXT	G41E	Hyperoxaluria primary 1 (HP1)
CaR	G670E	Hyperparathyroidism, neonatal severe (NSHPT)
SLCO2A1	G255E	Hypertrophic osteoarthropathy, primary, autosomal recessive, 2 (PHOAR2)
SHH	G290D	Holoprosencephaly 3 (HPE3)	0.00559105
MTR	H920D	Homocystinuria-megaloblastic anemia, cblG complementation type (HMAG)
SUOX	G530D	Isolated sulfite oxidase deficiency (ISOD)
AHI1	V443D	Joubert syndrome 3 (JBTS3)
FGFR3	K650E	Keratosis, seborrheic (KERSEB)	8.42e-06
SC5DL	G211D	Lathosterolosis (LATHST)
ARSA	G86D	Leukodystrophy metachromatic (MLD)
IRF8	K108E	Immunodeficiency 32B (IMD32B)
CD40LG	G144E	Immunodeficiency with hyper-IgM, type 1 (HIGM1)
CSFR	G589E	Leukoencephalopathy, diffuse hereditary, with spheroids (HDLS)
MLC1	G59E	Leukoencephalopathy, megalencephalic, with subcortical cysts, 1 (MLC1)
p53	G244D	Li-Fraumeni syndrome (LFS)
Kv7.1	G272D	Long QT syndrome 1 (LQT1)	8.37e-06
Kv11.1	N470D	Long QT syndrome 2 (LQT2)
Kv11.1	N629D	Long QT syndrome 2 (LQT2)
TRMU	G272D	Liver failure, infantile, transient (LFIT)
GALC	G286D	Leukodystrophy, globoid cell (GLD)	3.43e-05
RPA40	G132D	Leukodystrophy, hypomyelinating, 11 (HLD11)	0.000384438
MTHFR	Y506D	Methylenetetrahydrofolate reductase deficiency (MTHFRD)
MMACHC	G147D	Methylmalonic aciduria and homocystinuria type cblC (MMAHCC)	0.000449734
MUT	A377E	Methylmalonic aciduria type mut (MMAM)
MUT	G648D	Methylmalonic aciduria type mut (MMAM)	8.24e-06
GALNS	G340D	Mucopolysaccharidosis 4A (MPS4A)
GALNS	V16E	Mucopolysaccharidosis 4A (MPS4A)
MATN3	A219D	Multiple epiphyseal dysplasia 5 (EDM5)
K86	N114D	Monilethrix (MNLIX)
SDHA	G555E	Mitochondrial complex II deficiency (MT-C2D)	9.74e-06
NPHS1	A806D	Nephrotic syndrome 1 (NPHS1)	8.24e-06
C19orf12	G65E	Neurodegeneration with brain iron accumulation 4 (NBIA4)	0.000137372
SLC25A46	G249D	Neuropathy, hereditary motor and sensory, 6B (HMSN6B)	0.000103029
TPM3	K169E	Myopathy, congenital, with fiber-type disproportion (CFTD)
CLCN1	G230E	Myotonia congenita, autosomal recessive (MCAR)	3.43e-05
TSC1	Q654E	Tuberous sclerosis 1 (TSC1)	0.00298784
SAMD9	K1495E	Tumoral calcinosis, normophosphatemic, familial (NFTC)
RPE65	V473D	Retinitis pigmentosa 20 (RP20)
MC4R	G181D	Obesity (OBESITY)	1.65e-05
OPA3	Q105E	Optic atrophy 3 (OPA3)
RS1	G109E	Retinoschisis juvenile X-linked 1 (XLRS1)
RS1	G140E	Retinoschisis juvenile X-linked 1 (XLRS1)
RS1	G178D	Retinoschisis juvenile X-linked 1 (XLRS1)
OTC	Y55D	Ornithine carbamoyltransferase deficiency (OTCD)
OTC	G100D	Ornithine carbamoyltransferase deficiency (OTCD)
SEPN1	G273E	Rigid spine muscular dystrophy 1 (RSMD1)
KCTD1	G62D	Scalp-ear-nipple syndrome (SENS)
ADA	A83D	Severe combined immunodeficiency autosomal recessive T-cell-negative/B-cell-negative/NK-cell-negative due to adenosine deaminase deficiency (ADASCID)	0.000103029
ATP7B	V1106D	Wilson disease (WD)	8.28e-06
ATP7B	G1341D	Wilson disease (WD)	2.29e-05
IL2RG	G114D	Severe combined immunodeficiency X-linked T-cell-negative/B-cell-positive/NK-cell-negative (XSCID)
ANPB	Q417E	Short stature with non-specific skeletal abnormalities (SNSK)
IFT140	G522E	Short-rib thoracic dysplasia 9 with or without polydactyly (SRTD9)	0.000240401
PAH	A246D	Phenylketonuria (PKU)	7.69e-05
Plasminogen	K38E	Plasminogen deficiency (PLGD)	0.00430571
DLL3	G385D	Spondylocostal dysostosis 1, autosomal recessive (SCDO1)
FLVCR1	N121D	Posterior column ataxia with retinitis pigmentosa (PCARP)	7.69e-05
SCN9A	A1643E	Primary erythermalgia (PERYTHM)	0.000103029
ABCA4	G851D	Stargardt disease 1 (STGD1)
ABCA4	V767D	Stargardt disease 1 (STGD1)	8.38e-06
ABCA4	V1884E	Stargardt disease 1 (STGD1)
ABCA4	G65E	Stargardt disease 1 (STGD1)	0.000199681
TRPM4	G844D	Progressive familial heart block 1B (PFHB1B)	0.00210472
PCCB	G198D	Propionic acidemia type II (PA-2)	8.24e-06
COMP	G719D	Pseudoachondroplasia (PSACH)
LOK	K277E	Testicular germ cell tumor (TGCT)	8.25e-06
FGFR3	K650E	Testicular germ cell tumor (TGCT)	8.42e-06
ABCC6	N370D	Pseudoxanthoma elasticum (PXE)	0.000615669
HRG	G103E	Thrombophilia due to histidine-rich glycoprotein deficiency (THPH11)
RHAG	G279E	Regulator type Rh-null hemolytic anemia (RHN)
COL7A1	G1519D	Transient bullous dermolysis of the newborn (TBDN)
TREX1	V201D	Aicardi-Goutieres syndrome 1 (AGS1)
ACADM	K329E	Acyl-CoA dehydrogenase medium-chain deficiency (ACADMD)	0.00538213
ACADVL	G463E	Acyl-CoA dehydrogenase very long-chain deficiency (ACADVLD)	2.47e-05
ACADVL	G294E	Acyl-CoA dehydrogenase very long-chain deficiency (ACADVLD)	0.000199681
ADSL	K246E	Adenylosuccinase deficiency (ADSLD)
PSEN1	A246E	Alzheimer disease 3 (AD3)
GLUT10	G445E	Arterial tortuosity syndrome (ATS)	2.47e-05
GFAP	K86E	Alexander disease (ALXDRD)
COL4A5	G383D	Alport syndrome, X-linked (APSX)
COL4A5	G400E	Alport syndrome, X-linked (APSX)
COL4A5	G466E	Alport syndrome, X-linked (APSX)
COL4A5	G524D	Alport syndrome, X-linked (APSX)
COL4A5	G743D	Alport syndrome, X-linked (APSX)
COL4A5	G947D	Alport syndrome, X-linked (APSX)
COL4A5	G420E	Alport syndrome, X-linked (APSX)
BRCA1	A1708E	Breast cancer (BC)	0.000230663
SOX9	K173E	Campomelic dysplasia (CMD1)
UPB1	A85E	Beta-ureidopropionase deficiency (UPB1D)	0.0070408
ATM	Y2470D	Ataxia telangiectasia (AT)
PKAR1A	A213D	Carney complex 1 (CNC1)
CPT1A	G709E	Carnitine palmitoyltransferase 1A deficiency (CPT1AD)
CRYBB3	V194E	Cataract 22, multiple types (CTRCT22)
HSF4	A19D	Cataract 5, multiple types (CTRCT5)
TPP1	V385D	Ceroid lipofuscinosis, neuronal, 2 (CLN2)
TPP1	G389E	Ceroid lipofuscinosis, neuronal, 2 (CLN2)
MFSD8	G310D	Ceroid lipofuscinosis, neuronal, 7 (CLN7)
BRAF	N581D	Cardiofaciocutaneous syndrome 1 (CFC1)
MYH7	Y283D	Cardiomyopathy, dilated 1S (CMD1S)
MYH7	G256E	Cardiomyopathy, familial hypertrophic 1 (CMH1)
VARS2	A596D	Combined oxidative phosphorylation deficiency 20 (COXPD20)	8.61e-06
ABCA4	G2146D	Cone-rod dystrophy 3 (CORD3)
FGB	G430D	Congenital afibrinogenemia (CAFBN)
ALG3	G118D	Congenital disorder of glycosylation 1D (CDG1D)
SH3BP2	G420E	Cherubism (CRBM)
CFTR	G1349D	Cystic fibrosis (CF)
CFTR	G1244E	Cystic fibrosis (CF)	1.65e-05
CFTR	A141D	Cystic fibrosis (CF)
D2HGDH	N439D	D-2-hydroxyglutaric aciduria 1 (D2HGA1)
PCDH15	G262D	Deafness, autosomal recessive, 23 (DFNB23)
Claudin-14	V85D	Deafness, autosomal recessive, 29 (DFNB29)	8.38e-06
DSPP	Y6D	Dentin dysplasia 2 (DTDP2)
CANT1	A360D	Desbuquois dysplasia 1 (DBQD1)
HRas	G13D	Costello syndrome (CSTLO)
PTEN	K289E	Cowden syndrome 1 (CWS1)	0.000199681
FGFR3	A391E	Crouzon syndrome with acanthosis nigricans (CAN)
dyskerin	K39E	Dyskeratosis congenita, X-linked (DKCX)
K5	G517D	Epidermolysis bullosa simplex, Koebner type (K-EBS)
K5	A438D	Epidermolysis bullosa simplex, Weber-Cockayne type (WC-EBS)
CO3A1	G666D	Ehlers-Danlos syndrome 4 (EDS4)
CO3A1	G549E	Ehlers-Danlos syndrome 4 (EDS4)
SPTA1	G151D	Elliptocytosis 2 (EL2)	0.000223703
SCN1A	V1637E	Epileptic encephalopathy, early infantile, 6 (EIEE6)
CACNA1A	G638D	Episodic ataxia 2 (EA2)
GLA	Q279E	Fabry disease (FD)
LDLR	G592E	Familial hypercholesterolemia (FH)	0.000230663
ABCC8	V21D	Familial hyperinsulinemic hypoglycemia 1 (HHF1)	0.000136175
SCN1A	G1433E	Epileptic encephalopathy, early infantile, 6 (EIEE6)
TR-beta1	G347E	Generalized thyroid hormone resistance (GTHR)
ITGA2B	G273D	Glanzmann thrombasthenia (GT)
ITGA2B	G380D	Glanzmann thrombasthenia (GT)
CYP1B1	G466D	Glaucoma 3, primary congenital, A (GLC3A)
GALT	G179D	Galactosemia (GALCT)
APC	G1120E	Gastric cancer (GASC)
ROBO3	G361E	Gaze palsy, familial horizontal, with progressive scoliosis, 1 (HGPPS1)
MAD2L2	V85E	Fanconi anemia, complementation group V (FANCV)
COL4A4	G999E	Hematuria, benign familial (BFH)	0.0135664
F8	G89D	Hemophilia A (HEMA)
MLH1	K84E	Hereditary non-polyposis colorectal cancer 2 (HNPCC2)
MLH3	Q24E	Hereditary non-polyposis colorectal cancer 7 (HNPCC7)	1.65e-05
GLPK	N294D	Glycerol kinase deficiency (GKD)
GYS2	H446D	Glycogen storage disease 0 (GSD0)	8.24e-06
G6PC	G188D	Glycogen storage disease 1A (GSD1A)	1.65e-05
SLC37A4	G88D	Glycogen storage disease 1B (GSD1B)
PYGM	Q666E	Glycogen storage disease 5 (GSD5)
p67phox	Q169E	Granulomatous disease, chronic, cytochrome-b-positive 2, autosomal recessive (CGD2)
ADK	A318E	Hypermethioninemia due to adenosine kinase deficiency (HMAKD)	1.66e-05
KISS1R	A194D	Hypogonadotropic hypogonadism 8 with or without anosmia (HH8)	0.000225581
OAT	G51D	Hyperornithinemia with gyrate atrophy of choroid and retina (HOGA)	1.65e-05
SLC25A15	G190D	Hyperornithinemia-hyperammonemia-homocitrullinuria syndrome (HHH syndrome)
PAH	H170D	Hyperphenylalaninemia (HPA)	3.43e-05
GCH1	G108D	Hyperphenylalaninemia, BH4-deficient, B (HPABH4B)
SHH	V224E	Holoprosencephaly 3 (HPE3)
SHH	G196E	Holoprosencephaly 3 (HPE3)	9.71e-06
ANTXR2	G105D	Hyaline fibromatosis syndrome (HFS)
AQP5	N123D	Keratoderma, palmoplantar, Bothnian type (PPKB)
RDH12	H151D	Leber congenital amaurosis 13 (LCA13)
GDF6	A249E	Leber congenital amaurosis 17 (LCA17)	0.00261007
NMNAT1	N273D	Leber congenital amaurosis 9 (LCA9)	8.57e-06
GLDN	A32E	Lethal congenital contracture syndrome 11 (LCCS11)	0.000171715
ARSA	H138D	Leukodystrophy metachromatic (MLD)	2.05e-05
K10	R422E	Ichthyosis annular epidermolytic (AEI)
TGM1	G94D	Ichthyosis, congenital, autosomal recessive 1 (ARCI1)	0.000798722
HEPACAM	G89D	Leukoencephalopathy, megalencephalic, with subcortical cysts, 2B (MLC2B)
Kv7.1	K526E	Long QT syndrome 1 (LQT1)	0.000153822
SCN5A	G1481E	Long QT syndrome 3 (LQT3)
OCRL	G421E	Lowe oculocerebrorenal syndrome (OCRL)
FBLN5	G412E	Macular degeneration, age-related, 3 (ARMD3)
LPL	G169E	Lipoprotein lipase deficiency (LPL deficiency)
Kv7.1	G589D	Long QT syndrome 1 (LQT1)	8.29e-06
PURA	K97E	Mental retardation, autosomal dominant 31 (MRD31)
TBL1XR1	G70D	Mental retardation, autosomal dominant 41 (MRD41)
PAK3	A380E	Mental retardation, X-linked 30 (MRX30)
BRWD3	K1596E	Mental retardation, X-linked 93 (MRX93)
MAT1A	A55D	Methionine adenosyltransferase deficiency (MATD)	8.24e-06
MPV17	A162D	Mitochondrial DNA depletion syndrome 6 (MTDPS6)
B4GAT1	N390D	Muscular dystrophy-dystroglycanopathy congenital with brain and eye anomalies A13 (MDDGA13)	8.24e-06
MOCS1	G126D	Molybdenum cofactor deficiency, complementation group A (MOCODA)	0.000230876
CLCN5	G506E	Nephrolithiasis 1 (NPHL1)
NPHS1	G347E	Nephrotic syndrome 1 (NPHS1)
NF1	K1444E	Neurofibromatosis 1 (NF1)	8.4e-06
Merlin	K413E	Neurofibromatosis 2 (NF2)	1.11e-05
NF1	K1444E	Neurofibromatosis-Noonan syndrome (NFNS)	8.4e-06
NPC1	G1236E	Niemann-Pick disease C1 (NPC1)	2.47e-05
Rhodopsin	G90D	Night blindness, congenital stationary, autosomal dominant 1 (CSNBAD1)
AMT	G269D	Non-ketotic hyperglycinemia (NKH)
RPE65	Y239D	Retinitis pigmentosa 20 (RP20)
TSC2	G294E	Tuberous sclerosis 2 (TSC2)
GNE	G576E	Nonaka myopathy (NM)	8.24e-06
SHP-2	N308D	Noonan syndrome 1 (NS1)	7.69e-05
SHP-2	Q514E	Noonan syndrome 1 (NS1)
NDP	V45E	Norrie disease (ND)
GJA1	G22E	Oculodentodigital dysplasia (ODDD)
OTC	G79E	Ornithine carbamoyltransferase deficiency (OTCD)
OTC	G269E	Ornithine carbamoyltransferase deficiency (OTCD)
COL10A1	G595E	Schmid type metaphyseal chondrodysplasia (SMCD)
LRP5	A400E	Osteoporosis-pseudoglioma syndrome (OPPG)
SMS	G67E	X-linked syndromic mental retardation Snyder-Robinson type (MRXSSR)
K17	N109D	Pachyonychia congenita 2 (PC2)	6.59e-05
K17	Y98D	Pachyonychia congenita 2 (PC2)
K6a	N171D	Pachyonychia congenita 3 (PC3)
CTSC	V129E	Papillon-Lefevre syndrome (PLS)	8.24e-06
SCN4A	G1456E	Paramyotonia congenita of von Eulenburg (PMC)
SCN9A	V1309D	Paroxysmal extreme pain disorder (PEPD)
SLC26A4	V239D	Pendred syndrome (PDS)	0.000238864
DYNC2H1	G1442D	Short-rib thoracic dysplasia 3 with or without polydactyly (SRTD3)	8.62e-06
SKI	G34D	Shprintzen-Goldberg craniosynostosis syndrome (SGS)
PAH	Y277D	Phenylketonuria (PKU)	8.24e-06
REEP1	A20E	Spastic paraplegia 31, autosomal dominant (SPG31)
SLC4A1	G771D	Spherocytosis 4 (SPH4)
CTNNB1	G34E	Pilomatrixoma (PTR)	8.27e-06
FAM111B	Y621D	Poikiloderma, hereditary fibrosing, with tendon contractures, myopathy, and pulmonary fibrosis (POIKTMP)
PKD1	G4032D	Polycystic kidney disease 1 (PKD1)	0.000385267
DNCH1	K671E	Spinal muscular atrophy, lower extremity-predominant 1, autosomal dominant (SMALED1)
PKCG	G128D	Spinocerebellar ataxia 14 (SCA14)
IP3R1	N602D	Spinocerebellar ataxia 29 (SCA29)
senataxin	N603D	Spinocerebellar ataxia, autosomal recessive, 1 (SCAR1)	0.00679992
ABCA4	G1886E	Stargardt disease 1 (STGD1)	3.43e-05
ALDH5A1	G268E	Succinic semialdehyde dehydrogenase deficiency (SSADHD)	0.000153775
OXCT1	G219E	Succinyl-CoA:3-oxoacid CoA transferase deficiency (SCOTD)
NOG	Y222D	Symphalangism, proximal 1A (SYM1A)
WNK4	Q565E	Pseudohypoaldosteronism 2B (PHA2B)
ABCC6	G1203D	Pseudoxanthoma elasticum (PXE)
ADAMTS13	H96D	Thrombotic thrombocytopenic purpura congenital (TTP)
EDA	A259E	Tooth agenesis, selective, X-linked, 1 (STHAGX1)
UGT1A1	Y486D	Transient familial neonatal hyperbilirubinemia (HBLRTFN)	0.000798722
