# Supplementary material for: Systematic analysis of the intersection of disease mutations with protein modifications
Source: BMC Med Genomics. 2019 Jul 25;12(Suppl 6):109. doi: 10.1186/s12920-019-0543-2 (PMC6657027; doi:10.1186/s12920-019-0543-2)
Supplement: Supplementary file 8 — Delta-Scansite predictions for (A) somatic and (B) germline alterations in flanking regions of PTM sites. (XLSX 105 kb) [file 12920_2019_543_MOESM8_ESM.xlsx]

## Sheet: S6A
Protein Name	Modification Type	PTM Residue	Protein_organism_id	Modsite_id	Alteration	WT Flanking Sequence	Mutated Flanking Sequence	Scansite Kinase	Scansite WT Score	Scansite Mut Score	Scansite Delta	MIMP Kinase	MIMP WT Score	MIMP Mut Score	MIMP Delta	LTP counts	HTP counts	PTM effects
p53	T-Phospho	284	465	18675200	R282W	CPGRDRRTEEENLRK	CPGRDWRTEEENLRK	Aurora B	0.8443		-0.8443	AURKB	0.863837	0.0622893	-0.801547	1	1	apoptosis, altered(Pubmed:20959462), transcription, inhibited(Pubmed:20959462)
ZNF600	T-Phospho	297	22828	1220197	R294I	ARHRRIHTGEKPYKC	ARHRIIHTGEKPYKC	Calmodulin dependent Kinase 2	0.6458		-0.6458	CAMK2A	0.796943	0.130821	-0.666122		2
ZNF600	T-Phospho	297	22828	1220197	R294I	ARHRRIHTGEKPYKC	ARHRIIHTGEKPYKC	Akt Kinase	0.821		-0.821	AKT1	0.66304	0.025649	-0.637391		2
ZNF560	S-Phospho	696	3298250	25319527	R694Q	CGNSFRNSMCFHDRL	CGNSFQNSMCFHDRL	Aurora A	0.5085	0.7916	0.2831	AURKA	0.783418	0.1212	-0.662219		1
ZNF560	S-Phospho	696	3298250	25319527	R694Q	CGNSFRNSMCFHDRL	CGNSFQNSMCFHDRL	Aurora B	0.6709		-0.6709	AURKB	0.845633	0.0440857	-0.801547		1
ZNF291	S-Phospho	371	13531	23075834	R366Q	YVRTSEISAVHIDTE	YVQTSEISAVHIDTE	Akt Kinase	0.8143		-0.8143	AKT1	0.326156	0.0284332	-0.297723		1
ZNF291	S-Phospho	368	13531	23075832	R366Q	RDNYVRTSEISAVHI	RDNYVQTSEISAVHI	Aurora B	0.6882		-0.6882	AURKB	0.85023	0.0486829	-0.801547		1
SMAD2	T-Phospho	324	540	23146437	R321Q	SNVNRNATVEMTRRH	SNVNQNATVEMTRRH	Calmodulin dependent Kinase 2	0.5175		-0.5175	CAMK2A	0.807831	0.184228	-0.623603	1	1	activity, inhibited(Pubmed:28400474), cell differentiation, inhibited(Pubmed:28400474)
SMAD2	T-Phospho	324	540	23146437	R321Q	SNVNRNATVEMTRRH	SNVNQNATVEMTRRH	Akt Kinase	0.6784		-0.6784	AKT1	0.663237	0.0258455	-0.637391	1	1	activity, inhibited(Pubmed:28400474), cell differentiation, inhibited(Pubmed:28400474)
PCDHA1	S-Phospho	679	23056111	23056936	R681W	SGQAPKASSRASVGV	SGQAPKASSWASVGV	PKC alpha/beta/gamma	0.5641		-0.5641	PRKCB	0.806359	0.177006	-0.629353		1
ZNF583	T-Phospho	347	3405802	5245402	R344I	AQHQRIHTGEKPYVC	AQHQIIHTGEKPYVC	Calmodulin dependent Kinase 2	0.6711		-0.6711	CAMK2A	0.798502	0.132381	-0.666122		2
ZNF117	T-Phospho	160	15500508	17491302	R157I	NKHKRIHTGEKPYKC	NKHKIIHTGEKPYKC	Calmodulin dependent Kinase 2	0.543		-0.543	CAMK2A	0.789912	0.12379	-0.666122		2
ZNF117	T-Phospho	160	15500508	17491302	R157I	NKHKRIHTGEKPYKC	NKHKIIHTGEKPYKC	Akt Kinase	0.7594		-0.7594	AKT1	0.65969	0.0222987	-0.637391		2
GJA1	S-Phospho	244	949	17743300	R239W	KDRVKGKSDPYHATS	KDWVKGKSDPYHATS	Akt Kinase	0.786		-0.786	AKT1	0.338406	0.0382621	-0.300143		8
SPTY2D1	S-Phospho	299	15962	25312524	R301C	SGNSSQPSLREGHDK	SGNSSQPSLCEGHDK	PKC alpha/beta/gamma	0.5335		-0.5335	PRKCG	0.549456	0.187503	-0.361953		1
p53	T-Phospho	150	465	23478	P151S	VQLWVDSTPPPGTRV	VQLWVDSTSPPGTRV	Cdk5 Kinase	0.6145		-0.6145	CDK5	0.892729	0.054924	-0.837805	4	8
p53	T-Phospho	150	465	23478	P151S	VQLWVDSTPPPGTRV	VQLWVDSTSPPGTRV	CDK1 motif 1 - [ST]Px[KR]x	0.6689		-0.6689	CDK1	0.946003	0.0368102	-0.909193	4	8
p53	T-Phospho	150	465	23478	P151S	VQLWVDSTPPPGTRV	VQLWVDSTSPPGTRV	Erk1 Kinase	0.6344		-0.6344	MAPK3	0.899136	0.0440734	-0.855063	4	8
p53	T-Phospho	150	465	23478	P151S	VQLWVDSTPPPGTRV	VQLWVDSTSPPGTRV	CDK1 motif 2 - [ST]PxxK	0.6501		-0.6501	CDK1	0.946003	0.0368102	-0.909193	4	8
ZNF611	T-Phospho	393	15533	1220468	R390I	ETHKRIHTGEKPYRC	ETHKIIHTGEKPYRC	Calmodulin dependent Kinase 2	0.5543		-0.5543	CAMK2A	0.787569	0.121448	-0.666122		5
ZNF611	T-Phospho	393	15533	1220468	R390I	ETHKRIHTGEKPYRC	ETHKIIHTGEKPYRC	Akt Kinase	0.8175		-0.8175	AKT1	0.660697	0.0233053	-0.637391		5
ZNF382	T-Phospho	459	3724039	5245488	R456I	TLHQRIHTGEKPYIC	TLHQIIHTGEKPYIC	Calmodulin dependent Kinase 2	0.6661		-0.6661	CAMK2A	0.79711	0.130989	-0.666122		3
ZNF382	T-Phospho	459	3724039	5245488	R456I	TLHQRIHTGEKPYIC	TLHQIIHTGEKPYIC	Akt Kinase	0.7983		-0.7983	AKT1	0.657443	0.020052	-0.637391		3
RIMS1	S-Phospho	997	4070	25308071	R998Q	PTRHHDASRSPVDHR	PTRHHDASQSPVDHR	DNA PK		0.6344	0.6344	PRKDC	0.0687127	0.901289	0.832576		1
RIMS1	S-Phospho	997	4070	25308071	R998Q	PTRHHDASRSPVDHR	PTRHHDASQSPVDHR	ATM Kinase		0.6324	0.6324	ATM	0.0344131	0.947451	0.913038		1
CTNNB1	S-Phospho	33	454	945	S37C	QQQSYLDSGIHSGAT	QQQSYLDSGIHCGAT	GSK3 Kinase	0.6187		-0.6187	GSK3B	0.448918	0.175175	-0.273743	66	5	activity, induced(Pubmed:12370820), activity, inhibited(Pubmed:17306568), intracellular localization(Pubmed:17018282; 17260019; 18573912; 19060929; 20419129), molecular association, regulation(Pubmed:19667122), phosphorylation(Pubmed:17260019), protein degradation(Pubmed:12000790; 14985333; 19060929; 19061640; 9233789), ubiquitination(Pubmed:15829978; 9233789), cell adhesion, altered(Pubmed:19667…
ZNF91	T-Phospho	345	7198	1218730	R342I	AKHKRIHTGEKPYKC	AKHKIIHTGEKPYKC	Calmodulin dependent Kinase 2	0.5593		-0.5593	CAMK2A	0.788843	0.122721	-0.666122		3
ZNF91	T-Phospho	345	7198	1218730	R342I	AKHKRIHTGEKPYKC	AKHKIIHTGEKPYKC	Akt Kinase	0.7902		-0.7902	AKT1	0.661132	0.0237405	-0.637391		3
ZNF266	T-Phospho	515	19539	25318390	R512Q	QLHERTHTGEKPYEC	QLHEQTHTGEKPYEC	Calmodulin dependent Kinase 2	0.6458		-0.6458	CAMK2A	0.798876	0.175273	-0.623603		3
ZNF266	T-Phospho	515	19539	25318390	R512Q	QLHERTHTGEKPYEC	QLHEQTHTGEKPYEC	Akt Kinase	0.6699		-0.6699	AKT1	0.665818	0.0284262	-0.637391		3
ZNF491	T-Phospho	406	22417	1220488	R403I	RIHERIHTGEKPYQC	RIHEIIHTGEKPYQC	Calmodulin dependent Kinase 2	0.6711		-0.6711	CAMK2A	0.791924	0.125802	-0.666122		1
ZNF491	T-Phospho	406	22417	1220488	R403I	RIHERIHTGEKPYQC	RIHEIIHTGEKPYQC	Akt Kinase	0.7495		-0.7495	AKT1	0.659508	0.0221163	-0.637391		1
ZNF286A	T-Phospho	433	3723114	5037521	R430I	VQHQRIHTGEKPYEC	VQHQIIHTGEKPYEC	Calmodulin dependent Kinase 2	0.6458		-0.6458	CAMK2A	0.798502	0.132381	-0.666122		12
G-alpha(s)	T-Phospho	204	1834	10417969	R201C	LLRCRVLTSGIFETK	LLRCCVLTSGIFETK	Calmodulin dependent Kinase 2	0.5723		-0.5723	CAMK2A	0.740918	0.0747966	-0.666122		1
ZNF180	T-Phospho	628	4216	25318102	R625I	TQHQRTHTGEKPFEC	TQHQITHTGEKPFEC	Calmodulin dependent Kinase 2	0.6408		-0.6408	CAMK2A	0.798155	0.132033	-0.666122		1
ZNF180	T-Phospho	628	4216	25318102	R625I	TQHQRTHTGEKPFEC	TQHQITHTGEKPFEC	Akt Kinase	0.706		-0.706	AKT1	0.664497	0.0271053	-0.637391		1
MYH1	T-Phospho	790	7401	36698079	R791Q	EKLAQLITRTQAMCR	EKLAQLITQTQAMCR	ATM Kinase		0.6434	0.6434	ATM	0.0280031	0.941041	0.913038		1
BRAF	S-Phospho	602	577	2820	V600E	FGLATVKSRWSGSHQ	FGLATEKSRWSGSHQ	PLK1 Kinase		0.5118	0.5118	PLK1	0.103741	0.703879	0.600138	10		enzymatic activity, induced(Pubmed:11032810; 11293329; 15710605; 18451171), molecular association, regulation(Pubmed:15710605), protein conformation(Pubmed:15710605; 26657898), cell differentiation, altered(Pubmed:11032810), cell growth, altered(Pubmed:11032810), transcription, altered(Pubmed:11032810; 11293329)
BRAF	T-Phospho	599	577	2822	K601E	IGDFGLATVKSRWSG	IGDFGLATVESRWSG	PKC alpha/beta/gamma	0.5592		-0.5592	PRKCB	0.508142	0.14378	-0.364362	10		enzymatic activity, induced(Pubmed:11032810; 11293329; 15035987; 15710605; 18451171), molecular association, regulation(Pubmed:15710605), protein conformation(Pubmed:15710605; 26657898), cell differentiation, altered(Pubmed:11032810), cell growth, altered(Pubmed:11032810; 15035987), transcription, altered(Pubmed:11032810; 11293329)
CHD-1	T-Phospho	1187	2594	25287188	R1189Q	LKDSSSGTERTGGRL	LKDSSSGTEQTGGRL	PKC delta	0.5107	0.5486	0.0379	PRKCD	0.371887	0.185717	-0.18617		1
CHD-1	T-Phospho	1187	2594	25287188	R1189Q	LKDSSSGTERTGGRL	LKDSSSGTEQTGGRL	PKC alpha/beta/gamma	0.5514		-0.5514	PRKCG	0.62572	0.263767	-0.361953		1
ZNF823	T-Phospho	550	2473530	5244572	R547I	LRHERIHTGEKPYEC	LRHEIIHTGEKPYEC	Calmodulin dependent Kinase 2	0.6572		-0.6572	CAMK2A	0.793403	0.127281	-0.666122		1
G-alpha(s)	T-Phospho	204	1834	10417969	R201H	LLRCRVLTSGIFETK	LLRCHVLTSGIFETK	Calmodulin dependent Kinase 2	0.5723		-0.5723	CAMK2A	0.740918	0.0889694	-0.651949		1
PICH	T-Phospho	503	6273	25304963	R505Q	LKNRHFKTLRIDGTV	LKNRHFKTLQIDGTV	PKC alpha/beta/gamma	0.4752	0.6002	0.125	PRKCB	0.739695	0.110342	-0.629353		1
amphiphysin	S-Phospho	295	7381	42924	R292W	PARPRSPSQTRKGPP	PARPWSPSQTRKGPP	Calmodulin dependent Kinase 2	0.6001		-0.6001	CAMK2G	0.698825	0.16629	-0.532535	1	1
amphiphysin	S-Phospho	295	7381	42924	R292W	PARPRSPSQTRKGPP	PARPWSPSQTRKGPP	Aurora B	0.8018		-0.8018	AURKB	0.145647	0.0674732	-0.0781739	1	1
DLC1	S-Phospho	737	11726	34370838	S741T	RKRSVSNSTQTSSSS	RKRSVSNSTQTTSSS	GSK3 Kinase	0.6021	0.6502	0.0481	GSK3B	0.464661	0.222951	-0.241709		1
ZNF841	T-Phospho	644	7220	1220173	R641I	ARHRRIHTGEKPYKC	ARHRIIHTGEKPYKC	Calmodulin dependent Kinase 2	0.6458		-0.6458	CAMK2A	0.796943	0.130821	-0.666122		2
ZNF841	T-Phospho	644	7220	1220173	R641I	ARHRRIHTGEKPYKC	ARHRIIHTGEKPYKC	Akt Kinase	0.821		-0.821	AKT1	0.66304	0.025649	-0.637391		2
GRK4	S-Phospho	24	698	4165910	R26C	QGGYGKKSGRSKKWK	QGGYGKKSGCSKKWK	PKC alpha/beta/gamma	0.5641		-0.5641	PRKCG	0.612076	0.250123	-0.361953		1
ZFP2	T-Phospho	153	3592723	5244956	R150I	TVHQRIHTGEKPYKC	TVHQIIHTGEKPYKC	Calmodulin dependent Kinase 2	0.6548		-0.6548	CAMK2A	0.795836	0.129715	-0.666122		4
ZFP2	T-Phospho	153	3592723	5244956	R150I	TVHQRIHTGEKPYKC	TVHQIIHTGEKPYKC	Akt Kinase	0.8061		-0.8061	AKT1	0.658122	0.0207307	-0.637391		4
ARCN1	T-Phospho	25	15091	23083015	R26Q	SRQFVEMTRTRIEGL	SRQFVEMTQTRIEGL	DNA PK		0.6507	0.6507	PRKDC	0.0635475	0.896124	0.832576		1
ARCN1	T-Phospho	25	15091	23083015	R26Q	SRQFVEMTRTRIEGL	SRQFVEMTQTRIEGL	ATM Kinase		0.6815	0.6815	ATM	0.029806	0.942844	0.913038		1
CTNNB1	T-Phospho	41	454	2309	S45F	GIHSGATTTAPSLSG	GIHSGATTTAPFLSG	GSK3 Kinase	0.4588	0.5933	0.1345	GSK3B	0.474743	0.203912	-0.270831	58	3	intracellular localization(Pubmed:17018282; 19060929; 20419129), molecular association, regulation(Pubmed:19667122; 20419129), protein degradation(Pubmed:12000790; 14985333; 19060929; 9233789), ubiquitination(Pubmed:9233789), cell adhesion, altered(Pubmed:19667122), cell growth, altered(Pubmed:19060929), cytoskeletal reorganization(Pubmed:20300119), transcription, altered(Pubmed:19060929)
CTNNB1	T-Phospho	41	454	2309	S45F	GIHSGATTTAPSLSG	GIHSGATTTAPFLSG	GSK3-improved	0.3682	0.7164	0.3482	GSK3B	0.474743	0.203912	-0.270831	58	3	intracellular localization(Pubmed:17018282; 19060929; 20419129), molecular association, regulation(Pubmed:19667122; 20419129), protein degradation(Pubmed:12000790; 14985333; 19060929; 9233789), ubiquitination(Pubmed:9233789), cell adhesion, altered(Pubmed:19667122), cell growth, altered(Pubmed:19060929), cytoskeletal reorganization(Pubmed:20300119), transcription, altered(Pubmed:19060929)
FAM161A	S-Phospho	309	16253	3830126	R306W	QKEERRRSLKEKSKE	QKEEWRRSLKEKSKE	Calmodulin dependent Kinase 2	0.5888		-0.5888	CAMK2G	0.768331	0.235796	-0.532535		5
FAM161A	S-Phospho	309	16253	3830126	R306W	QKEERRRSLKEKSKE	QKEEWRRSLKEKSKE	Akt Kinase	0.5903		-0.5903	AKT1	0.678551	0.0411594	-0.637391		5
ZNF454	T-Phospho	379	15145	1220496	R376I	TEHQRIHTGEKPYKC	TEHQIIHTGEKPYKC	Calmodulin dependent Kinase 2	0.6434		-0.6434	CAMK2A	0.795836	0.129715	-0.666122		3
ZNF454	T-Phospho	379	15145	1220496	R376I	TEHQRIHTGEKPYKC	TEHQIIHTGEKPYKC	Akt Kinase	0.7902		-0.7902	AKT1	0.657995	0.0206038	-0.637391		3
ZEB2	S-Phospho	305	15497	7320181	R302Q	KEHLRIHSGEKPYEC	KEHLQIHSGEKPYEC	Calmodulin dependent Kinase 2	0.6345		-0.6345	CAMK2A	0.793467	0.169864	-0.623603		5
ZNF678	T-Phospho	316	1303522	5039585	R313I	TRHKRIHTGEKPYQC	TRHKIIHTGEKPYQC	Calmodulin dependent Kinase 2	0.5543		-0.5543	CAMK2A	0.788897	0.122775	-0.666122		2
ZNF678	T-Phospho	316	1303522	5039585	R313I	TRHKRIHTGEKPYQC	TRHKIIHTGEKPYQC	Akt Kinase	0.7675		-0.7675	AKT1	0.659722	0.0223301	-0.637391		2
ZNF709	T-Phospho	415	9615702	25320341	R412I	RMHERTHTGEKPHEC	RMHEITHTGEKPHEC	Calmodulin dependent Kinase 2	0.6686		-0.6686	CAMK2A	0.79465	0.128528	-0.666122		1
ZNF709	T-Phospho	415	9615702	25320341	R412I	RMHERTHTGEKPHEC	RMHEITHTGEKPHEC	Akt Kinase	0.6879		-0.6879	AKT1	0.666173	0.0287816	-0.637391		1
ZNF732	T-Phospho	357	15555006	17491313	R354I	NEHKRIHTGEKPYKC	NEHKIIHTGEKPYKC	Calmodulin dependent Kinase 2	0.543		-0.543	CAMK2A	0.785767	0.119645	-0.666122		2
ZNF732	T-Phospho	357	15555006	17491313	R354I	NEHKRIHTGEKPYKC	NEHKIIHTGEKPYKC	Akt Kinase	0.7902		-0.7902	AKT1	0.659055	0.0216639	-0.637391		2
EFR3A	S-Phospho	56	13738	14159864	R53Q	EKLDRIGSYLAERLS	EKLDQIGSYLAERLS	PKC mu	0.5904		-0.5904	PRKD1	0.863518	0.375615	-0.487903		4
EFR3A	S-Phospho	56	13738	14159864	R53Q	EKLDRIGSYLAERLS	EKLDQIGSYLAERLS	Akt Kinase	0.6876		-0.6876	AKT1	0.667713	0.0303215	-0.637391		4
CYP2C19	S-Phospho	127	14651	27141767	R125H	WKEIRRFSLMTLRNF	WKEIRHFSLMTLRNF	Aurora A	0.3776	0.6784	0.3008	AURKA	0.812346	0.150128	-0.662219		4
CYP2C19	S-Phospho	127	14651	27141767	R125H	WKEIRRFSLMTLRNF	WKEIRHFSLMTLRNF	Aurora B	0.4756	0.8594	0.3838	AURKB	0.91712	0.115573	-0.801547		4
ZNF180	T-Phospho	572	4216	1231211	R569I	VMHQRIHTGEKPYEC	VMHQIIHTGEKPYEC	Calmodulin dependent Kinase 2	0.6572		-0.6572	CAMK2A	0.795393	0.129272	-0.666122		2
GPATCH2L	S-Phospho	282	17124	15408211	R279I	SEVERMDSGLDKFSD	SEVEIMDSGLDKFSD	Calmodulin dependent Kinase 2	0.6245		-0.6245	CAMK2A	0.759794	0.0936722	-0.666122		1
GPATCH2L	S-Phospho	282	17124	15408211	R279I	SEVERMDSGLDKFSD	SEVEIMDSGLDKFSD	Akt Kinase	0.7531		-0.7531	AKT1	0.661863	0.0244715	-0.637391		1
p53	T-Phospho	150	465	23478	P151H	VQLWVDSTPPPGTRV	VQLWVDSTHPPGTRV	Cdk5 Kinase	0.6145		-0.6145	CDK5	0.892729	0.054924	-0.837805	4	8
p53	T-Phospho	150	465	23478	P151H	VQLWVDSTPPPGTRV	VQLWVDSTHPPGTRV	CDK1 motif 1 - [ST]Px[KR]x	0.6689		-0.6689	CDK1	0.946003	0.0368102	-0.909193	4	8
p53	T-Phospho	150	465	23478	P151H	VQLWVDSTPPPGTRV	VQLWVDSTHPPGTRV	Erk1 Kinase	0.6344		-0.6344	MAPK3	0.899136	0.0371498	-0.861986	4	8
p53	T-Phospho	150	465	23478	P151H	VQLWVDSTPPPGTRV	VQLWVDSTHPPGTRV	CDK1 motif 2 - [ST]PxxK	0.6501		-0.6501	CDK1	0.946003	0.0368102	-0.909193	4	8
CYP4F2	T-Phospho	152	2464846	55373917	R149Q	SRHRRMLTPAFHFNI	SRHRQMLTPAFHFNI	PKC mu	0.5476		-0.5476	PRKD1	0.542459	0.0545566	-0.487903		1
CYP4F2	T-Phospho	152	2464846	55373917	R149Q	SRHRRMLTPAFHFNI	SRHRQMLTPAFHFNI	Calmodulin dependent Kinase 2	0.6358		-0.6358	CAMK2A	0.735658	0.112055	-0.623603		1
CYP4F2	T-Phospho	152	2464846	55373917	R149Q	SRHRRMLTPAFHFNI	SRHRQMLTPAFHFNI	Akt Kinase	0.7513		-0.7513	AKT1	0.663163	0.0257719	-0.637391		1
ZNF182	S-Phospho	453	6197678	31884272	R450I	GVHQRTHSGEKPFEC	GVHQITHSGEKPFEC	Calmodulin dependent Kinase 2	0.6572		-0.6572	CAMK2A	0.800292	0.13417	-0.666122		2
ZNF182	S-Phospho	453	6197678	31884272	R450I	GVHQRTHSGEKPFEC	GVHQITHSGEKPFEC	Akt Kinase	0.7346		-0.7346	AKT1	0.667507	0.0301158	-0.637391		2
CTNNB1	S-Phospho	33	454	945	S37F	QQQSYLDSGIHSGAT	QQQSYLDSGIHFGAT	GSK3 Kinase	0.6187		-0.6187	GSK3B	0.448918	0.178087	-0.270831	66	5	activity, induced(Pubmed:12370820), activity, inhibited(Pubmed:17306568), intracellular localization(Pubmed:17018282; 17260019; 18573912; 19060929; 20419129), molecular association, regulation(Pubmed:19667122), phosphorylation(Pubmed:17260019), protein degradation(Pubmed:12000790; 14985333; 19060929; 19061640; 9233789), ubiquitination(Pubmed:15829978; 9233789), cell adhesion, altered(Pubmed:19667…
SP3	T-Phospho	601	12316	25173279	R596W	RLRRVACTCPNCKEG	RLWRVACTCPNCKEG	Akt Kinase	0.745		-0.745	AKT1	0.332004	0.0318605	-0.300143		1
MTF1	T-Phospho	254	14558	25300736	R251Q	RKHIRTHTGEKPFRC	RKHIQTHTGEKPFRC	Akt Kinase	0.7187		-0.7187	AKT1	0.668381	0.0309901	-0.637391	1	2	intracellular localization(Pubmed:24962574), transcription, inhibited(Pubmed:24962574)
p53	S-Phospho	269	465	17677000	R267P	GNLLGRNSFEVRVCA	GNLLGPNSFEVRVCA	Aurora B	0.8214		-0.8214	AURKB	0.863755	0.0622081	-0.801547	3	1	activity, inhibited(Pubmed:20847049; 20851891), intracellular localization(Pubmed:20851891), protein conformation(Pubmed:20847049), protein stabilization(Pubmed:20847049), ubiquitination(Pubmed:20847049), apoptosis, altered(Pubmed:20959462), cell growth, altered(Pubmed:20851891), transcription, altered(Pubmed:20847049; 20851891), transcription, inhibited(Pubmed:20959462)
p53	S-Phospho	269	465	17677000	E271K	GNLLGRNSFEVRVCA	GNLLGRNSFKVRVCA	PKC alpha/beta/gamma		0.5089	0.5089	PRKCA	0.163877	0.749926	0.586048	3	1	activity, inhibited(Pubmed:20847049; 20851891), intracellular localization(Pubmed:20851891), protein conformation(Pubmed:20847049), protein stabilization(Pubmed:20847049), ubiquitination(Pubmed:20847049), apoptosis, altered(Pubmed:20959462), cell growth, altered(Pubmed:20851891), transcription, altered(Pubmed:20847049; 20851891), transcription, inhibited(Pubmed:20959462)
ZNF333	T-Phospho	557	19572	25318670	R554Q	KSHMRTHTGEKPYVC	KSHMQTHTGEKPYVC	Calmodulin dependent Kinase 2	0.6548		-0.6548	CAMK2A	0.790744	0.167141	-0.623603		1
ZNF333	T-Phospho	557	19572	25318670	R554Q	KSHMRTHTGEKPYVC	KSHMQTHTGEKPYVC	Akt Kinase	0.767		-0.767	AKT1	0.663492	0.0261005	-0.637391		1
H2B2F	T-Phospho	91	9259	3995247	R93S	YNKRSTITSREIQTA	YNKRSTITSSEIQTA	PKC alpha/beta/gamma	0.59		-0.59	PRKCG	0.606325	0.244372	-0.361953		4
TMEM132D	S-Phospho	784	21382	11092767	R782Q	CQKSKRKSVLAVGTA	CQKSKQKSVLAVGTA	Aurora B	0.5892		-0.5892	AURKB	0.900534	0.0989867	-0.801547		1
TMEM132D	S-Phospho	784	21382	11092767	R782Q	CQKSKRKSVLAVGTA	CQKSKQKSVLAVGTA	Aurora A	0.6484		-0.6484	AURKA	0.825911	0.163692	-0.662219		1
TMEM132D	S-Phospho	784	21382	11092767	R782Q	CQKSKRKSVLAVGTA	CQKSKQKSVLAVGTA	PKC delta	0.3906	0.3748	-0.0158	PRKCD	0.493204	0.174264	-0.31894		1
p53	S-Phospho	215	465	18539	R213Q	DRNTFRHSVVVPYEP	DRNTFQHSVVVPYEP	Aurora B	0.6237		-0.6237	AURKB	0.858871	0.0573242	-0.801547	6		activity, inhibited(Pubmed:15469940; 20847049), molecular association, regulation(Pubmed:27496712), protein conformation(Pubmed:20847049), protein degradation(Pubmed:22611192), protein stabilization(Pubmed:20847049), ubiquitination(Pubmed:22611192), apoptosis, inhibited(Pubmed:22611192), carcinogenesis, induced(Pubmed:22611192), cell cycle regulation(Pubmed:22611192), cell growth, altered(Pubmed:…
p53	S-Phospho	215	465	18539	R213Q	DRNTFRHSVVVPYEP	DRNTFQHSVVVPYEP	Aurora A	0.6015		-0.6015	AURKA	0.835272	0.173053	-0.662219	6		activity, inhibited(Pubmed:15469940; 20847049), molecular association, regulation(Pubmed:27496712), protein conformation(Pubmed:20847049), protein degradation(Pubmed:22611192), protein stabilization(Pubmed:20847049), ubiquitination(Pubmed:22611192), apoptosis, inhibited(Pubmed:22611192), carcinogenesis, induced(Pubmed:22611192), cell cycle regulation(Pubmed:22611192), cell growth, altered(Pubmed:…
ZNF485	T-Phospho	377	20484	1220580	R374I	TGHQRIHTGEKPYHC	TGHQIIHTGEKPYHC	Calmodulin dependent Kinase 2	0.6548		-0.6548	CAMK2A	0.798147	0.132025	-0.666122		2
ZNF485	T-Phospho	377	20484	1220580	R374I	TGHQRIHTGEKPYHC	TGHQIIHTGEKPYHC	Akt Kinase	0.7983		-0.7983	AKT1	0.657188	0.0197967	-0.637391		2
ZNF674	T-Phospho	408	5139087	5244746	R405I	SVHQRIHTGEKPYEC	SVHQIIHTGEKPYEC	Calmodulin dependent Kinase 2	0.6408		-0.6408	CAMK2A	0.802776	0.136655	-0.666122		2
ZNF674	T-Phospho	408	5139087	5244746	R405I	SVHQRIHTGEKPYEC	SVHQIIHTGEKPYEC	Akt Kinase	0.8061		-0.8061	AKT1	0.659416	0.0220245	-0.637391		2
ZNF442	T-Phospho	372	6202332	25319112	R369I	QSHERTHTGEKPYEC	QSHEITHTGEKPYEC	Calmodulin dependent Kinase 2	0.6295		-0.6295	CAMK2A	0.801985	0.135863	-0.666122		3
ZNF442	T-Phospho	372	6202332	25319112	R369I	QSHERTHTGEKPYEC	QSHEITHTGEKPYEC	Akt Kinase	0.6699		-0.6699	AKT1	0.666072	0.0286801	-0.637391		3
ZNF721	T-Phospho	344	23909	1220746	R341I	YVHRRIHTGEKPYKC	YVHRIIHTGEKPYKC	Calmodulin dependent Kinase 2	0.6345		-0.6345	CAMK2A	0.792733	0.126612	-0.666122		2
ZNF721	T-Phospho	344	23909	1220746	R341I	YVHRRIHTGEKPYKC	YVHRIIHTGEKPYKC	Akt Kinase	0.8189		-0.8189	AKT1	0.660042	0.0226509	-0.637391		2
ZNF267	T-Phospho	571	3320	1219153	R568Q	IRHHRIHTGEKPYKC	IRHHQIHTGEKPYKC	Calmodulin dependent Kinase 2	0.6711		-0.6711	CAMK2A	0.78377	0.160167	-0.623603		2
MOR-1	T-Phospho	372	1006	2799	R369C	STRIRQNTRDHPSTA	STRICQNTRDHPSTA	Calmodulin dependent Kinase 2	0.505		-0.505	CAMK2G	0.716484	0.183949	-0.532535	16	3	molecular association, regulation(Pubmed:23106126), phosphorylation(Pubmed:18558479), receptor desensitization, altered(Pubmed:12860981; 18558479), receptor internalization, altered(Pubmed:11278523; 12860981; 18463167), receptor internalization, induced(Pubmed:22725608), receptor recycling, induced(Pubmed:25801029)
ZFP28	T-Phospho	528	22231	1220612	R525I	NQHRRIHTGEKPYKC	NQHRIIHTGEKPYKC	Calmodulin dependent Kinase 2	0.6181		-0.6181	CAMK2A	0.795939	0.129817	-0.666122		2
ZFP28	T-Phospho	528	22231	1220612	R525I	NQHRRIHTGEKPYKC	NQHRIIHTGEKPYKC	Akt Kinase	0.7902		-0.7902	AKT1	0.660456	0.0230646	-0.637391		2
ZNF180	T-Phospho	404	4216	25318084	R401I	VSHQRTHTGEKPYRC	VSHQITHTGEKPYRC	Calmodulin dependent Kinase 2	0.6661		-0.6661	CAMK2A	0.805153	0.139031	-0.666122		2
ZNF180	T-Phospho	404	4216	25318084	R401I	VSHQRTHTGEKPYRC	VSHQITHTGEKPYRC	Akt Kinase	0.7735		-0.7735	AKT1	0.665778	0.0283867	-0.637391		2
Restin	S-Phospho	1009	5825	18014785	E1012K	KELERKLSDLEKKME	KELERKLSDLKKKME	Casein Kinase 2	0.6381		-0.6381	CSNK2A2	0.682076	0.234564	-0.447512		7
p53	S-Phospho	269	465	17677000	G266R	GNLLGRNSFEVRVCA	GNLLRRNSFEVRVCA	PKC mu		0.5703	0.5703	PRKD1	0.428342	0.90146	0.473118	3	1	activity, inhibited(Pubmed:20847049; 20851891), intracellular localization(Pubmed:20851891), protein conformation(Pubmed:20847049), protein stabilization(Pubmed:20847049), ubiquitination(Pubmed:20847049), apoptosis, altered(Pubmed:20959462), cell growth, altered(Pubmed:20851891), transcription, altered(Pubmed:20847049; 20851891), transcription, inhibited(Pubmed:20959462)
p53	S-Phospho	269	465	17677000	G266R	GNLLGRNSFEVRVCA	GNLLRRNSFEVRVCA	Calmodulin dependent Kinase 2		0.588	0.588	CAMK2A	0.2076	0.845377	0.637776	3	1	activity, inhibited(Pubmed:20847049; 20851891), intracellular localization(Pubmed:20851891), protein conformation(Pubmed:20847049), protein stabilization(Pubmed:20847049), ubiquitination(Pubmed:20847049), apoptosis, altered(Pubmed:20959462), cell growth, altered(Pubmed:20851891), transcription, altered(Pubmed:20847049; 20851891), transcription, inhibited(Pubmed:20959462)
p53	S-Phospho	269	465	17677000	G266R	GNLLGRNSFEVRVCA	GNLLRRNSFEVRVCA	Akt Kinase		0.6411	0.6411	AKT1	0.0485701	0.682051	0.633481	3	1	activity, inhibited(Pubmed:20847049; 20851891), intracellular localization(Pubmed:20851891), protein conformation(Pubmed:20847049), protein stabilization(Pubmed:20847049), ubiquitination(Pubmed:20847049), apoptosis, altered(Pubmed:20959462), cell growth, altered(Pubmed:20851891), transcription, altered(Pubmed:20847049; 20851891), transcription, inhibited(Pubmed:20959462)
CTNNB1	S-Phospho	33	454	945	S37A	QQQSYLDSGIHSGAT	QQQSYLDSGIHAGAT	GSK3 Kinase	0.6187		-0.6187	GSK3B	0.448918	0.192648	-0.25627	66	5	activity, induced(Pubmed:12370820), activity, inhibited(Pubmed:17306568), intracellular localization(Pubmed:17018282; 17260019; 18573912; 19060929; 20419129), molecular association, regulation(Pubmed:19667122), phosphorylation(Pubmed:17260019), protein degradation(Pubmed:12000790; 14985333; 19060929; 19061640; 9233789), ubiquitination(Pubmed:15829978; 9233789), cell adhesion, altered(Pubmed:19667…
KIF18A	S-Phospho	838	8190	7998864	S841L	RKLTSSTSNSSLTAD	RKLTSSTSNSLLTAD	Casein Kinase 1	0.5686	0.5865	0.0179	CSNK1E	0.699958	0.342268	-0.35769		3
ZNF836	T-Phospho	633	5118394	41455889	R630I	SNHKRIHTGEKPFQC	SNHKIIHTGEKPFQC	Calmodulin dependent Kinase 2	0.5493		-0.5493	CAMK2A	0.791657	0.125535	-0.666122		1
ZNF836	T-Phospho	633	5118394	41455889	R630I	SNHKRIHTGEKPFQC	SNHKIIHTGEKPFQC	Akt Kinase	0.7856		-0.7856	AKT1	0.660275	0.0228835	-0.637391		1
VHL	S-Phospho	168	16461	27434401	L169P	RCLQVVRSLVKPENY	RCLQVVRSPVKPENY	Cdk5 Kinase		0.5548	0.5548	CDK5	0.0755589	0.906324	0.830765	1		protein degradation(Pubmed:23255108), cytoskeletal reorganization(Pubmed:23255108)
VHL	S-Phospho	168	16461	27434401	L169P	RCLQVVRSLVKPENY	RCLQVVRSPVKPENY	CDK1 motif 1 - [ST]Px[KR]x	0.9384	0.2769	-0.6615	CDK1	0.0588221	0.968015	0.909193	1		protein degradation(Pubmed:23255108), cytoskeletal reorganization(Pubmed:23255108)
VHL	S-Phospho	168	16461	27434401	L169P	RCLQVVRSLVKPENY	RCLQVVRSPVKPENY	Erk1 Kinase		0.7648	0.7648	MAPK3	0.0318452	0.893832	0.861986	1		protein degradation(Pubmed:23255108), cytoskeletal reorganization(Pubmed:23255108)
VHL	S-Phospho	168	16461	27434401	L169P	RCLQVVRSLVKPENY	RCLQVVRSPVKPENY	CDK1 motif 2 - [ST]PxxK		0.4376	0.4376	CDK1	0.0588221	0.968015	0.909193	1		protein degradation(Pubmed:23255108), cytoskeletal reorganization(Pubmed:23255108)
ZNF470	T-Phospho	644	22669	1219923	R641I	TLHQRIHTGEKPYEC	TLHQIIHTGEKPYEC	Calmodulin dependent Kinase 2	0.6408		-0.6408	CAMK2A	0.799506	0.133385	-0.666122		3
ZNF470	T-Phospho	644	22669	1219923	R641I	TLHQRIHTGEKPYEC	TLHQIIHTGEKPYEC	Akt Kinase	0.7902		-0.7902	AKT1	0.658121	0.02073	-0.637391		3
ZNF471	T-Phospho	285	3484035	4946376	R282I	IQHQRIHTGEKPYKC	IQHQIIHTGEKPYKC	Calmodulin dependent Kinase 2	0.6598		-0.6598	CAMK2A	0.797974	0.131852	-0.666122		7
PCNXL2	S-Phospho	138	2236503	25304239	R135Q	EEASRNLSTPPLRCS	EEASQNLSTPPLRCS	Akt Kinase	0.7037		-0.7037	AKT1	0.671093	0.0337015	-0.637391		1
ZNF649	T-Phospho	341	18261	25320038	R338Q	NIHQRTHTGEKPYGC	NIHQQTHTGEKPYGC	Calmodulin dependent Kinase 2	0.6548		-0.6548	CAMK2A	0.799766	0.176163	-0.623603		1
ZNF649	T-Phospho	341	18261	25320038	R338Q	NIHQRTHTGEKPYGC	NIHQQTHTGEKPYGC	Akt Kinase	0.6879		-0.6879	AKT1	0.663639	0.0262475	-0.637391		1
ZNF658	T-Phospho	821	22681	1219814	R818I	IVHQRIHTGEKPYEC	IVHQIIHTGEKPYEC	Calmodulin dependent Kinase 2	0.6572		-0.6572	CAMK2A	0.799571	0.133449	-0.666122		3
ZNF559	T-Phospho	348	5137242	25319513	R345Q	IKHRRTHTGEKPYEC	IKHRQTHTGEKPYEC	Calmodulin dependent Kinase 2	0.6205		-0.6205	CAMK2A	0.803949	0.180346	-0.623603		3
ZNF559	T-Phospho	348	5137242	25319513	R345Q	IKHRRTHTGEKPYEC	IKHRQTHTGEKPYEC	Akt Kinase	0.7038		-0.7038	AKT1	0.667498	0.0301065	-0.637391		3
TRIM67	T-Phospho	438	5119820	11943337	R435C	TLKLRQSTGLMEYCL	TLKLCQSTGLMEYCL	Calmodulin dependent Kinase 2	0.5469		-0.5469	CAMK2G	0.710283	0.177748	-0.532535		1
TRIM67	T-Phospho	438	5119820	11943337	R435C	TLKLRQSTGLMEYCL	TLKLCQSTGLMEYCL	Akt Kinase	0.7522		-0.7522	AKT1	0.659252	0.0218604	-0.637391		1
p53	T-Phospho	211	465	25535001	R213Q	EYLDDRNTFRHSVVV	EYLDDRNTFQHSVVV	PKC alpha/beta/gamma	0.6073		-0.6073	PRKCG	0.567136	0.205183	-0.361953	1		protein degradation(Pubmed:22611192), ubiquitination(Pubmed:22611192), apoptosis, inhibited(Pubmed:22611192), carcinogenesis, induced(Pubmed:22611192), cell cycle regulation(Pubmed:22611192), transcription, inhibited(Pubmed:22611192)
ZNF266	T-Phospho	347	19539	29568919	R344Q	SDHFRIHTGIKPYKC	SDHFQIHTGIKPYKC	Calmodulin dependent Kinase 2	0.5748		-0.5748	CAMK2A	0.73021	0.106607	-0.623603		1
ZNF354B	T-Phospho	405	10290162	41455685	R402I	IQHERIHTGEKPYRC	IQHEIIHTGEKPYRC	Calmodulin dependent Kinase 2	0.6711		-0.6711	CAMK2A	0.792669	0.126547	-0.666122		3
ZNF765	T-Phospho	322	15512201	41288159	R319I	QIHRRIHTGEKPYKC	QIHRIIHTGEKPYKC	Calmodulin dependent Kinase 2	0.6345		-0.6345	CAMK2A	0.794935	0.128813	-0.666122		1
ZNF765	T-Phospho	322	15512201	41288159	R319I	QIHRRIHTGEKPYKC	QIHRIIHTGEKPYKC	Akt Kinase	0.7414		-0.7414	AKT1	0.661484	0.0240927	-0.637391		1
ZNF615	T-Phospho	535	19563	25319879	R532Q	MGHQRTHTGEKPYIC	MGHQQTHTGEKPYIC	Calmodulin dependent Kinase 2	0.6711		-0.6711	CAMK2A	0.797209	0.173605	-0.623603		2
ZNF615	T-Phospho	535	19563	25319879	R532Q	MGHQRTHTGEKPYIC	MGHQQTHTGEKPYIC	Akt Kinase	0.7576		-0.7576	AKT1	0.663679	0.0262876	-0.637391		2
INTS7	S-Phospho	109	8784	31825026	R106I	EFVKRIFSVIHSNDP	EFVKIIFSVIHSNDP	Calmodulin dependent Kinase 2	0.4286	0.5976	0.169	CAMK2A	0.758575	0.0924536	-0.666122		2
INTS7	S-Phospho	109	8784	31825026	R106I	EFVKRIFSVIHSNDP	EFVKIIFSVIHSNDP	Akt Kinase	0.6388		-0.6388	AKT1	0.66013	0.022739	-0.637391		2
ZBTB24	T-Phospho	429	1299440	25317218	R426Q	KKHLRTHTGEKPFTC	KKHLQTHTGEKPFTC	PKC mu	0.5962		-0.5962	PRKD1	0.543433	0.05553	-0.487903		2
ZBTB24	T-Phospho	429	1299440	25317218	R426Q	KKHLRTHTGEKPFTC	KKHLQTHTGEKPFTC	Calmodulin dependent Kinase 2	0.6548		-0.6548	CAMK2A	0.795938	0.172335	-0.623603		2
ZBTB24	T-Phospho	429	1299440	25317218	R426Q	KKHLRTHTGEKPFTC	KKHLQTHTGEKPFTC	Akt Kinase	0.7573		-0.7573	AKT1	0.664513	0.0271216	-0.637391		2
FBXW7	T-Phospho	692	7224	11088866	R689W	AVGSRNGTEETKLLV	AVGSWNGTEETKLLV	Calmodulin dependent Kinase 2	0.596		-0.596	CAMK2G	0.705445	0.17291	-0.532535		1
ZNF676	T-Phospho	556	15351721	15417251	R553I	TRHKRIHTGEKPYKC	TRHKIIHTGEKPYKC	Calmodulin dependent Kinase 2	0.5543		-0.5543	CAMK2A	0.785702	0.11958	-0.666122		2
ZNF676	T-Phospho	556	15351721	15417251	R553I	TRHKRIHTGEKPYKC	TRHKIIHTGEKPYKC	Akt Kinase	0.7594		-0.7594	AKT1	0.660739	0.0233472	-0.637391		2
H2B1H	S-Phospho	79	8390	50780206	E77K	ERIAGEASRLAHYNK	ERIAGKASRLAHYNK	PLK1 Kinase	0.6606		-0.6606	PLK1	0.70231	0.102172	-0.600138		4

## Sheet: S6B
Protein Name	Modification Type	PTM Residue	Protein_organism_id	Modsite_id	Alteration	WT Flanking Sequence	Mutated Flanking Sequence	Scansite Kinase	Scansite WT Score	Scansite Mut Score	Scansite Delta	MIMP Kinase	MIMP WT Score	MIMP Mut Score	MIMP Delta	LTP counts	HTP counts	PTM effects
FLNB	S-Phospho	1433	2611	3176093	L1431R	IAGPGLGSGVRARVL	IAGPGRGSGVRARVL	Aurora A		0.8089	0.8089	AURKA	0.108736	0.770955	0.662219		10
FLNB	S-Phospho	1433	2611	3176093	L1431R	IAGPGLGSGVRARVL	IAGPGRGSGVRARVL	Aurora B		0.7621	0.7621	AURKB	0.0729275	0.865667	0.792739		10
LRRK2	S-Phospho	1444	7124	15785607	R1441C	NIKARASSSPVILVG	NIKACASSSPVILVG	Akt Kinase	0.6526		-0.6526	AKT1	0.673729	0.0363374	-0.637391	1	1
LRRK2	S-Phospho	1443	7124	15785605	R1441G	FNIKARASSSPVILV	FNIKAGASSSPVILV	Aurora B	0.8783		-0.8783	AURKB	0.867363	0.065816	-0.801547	1	1
ACTB	T-Phospho	186	4107	4711940	R183W	DLAGRDLTDYLMKIL	DLAGWDLTDYLMKIL	Akt Kinase	0.8175		-0.8175	AKT1	0.659676	0.0222842	-0.637391		3
ACTB	T-Phospho	186	4107	4711940	R183W	DLAGRDLTDYLMKIL	DLAGWDLTDYLMKIL	Calmodulin dependent Kinase 2	0.6711		-0.6711	CAMK2A	0.716737	0.050615	-0.666122		3
SMS	S-Phospho	57	4161	31087368	F58L	TYTNKNGSFANLRIY	TYTNKNGSLANLRIY	PDK1 Binding	0.9895		-0.9895	PDK1	0.401057	0.198515	-0.202542		2
NFL	T-Phospho	21	4709	2871915	P22S	YKRRYVETPRVHISS	YKRRYVETSRVHISS	CDK1 motif 1 - [ST]Px[KR]x	0.7238		-0.7238	CDK1	0.933995	0.0248026	-0.909193	1	1	molecular association, regulation(Pubmed:16452125)
NFL	T-Phospho	21	4709	2871915	P22S	YKRRYVETPRVHISS	YKRRYVETSRVHISS	CDK1 motif 2 - [ST]PxxK	0.7081		-0.7081	CDK1	0.933995	0.0248026	-0.909193	1	1	molecular association, regulation(Pubmed:16452125)
NFL	T-Phospho	21	4709	2871915	P22S	YKRRYVETPRVHISS	YKRRYVETSRVHISS	Cdk5 Kinase	0.4361	0.8105	0.3744	CDK5	0.881564	0.0437584	-0.837805	1	1	molecular association, regulation(Pubmed:16452125)
NFL	T-Phospho	21	4709	2871915	P22S	YKRRYVETPRVHISS	YKRRYVETSRVHISS	Erk1 Kinase	0.7167		-0.7167	MAPK3	0.894451	0.0393878	-0.855063	1	1	molecular association, regulation(Pubmed:16452125)
GJA1	S-Phospho	244	949	17743300	R239Q	KDRVKGKSDPYHATS	KDQVKGKSDPYHATS	Akt Kinase	0.786		-0.786	AKT1	0.338406	0.0406826	-0.297723		8
ITGB3	T-Phospho	777	992	3102	S778P	NPLYKEATSTFTNIT	NPLYKEATPTFTNIT	GSK3-improved		0.7088	0.7088	GSK3A	0.172611	0.397993	0.225381	1	1
ITGB3	T-Phospho	777	992	3102	S778P	NPLYKEATSTFTNIT	NPLYKEATPTFTNIT	CDK1 motif 1 - [ST]Px[KR]x		0.79	0.79	CDK1	0.0180281	0.927221	0.909193	1	1
ITGB3	T-Phospho	777	992	3102	S778P	NPLYKEATSTFTNIT	NPLYKEATPTFTNIT	CDK1 motif 2 - [ST]PxxK		0.7781	0.7781	CDK1	0.0180281	0.927221	0.909193	1	1
ITGB3	T-Phospho	777	992	3102	S778P	NPLYKEATSTFTNIT	NPLYKEATPTFTNIT	Cdk5 Kinase		0.6458	0.6458	CDK5	0.025615	0.86342	0.837805	1	1
ITGB3	T-Phospho	777	992	3102	S778P	NPLYKEATSTFTNIT	NPLYKEATPTFTNIT	Erk1 Kinase		0.6963	0.6963	MAPK3	0.035964	0.891027	0.855063	1	1
PPAR-gamma	S-Phospho	112	1032	3170	P113Q	AIKVEPASPPYYSEK	AIKVEPASQPYYSEK	CDK1 motif 1 - [ST]Px[KR]x	0.7675		-0.7675	CDK1	0.942905	0.0337129	-0.909193	23	5	activity, inhibited(Pubmed:12777391), protein degradation(Pubmed:11733495; 16574647), cell cycle regulation(Pubmed:24440556), cell differentiation, altered(Pubmed:18204460; 9030579), cell differentiation, inhibited(Pubmed:26206105), cell growth, altered(Pubmed:14536066; 16574647; 18204460), cell growth, induced(Pubmed:24440556; 27769068), transcription, altered(Pubmed:11733495; 16574647), transcr…
PPAR-gamma	S-Phospho	112	1032	3170	P113Q	AIKVEPASPPYYSEK	AIKVEPASQPYYSEK	ATM Kinase		0.6219	0.6219	ATM	0.076111	0.949015	0.872904	23	5	activity, inhibited(Pubmed:12777391), protein degradation(Pubmed:11733495; 16574647), cell cycle regulation(Pubmed:24440556), cell differentiation, altered(Pubmed:18204460; 9030579), cell differentiation, inhibited(Pubmed:26206105), cell growth, altered(Pubmed:14536066; 16574647; 18204460), cell growth, induced(Pubmed:24440556; 27769068), transcription, altered(Pubmed:11733495; 16574647), transcr…
PPAR-gamma	S-Phospho	112	1032	3170	P113Q	AIKVEPASPPYYSEK	AIKVEPASQPYYSEK	p38 MAPK	0.4623		-0.4623	MAPK14	0.94166	0.088197	-0.853463	23	5	activity, inhibited(Pubmed:12777391), protein degradation(Pubmed:11733495; 16574647), cell cycle regulation(Pubmed:24440556), cell differentiation, altered(Pubmed:18204460; 9030579), cell differentiation, inhibited(Pubmed:26206105), cell growth, altered(Pubmed:14536066; 16574647; 18204460), cell growth, induced(Pubmed:24440556; 27769068), transcription, altered(Pubmed:11733495; 16574647), transcr…
PPAR-gamma	S-Phospho	112	1032	3170	P113Q	AIKVEPASPPYYSEK	AIKVEPASQPYYSEK	CDK1 motif 2 - [ST]PxxK	0.7543		-0.7543	CDK1	0.942905	0.0337129	-0.909193	23	5	activity, inhibited(Pubmed:12777391), protein degradation(Pubmed:11733495; 16574647), cell cycle regulation(Pubmed:24440556), cell differentiation, altered(Pubmed:18204460; 9030579), cell differentiation, inhibited(Pubmed:26206105), cell growth, altered(Pubmed:14536066; 16574647; 18204460), cell growth, induced(Pubmed:24440556; 27769068), transcription, altered(Pubmed:11733495; 16574647), transcr…
PPAR-gamma	S-Phospho	112	1032	3170	P113Q	AIKVEPASPPYYSEK	AIKVEPASQPYYSEK	Cdk5 Kinase	0.5668		-0.5668	CDK5	0.906812	0.0760473	-0.830765	23	5	activity, inhibited(Pubmed:12777391), protein degradation(Pubmed:11733495; 16574647), cell cycle regulation(Pubmed:24440556), cell differentiation, altered(Pubmed:18204460; 9030579), cell differentiation, inhibited(Pubmed:26206105), cell growth, altered(Pubmed:14536066; 16574647; 18204460), cell growth, induced(Pubmed:24440556; 27769068), transcription, altered(Pubmed:11733495; 16574647), transcr…
PPAR-gamma	S-Phospho	112	1032	3170	P113Q	AIKVEPASPPYYSEK	AIKVEPASQPYYSEK	Erk1 Kinase	0.4467	0.7109	0.2642	MAPK3	0.961225	0.102701	-0.858525	23	5	activity, inhibited(Pubmed:12777391), protein degradation(Pubmed:11733495; 16574647), cell cycle regulation(Pubmed:24440556), cell differentiation, altered(Pubmed:18204460; 9030579), cell differentiation, inhibited(Pubmed:26206105), cell growth, altered(Pubmed:14536066; 16574647; 18204460), cell growth, induced(Pubmed:24440556; 27769068), transcription, altered(Pubmed:11733495; 16574647), transcr…
SHP-2	T-Phospho	59	1103	23144284	D61G	THIKIQNTGDYYDLY	THIKIQNTGGYYDLY	Calmodulin dependent Kinase 2	0.5428	0.6432	0.1004	CAMK2A	0.225197	0.095072	-0.130125		3
RAF1	T-Phospho	258	653	3178927	R256S	LSQRQRSTSTPNVHM	LSQRQSSTSTPNVHM	Aurora B	0.6769		-0.6769	AURKB	0.859573	0.0756422	-0.783931		26
ALK1	Y-Phospho	375	818	35882	P378S	PRVGTKRYMAPEVLD	PRVGTKRYMASEVLD	Abl SH2	0.5913		-0.5913	ABL1	0.911946	0.066786	-0.84516		1
ALK1	Y-Phospho	375	818	35882	P378S	PRVGTKRYMAPEVLD	PRVGTKRYMASEVLD	Abl Kinase	0.6071		-0.6071	ABL1	0.911946	0.066786	-0.84516		1
BRCA1	T-Phospho	1777	929	23086889	M1775R	GPFTNMPTDQLEWMV	GPFTNRPTDQLEWMV	Aurora B		0.6759	0.6759	AURKB	0.0327034	0.834251	0.801547		1
Titin	S-Phospho	282	2059	5191664	R279W	AQLARQQSPSPIRHS	AQLAWQQSPSPIRHS	PKC mu	0.5852		-0.5852	PRKD1	0.877584	0.389682	-0.487903		5
Titin	S-Phospho	282	2059	5191664	R279W	AQLARQQSPSPIRHS	AQLAWQQSPSPIRHS	Calmodulin dependent Kinase 2	0.4702	0.6392	0.169	CAMK2A	0.82705	0.160928	-0.666122		5
Telethonin	S-Phospho	155	2061	4699550	R153H	KPGALRRSLSRSMSQ	KPGALHRSLSRSMSQ	Aurora A	0.5976		-0.5976	AURKA	0.804376	0.142157	-0.662219		3
Telethonin	S-Phospho	155	2061	4699550	R153H	KPGALRRSLSRSMSQ	KPGALHRSLSRSMSQ	PKC delta	0.5644		-0.5644	PRKCD	0.560109	0.24979	-0.31032		3
Telethonin	S-Phospho	155	2061	4699550	R153H	KPGALRRSLSRSMSQ	KPGALHRSLSRSMSQ	Aurora B	0.7226		-0.7226	AURKB	0.891276	0.0897285	-0.801547		3
TDP-43	S-Phospho	389	10272	6855846	S393L	AIGWGSASNAGSGSG	AIGWGSASNAGLGSG	GSK3-improved	0.6531		-0.6531	GSK3A	0.448078	0.189357	-0.258721	2	2
K14	S-Phospho	128	10845	12267050	R125H	NLNDRLASYLDKVRA	NLNDHLASYLDKVRA	Calmodulin dependent Kinase 2	0.6432		-0.6432	CAMK2G	0.732715	0.20018	-0.532535		8
K14	S-Phospho	128	10845	12267050	R125G	NLNDRLASYLDKVRA	NLNDGLASYLDKVRA	Calmodulin dependent Kinase 2	0.6432		-0.6432	CAMK2G	0.732715	0.20018	-0.532535		8
SOD1	S-Phospho	60	15569	7365413	T55R	DNTAGCTSAGPHFNP	DNRAGCTSAGPHFNP	Akt Kinase		0.7641	0.7641	AKT1	0.0330402	0.325922	0.292882		1
DPYD	T-Phospho	31	9253	25289775	C29R	THATLCSTSAKKLDK	THATLRSTSAKKLDK	Aurora A		0.7083	0.7083	AURKA	0.123267	0.785486	0.662219		1
DPYD	T-Phospho	31	9253	25289775	C29R	THATLCSTSAKKLDK	THATLRSTSAKKLDK	Aurora B		0.7265	0.7265	AURKB	0.0511161	0.852663	0.801547		1
JPH2	S-Phospho	164	9341	4779177	S165F	SPLRTSLSSLRSEHS	SPLRTSLSFLRSEHS	PDK1 Binding		0.983	0.983	PDK1	0.0913086	0.282599	0.19129		1
K10	S-Phospho	159	9361	12267067	R156S	NLNDRLASYLDKVRA	NLNDSLASYLDKVRA	Calmodulin dependent Kinase 2	0.6432		-0.6432	CAMK2G	0.732715	0.20018	-0.532535		9
lamin A/C	S-Phospho	149	5787	31876777	T150P	NSKEAALSTALSEKR	NSKEAALSPALSEKR	CDK1 motif 1 - [ST]Px[KR]x		0.7295	0.7295	CDK1	0.0362544	0.945447	0.909193		1
lamin A/C	S-Phospho	149	5787	31876777	T150P	NSKEAALSTALSEKR	NSKEAALSPALSEKR	CDK1 motif 2 - [ST]PxxK		0.7141	0.7141	CDK1	0.0362544	0.945447	0.909193		1
lamin A/C	S-Phospho	149	5787	31876777	T150P	NSKEAALSTALSEKR	NSKEAALSPALSEKR	Cdk5 Kinase		0.6452	0.6452	CDK5	0.0647762	0.902582	0.837805		1
lamin A/C	S-Phospho	149	5787	31876777	T150P	NSKEAALSTALSEKR	NSKEAALSPALSEKR	Erk1 Kinase		0.6332	0.6332	MAPK3	0.0422729	0.904259	0.861986		1
lamin A/C	T-Phospho	585	5787	23120762	R582H	EYNLRSRTVLCGTCG	EYNLHSRTVLCGTCG	Calmodulin dependent Kinase 2	0.6637		-0.6637	CAMK2A	0.766287	0.114338	-0.651949		4
lamin A/C	T-Phospho	585	5787	23120762	R582H	EYNLRSRTVLCGTCG	EYNLHSRTVLCGTCG	Akt Kinase	0.64		-0.64	AKT1	0.663813	0.0264217	-0.637391		4
lamin A/C	S-Phospho	94	5787	13357054	K97E	DARKTLDSVAKERAR	DARKTLDSVAEERAR	Casein Kinase 2		0.6239	0.6239	CSNK2A2	0.13255	0.580062	0.447512		8
MECP2	S-Phospho	116	5849	3191609	R111G	KQRKSGRSAGKYDVY	KQGKSGRSAGKYDVY	Akt Kinase	0.7572		-0.7572	AKT1	0.334612	0.04173	-0.292882		3
MECP2	S-Phospho	349	5849	5249163	R344W	PGRKSKESSPKGRSS	PGWKSKESSPKGRSS	Akt Kinase	0.763		-0.763	AKT1	0.345248	0.0451041	-0.300143		1
spastin	T-Phospho	292	8325	27457890	P293L	APTTHKGTPKTNRTN	APTTHKGTLKTNRTN	CDK1 motif 1 - [ST]Px[KR]x	0.4492		-0.4492	CDK1	0.938723	0.0295301	-0.909193		3
spastin	T-Phospho	292	8325	27457890	P293L	APTTHKGTPKTNRTN	APTTHKGTLKTNRTN	CDK1 motif 2 - [ST]PxxK	0.418	1.117	0.699	CDK1	0.938723	0.0295301	-0.909193		3
spastin	T-Phospho	292	8325	27457890	P293L	APTTHKGTPKTNRTN	APTTHKGTLKTNRTN	Cdk5 Kinase	0.4013	0.7757	0.3744	CDK5	0.896155	0.0653901	-0.830765		3
spastin	T-Phospho	292	8325	27457890	P293L	APTTHKGTPKTNRTN	APTTHKGTLKTNRTN	Erk1 Kinase	0.6869		-0.6869	MAPK3	0.887682	0.0256958	-0.861986		3
TUBB3	S-Phospho	382	10693	28866	R380C	QELFKRISEQFTAMF	QELFKCISEQFTAMF	Aurora B	0.5093	0.8751	0.3658	AURKB	0.866004	0.0644568	-0.801547		5
APOC2	S-Phospho	50	20175	29651757	W48R	SLSSYWESAKTAAQN	SLSSYRESAKTAAQN	PKC delta		0.5609	0.5609	PRKCD	0.121184	0.457364	0.33618		1
APOC2	S-Phospho	50	20175	29651757	W48R	SLSSYWESAKTAAQN	SLSSYRESAKTAAQN	Aurora B		0.7946	0.7946	AURKB	0.0705759	0.872123	0.801547		1
MYBPC3	S-Phospho	275	12931	56545	R272C	LSAFRRTSLAGGGRR	LSAFCRTSLAGGGRR	Calmodulin dependent Kinase 2	0.6318		-0.6318	CAMK2A	0.763578	0.0974561	-0.666122	18	19	activity, induced(Pubmed:24951619), molecular association, regulation(Pubmed:17075052; 26908877; 28167762), protein conformation(Pubmed:26908877), apoptosis, altered(Pubmed:17075052), cytoskeletal reorganization(Pubmed:17075052; 20018870; 28167762)
MYBPC3	S-Phospho	275	12931	56545	R272C	LSAFRRTSLAGGGRR	LSAFCRTSLAGGGRR	Akt Kinase	0.6996		-0.6996	AKT1	0.67895	0.0415582	-0.637391	18	19	activity, induced(Pubmed:24951619), molecular association, regulation(Pubmed:17075052; 26908877; 28167762), protein conformation(Pubmed:26908877), apoptosis, altered(Pubmed:17075052), cytoskeletal reorganization(Pubmed:17075052; 20018870; 28167762)
GLUL	S-Phospho	343	13792	12735339	R341C	YFEDRRPSANCDPFS	YFEDRCPSANCDPFS	Aurora A	0.6129		-0.6129	AURKA	0.76737	0.105151	-0.662219		18
GLUL	S-Phospho	343	13792	12735339	R341C	YFEDRRPSANCDPFS	YFEDRCPSANCDPFS	Aurora B	0.529	0.8948	0.3658	AURKB	0.918152	0.116604	-0.801547		18
MAB21L2	S-Phospho	252	23879	23123753	R247Q	GCRNKCLSVLKTLRD	GCQNKCLSVLKTLRD	Akt Kinase	0.6962		-0.6962	AKT1	0.332849	0.0351258	-0.297723		1
VHL	T-Phospho	202	16461	27434403	R200W	QKDLERLTQERIAHQ	QKDLEWLTQERIAHQ	Aurora B	0.806		-0.806	AURKB	0.857074	0.0555265	-0.801547	1
NCCT	T-Phospho	66	16554	23259170	E68K	NTIDVVPTYEHYANS	NTIDVVPTYKHYANS	PKC alpha/beta/gamma		0.5817	0.5817	PRKCB	0.123128	0.48749	0.364362		2
NCCT	T-Phospho	60	16554	51586	D62H	MRTFGYNTIDVVPTY	MRTFGYNTIHVVPTY	Calmodulin dependent Kinase 2	0.6498		-0.6498	CAMK2A	0.225054	0.0825365	-0.142517	22	3	activity, induced(Pubmed:18270262; 20962898; 22966159), intracellular localization(Pubmed:20445498), molecular association, regulation(Pubmed:21164023), protein stabilization(Pubmed:23833262)
Kv11.1	S-Phospho	890	17056	3893412	R887H	RQRKRKLSFRRRTDK	RQRKHKLSFRRRTDK	Calmodulin dependent Kinase 2	0.4762	0.6451	0.1689	CAMK2A	0.758516	0.106567	-0.651949	4	3	activity, induced(Pubmed:22653970), activity, inhibited(Pubmed:10837251), intracellular localization(Pubmed:22653970), protein stabilization(Pubmed:22653970)
GANAB	S-Phospho	820	18277	23108979	R817W	WMRVRRSSECMKDDP	WMRVWRSSECMKDDP	Akt Kinase	0.6387		-0.6387	AKT1	0.960108	0.322717	-0.637391		1
GANAB	S-Phospho	820	18277	23108979	R817W	WMRVRRSSECMKDDP	WMRVWRSSECMKDDP	Calmodulin dependent Kinase 2	0.6155		-0.6155	CAMK2A	0.731187	0.0650656	-0.666122		1
TFAM	S-Phospho	177	2616427	33402136	P178L	FQEAKGDSPQEKLKT	FQEAKGDSLQEKLKT	CDK1 motif 1 - [ST]Px[KR]x	0.7878		-0.7878	CDK1	0.939601	0.0304087	-0.909193	1	1	transcription, inhibited(Pubmed:24768991)
TFAM	S-Phospho	177	2616427	33402136	P178L	FQEAKGDSPQEKLKT	FQEAKGDSLQEKLKT	CDK1 motif 2 - [ST]PxxK	0.6308		-0.6308	CDK1	0.939601	0.0304087	-0.909193	1	1	transcription, inhibited(Pubmed:24768991)
TFAM	S-Phospho	177	2616427	33402136	P178L	FQEAKGDSPQEKLKT	FQEAKGDSLQEKLKT	Cdk5 Kinase	0.4707		-0.4707	CDK5	0.86769	0.0369247	-0.830765	1	1	transcription, inhibited(Pubmed:24768991)
TFAM	S-Phospho	177	2616427	33402136	P178L	FQEAKGDSPQEKLKT	FQEAKGDSLQEKLKT	DNA PK		0.7003	0.7003	PRKDC	0.0921446	0.273798	0.181653	1	1	transcription, inhibited(Pubmed:24768991)
CBS	S-Phospho	199	1171715	17544014	P200L	PTNARFDSPESHVGV	PTNARFDSLESHVGV	CDK1 motif 1 - [ST]Px[KR]x	0.582		-0.582	CDK1	0.941328	0.032135	-0.909193		5
CBS	S-Phospho	199	1171715	17544014	P200L	PTNARFDSPESHVGV	PTNARFDSLESHVGV	CDK1 motif 2 - [ST]PxxK	0.5583		-0.5583	CDK1	0.941328	0.032135	-0.909193		5
CBS	S-Phospho	199	1171715	17544014	P200L	PTNARFDSPESHVGV	PTNARFDSLESHVGV	Cdk5 Kinase	0.5509		-0.5509	CDK5	0.887405	0.0566401	-0.830765		5
CBS	S-Phospho	199	1171715	17544014	P200L	PTNARFDSPESHVGV	PTNARFDSLESHVGV	DNA PK	0.6673	0.6267	-0.0406	PRKDC	0.0801954	0.261848	0.181653		5
CBS	S-Phospho	199	1171715	17544014	P200L	PTNARFDSPESHVGV	PTNARFDSLESHVGV	Erk1 Kinase	0.7588		-0.7588	MAPK3	0.886423	0.0244362	-0.861986		5
HMBS	S-Phospho	147	4853916	31084163	R149Q	KSVVGTSSLRRAAQL	KSVVGTSSLQRAAQL	PKC alpha/beta/gamma	0.4239	0.5489	0.125	PRKCG	0.603832	0.241879	-0.361953		1
SLC26A4	S-Phospho	137	4855683	5197004	V138F	FGTSRHISVGPFPVV	FGTSRHISFGPFPVV	PDK1 Binding		1.032	1.032	PDK1	0.111766	0.314309	0.202542		1
TANGO2	T-Phospho	152	3509375	55376499	G154R	PIVLTPGTYGLSNAL	PIVLTPGTYRLSNAL	PKC alpha/beta/gamma		0.582	0.582	PRKCB	0.150187	0.762978	0.612791		1
TPP1	T-Phospho	201	3713000	3963105	P202L	VGLHLGVTPSVIRKR	VGLHLGVTLSVIRKR	CDK1 motif 1 - [ST]Px[KR]x	0.6514		-0.6514	CDK1	0.940796	0.0316037	-0.909193		1
TPP1	T-Phospho	201	3713000	3963105	P202L	VGLHLGVTPSVIRKR	VGLHLGVTLSVIRKR	CDK1 motif 2 - [ST]PxxK	0.6316		-0.6316	CDK1	0.940796	0.0316037	-0.909193		1
TPP1	T-Phospho	201	3713000	3963105	P202L	VGLHLGVTPSVIRKR	VGLHLGVTLSVIRKR	Cdk5 Kinase	0.6127		-0.6127	CDK5	0.881435	0.0506695	-0.830765		1
TPP1	T-Phospho	201	3713000	3963105	P202L	VGLHLGVTPSVIRKR	VGLHLGVTLSVIRKR	Erk1 Kinase	0.7227		-0.7227	MAPK3	0.895407	0.0334209	-0.861986		1
SAR1B	T-Phospho	39	12003211	18913490	G37R	GLDNAGKTTLLHMLK	GLDNARKTTLLHMLK	Aurora A		0.7959	0.7959	AURKA	0.111043	0.773261	0.662219		1
SAR1B	T-Phospho	39	12003211	18913490	G37R	GLDNAGKTTLLHMLK	GLDNARKTTLLHMLK	Aurora B		0.6924	0.6924	AURKB	0.0728793	0.874427	0.801547		1
FLNB	S-Phospho	1602	2611	3176099	P1603L	GGDDIPLSPYRIRAT	GGDDIPLSLYRIRAT	GSK3 Kinase	0.6599		-0.6599	GSK3B	0.512531	0.10842	-0.404111		6
FLNB	S-Phospho	1602	2611	3176099	P1603L	GGDDIPLSPYRIRAT	GGDDIPLSLYRIRAT	CDK1 motif 1 - [ST]Px[KR]x	0.5302		-0.5302	CDK1	0.970546	0.0613539	-0.909193		6
FLNB	S-Phospho	1602	2611	3176099	P1603L	GGDDIPLSPYRIRAT	GGDDIPLSLYRIRAT	p38 MAPK	0.5353		-0.5353	MAPK14	0.950609	0.0898507	-0.860758		6
FLNB	S-Phospho	1602	2611	3176099	P1603L	GGDDIPLSPYRIRAT	GGDDIPLSLYRIRAT	CDK1 motif 2 - [ST]PxxK	0.6919		-0.6919	CDK1	0.970546	0.0613539	-0.909193		6
FLNB	S-Phospho	1602	2611	3176099	P1603L	GGDDIPLSPYRIRAT	GGDDIPLSLYRIRAT	Cdk5 Kinase	0.4502	0.8246	0.3744	CDK5	0.9385	0.107735	-0.830765		6
FLNB	S-Phospho	1602	2611	3176099	P1603L	GGDDIPLSPYRIRAT	GGDDIPLSLYRIRAT	Erk1 Kinase	0.4923	0.7565	0.2642	MAPK3	0.957533	0.0955462	-0.861986		6
PER2	S-Phospho	665	3110	52581	S662G	GKAESVASLTSQCSY	GKAEGVASLTSQCSY	Casein Kinase 1	0.542		-0.542	CSNK1A1	0.789566	0.157084	-0.632482	1	2
LRRK2	S-Phospho	1444	7124	15785607	R1441G	NIKARASSSPVILVG	NIKAGASSSPVILVG	Akt Kinase	0.6526		-0.6526	AKT1	0.673729	0.0402478	-0.633481	1	1
K5	T-Phospho	24	7157	15420503	P25L	FSTASAITPSVSRTS	FSTASAITLSVSRTS	CDK1 motif 1 - [ST]Px[KR]x	0.543		-0.543	CDK1	0.942675	0.0334822	-0.909193		6
K5	T-Phospho	24	7157	15420503	P25L	FSTASAITPSVSRTS	FSTASAITLSVSRTS	CDK1 motif 2 - [ST]PxxK	0.517		-0.517	CDK1	0.942675	0.0334822	-0.909193		6
K5	T-Phospho	24	7157	15420503	P25L	FSTASAITPSVSRTS	FSTASAITLSVSRTS	Cdk5 Kinase	0.6094		-0.6094	CDK5	0.902591	0.0718256	-0.830765		6
K5	T-Phospho	24	7157	15420503	P25L	FSTASAITPSVSRTS	FSTASAITLSVSRTS	Erk1 Kinase	0.6882		-0.6882	MAPK3	0.906878	0.0448912	-0.861986		6
G6PD	Y-Phospho	401	4120	10851	E398K	VQPNEAVYTKMMTKK	VQPNKAVYTKMMTKK	Src SH2	0.5965		-0.5965	SRC	0.801847	0.110777	-0.69107		580
G6PD	Y-Phospho	401	4120	10851	E398K	VQPNEAVYTKMMTKK	VQPNKAVYTKMMTKK	Src Kinase	0.6744		-0.6744	SRC	0.801847	0.110777	-0.69107		580
PTS	S-Phospho	19	4284	11053	R16C	AQVSRRISFSASHRL	AQVSCRISFSASHRL	PKC mu	0.5852		-0.5852	PRKD1	0.595316	0.107414	-0.487903	1	19	enzymatic activity, induced(Pubmed:10531334)
PTS	S-Phospho	19	4284	11053	R16C	AQVSRRISFSASHRL	AQVSCRISFSASHRL	Calmodulin dependent Kinase 2	0.6117		-0.6117	CAMK2G	0.790075	0.257541	-0.532535	1	19	enzymatic activity, induced(Pubmed:10531334)
G-alpha(s)	T-Phospho	204	1834	10417969	R201S	LLRCRVLTSGIFETK	LLRCSVLTSGIFETK	Calmodulin dependent Kinase 2	0.5723		-0.5723	CAMK2A	0.740918	0.145661	-0.595258		1
SHP-2	S-Phospho	264	1103	22778107	L262R	QECKLLYSRKEGQRQ	QECKLRYSRKEGQRQ	Aurora B		0.8462	0.8462	AURKB	0.0605073	0.853246	0.792739		1
TNNI3	S-Phospho	150	1492	14136	R145W	TLRRVRISADAMMQA	TLWRVRISADAMMQA	Akt Kinase	0.6996		-0.6996	AKT1	0.333489	0.0333456	-0.300143	9	2	molecular association, regulation(Pubmed:20540949; 28018230), protein conformation(Pubmed:20540949), cytoskeletal reorganization(Pubmed:22493448), signaling pathway regulation(Pubmed:22493448)
TNNI3	T-Phospho	78	1492	2885300	P82S	EKGRALSTRCQPLEL	EKGRALSTRCQSLEL	GSK3-improved		0.5838	0.5838	GSK3B	0.131763	0.379296	0.247534		2
TNNI3	T-Phospho	78	1492	2885300	P82S	EKGRALSTRCQPLEL	EKGRALSTRCQSLEL	GSK3 Kinase		0.6639	0.6639	GSK3B	0.131763	0.379296	0.247534		2
PDHA1	S-Phospho	300	1271	3445	R302C	SMSDPGVSYRTREEI	SMSDPGVSYCTREEI	PKC alpha/beta/gamma	0.5993		-0.5993	PRKCB	0.752171	0.122818	-0.629353	41	551	enzymatic activity, inhibited(Pubmed:11092882; 25243911; 7782287)
CTNNB1	S-Phospho	33	454	945	S37A	QQQSYLDSGIHSGAT	QQQSYLDSGIHAGAT	GSK3 Kinase	0.6187		-0.6187	GSK3B	0.448918	0.192648	-0.25627	66	5	activity, induced(Pubmed:12370820), activity, inhibited(Pubmed:17306568), intracellular localization(Pubmed:17018282; 17260019; 18573912; 19060929; 20419129), molecular association, regulation(Pubmed:19667122), phosphorylation(Pubmed:17260019), protein degradation(Pubmed:12000790; 14985333; 19060929; 19061640; 9233789), ubiquitination(Pubmed:15829978; 9233789), cell adhesion, altered(Pubmed:19667…
p53	T-Phospho	211	465	25535001	R213Q	EYLDDRNTFRHSVVV	EYLDDRNTFQHSVVV	PKC alpha/beta/gamma	0.6073		-0.6073	PRKCG	0.567136	0.205183	-0.361953	1		protein degradation(Pubmed:22611192), ubiquitination(Pubmed:22611192), apoptosis, inhibited(Pubmed:22611192), carcinogenesis, induced(Pubmed:22611192), cell cycle regulation(Pubmed:22611192), transcription, inhibited(Pubmed:22611192)
p53	T-Phospho	81	465	1287	P82L	APAPAAPTPAAPAPA	APAPAAPTLAAPAPA	CDK1 motif 1 - [ST]Px[KR]x	0.6033		-0.6033	CDK1	0.945063	0.0358701	-0.909193	9	2	molecular association, regulation(Pubmed:12397361; 12397362; 17906639), protein stabilization(Pubmed:11283254; 27147566), apoptosis, induced(Pubmed:11283254; 27147566), transcription, altered(Pubmed:12397362), transcription, induced(Pubmed:11283254; 17906639)
p53	T-Phospho	81	465	1287	P82L	APAPAAPTPAAPAPA	APAPAAPTLAAPAPA	CDK1 motif 2 - [ST]PxxK	0.5808		-0.5808	CDK1	0.945063	0.0358701	-0.909193	9	2	molecular association, regulation(Pubmed:12397361; 12397362; 17906639), protein stabilization(Pubmed:11283254; 27147566), apoptosis, induced(Pubmed:11283254; 27147566), transcription, altered(Pubmed:12397362), transcription, induced(Pubmed:11283254; 17906639)
p53	T-Phospho	81	465	1287	P82L	APAPAAPTPAAPAPA	APAPAAPTLAAPAPA	Cdk5 Kinase	0.7191		-0.7191	CDK5	0.915524	0.0847593	-0.830765	9	2	molecular association, regulation(Pubmed:12397361; 12397362; 17906639), protein stabilization(Pubmed:11283254; 27147566), apoptosis, induced(Pubmed:11283254; 27147566), transcription, altered(Pubmed:12397362), transcription, induced(Pubmed:11283254; 17906639)
p53	T-Phospho	81	465	1287	P82L	APAPAAPTPAAPAPA	APAPAAPTLAAPAPA	Erk1 Kinase	0.6212		-0.6212	MAPK3	0.908327	0.0463405	-0.861986	9	2	molecular association, regulation(Pubmed:12397361; 12397362; 17906639), protein stabilization(Pubmed:11283254; 27147566), apoptosis, induced(Pubmed:11283254; 27147566), transcription, altered(Pubmed:12397362), transcription, induced(Pubmed:11283254; 17906639)
BRAF	T-Phospho	599	577	2822	K601E	IGDFGLATVKSRWSG	IGDFGLATVESRWSG	PKC alpha/beta/gamma	0.5592		-0.5592	PRKCB	0.508142	0.14378	-0.364362	10		enzymatic activity, induced(Pubmed:11032810; 11293329; 15035987; 15710605; 18451171), molecular association, regulation(Pubmed:15710605), protein conformation(Pubmed:15710605; 26657898), cell differentiation, altered(Pubmed:11032810), cell growth, altered(Pubmed:11032810; 15035987), transcription, altered(Pubmed:11032810; 11293329)
Kit	T-Phospho	801	588	23119572	R796G	AARNILLTHGRITKI	AAGNILLTHGRITKI	Akt Kinase	0.8013		-0.8013	AKT1	0.326212	0.03333	-0.292882		3
RAF1	S-Phospho	252	653	81309	R256S	PSSEGSLSQRQRSTS	PSSEGSLSQRQSSTS	GSK3-improved		0.5887	0.5887	GSK3B	0.117869	0.382876	0.265006		11
RAF1	S-Phospho	252	653	81309	R256S	PSSEGSLSQRQRSTS	PSSEGSLSQRQSSTS	GSK3 Kinase		0.683	0.683	GSK3B	0.117869	0.382876	0.265006		11
CSTB	T-Phospho	9	10035	3072288	G4R	MCGAPSATQPATAET	MCRAPSATQPATAET	Akt Kinase		0.7951	0.7951	AKT1	0.0432349	0.336117	0.292882		1
K9	S-Phospho	166	10184	31082144	R163P	ELNSRLASYLDKVQA	ELNSPLASYLDKVQA	Akt Kinase	0.7376		-0.7376	AKT1	0.658812	0.0214211	-0.637391		4
K9	S-Phospho	166	10184	31082144	R163P	ELNSRLASYLDKVQA	ELNSPLASYLDKVQA	Calmodulin dependent Kinase 2	0.6368		-0.6368	CAMK2A	0.77389	0.136114	-0.637776		4
EDAR	T-Phospho	363	9123	25290202	R358Q	TSRMLSSTYNSEKAV	TSQMLSSTYNSEKAV	Akt Kinase	0.6794		-0.6794	AKT1	0.334669	0.0369457	-0.297723		1
MTUS1	T-Phospho	1204	7803	4945845	Q1201R	AISRQLSTEQAVLQE	AISRRLSTEQAVLQE	Akt Kinase		0.6914	0.6914	AKT1	0.0371343	0.674526	0.637391		24
HNF4 alpha	S-Phospho	378	3687	20510101	M373R	QEMLLGGSPSDAPHA	QERLLGGSPSDAPHA	Akt Kinase		0.8081	0.8081	AKT1	0.0311213	0.328844	0.297723	1
CFTR	S-Phospho	790	3728	2907427	R792G	IHRKTTASTRKVSLA	IHRKTTASTGKVSLA	PKC alpha/beta/gamma	0.377	0.502	0.125	PRKCB	0.806182	0.193391	-0.612791	2		activity, induced(Pubmed:12588899)
CFTR	S-Phospho	768	3728	21029	R766M	LQARRRQSVLNLMTH	LQARRMQSVLNLMTH	Aurora A	0.5007	0.8222	0.3215	AURKA	0.782419	0.1202	-0.662219	14	1	activity, induced(Pubmed:19328185), activity, inhibited(Pubmed:15657296; 19095655; 19419994; 20952391), enzymatic activity, inhibited(Pubmed:14602047), intracellular localization(Pubmed:28242698), molecular association, regulation(Pubmed:14602047; 26888287)
CFTR	S-Phospho	768	3728	21029	R766M	LQARRRQSVLNLMTH	LQARRMQSVLNLMTH	Aurora B	0.4465	0.8433	0.3968	AURKB	0.917079	0.115532	-0.801547	14	1	activity, induced(Pubmed:19328185), activity, inhibited(Pubmed:15657296; 19095655; 19419994; 20952391), enzymatic activity, inhibited(Pubmed:14602047), intracellular localization(Pubmed:28242698), molecular association, regulation(Pubmed:14602047; 26888287)
lamin A/C	S-Phospho	599	5787	30970059	G602S	GQPADKASASGSGAQ	GQPADKASASSSGAQ	Casein Kinase 1	0.5823		-0.5823	CSNK1E	0.153475	0.48881	0.335334		2
RPA40	T-Phospho	282	6453	78824	R279W	VANPRLDTFSREIFR	VANPWLDTFSREIFR	Akt Kinase	0.5781		-0.5781	AKT1	0.666239	0.0288476	-0.637391		14
RPA40	T-Phospho	282	6453	78824	R279W	VANPRLDTFSREIFR	VANPWLDTFSREIFR	Calmodulin dependent Kinase 2	0.6067		-0.6067	CAMK2A	0.785834	0.119713	-0.666122		14
UROD	S-Phospho	61	8877	4712259	P62L	DFFSTCRSPEACCEL	DFFSTCRSLEACCEL	CDK1 motif 1 - [ST]Px[KR]x	0.5137		-0.5137	CDK1	0.93381	0.0246172	-0.909193		6
UROD	S-Phospho	61	8877	4712259	P62L	DFFSTCRSPEACCEL	DFFSTCRSLEACCEL	CDK1 motif 2 - [ST]PxxK	0.4861		-0.4861	CDK1	0.93381	0.0246172	-0.909193		6
UROD	S-Phospho	61	8877	4712259	P62L	DFFSTCRSPEACCEL	DFFSTCRSLEACCEL	Cdk5 Kinase	0.6975		-0.6975	CDK5	0.896728	0.0659629	-0.830765		6
UROD	S-Phospho	61	8877	4712259	P62L	DFFSTCRSPEACCEL	DFFSTCRSLEACCEL	Erk1 Kinase	0.7523		-0.7523	MAPK3	0.886642	0.0246554	-0.861986		6
MYH7	S-Phospho	879	15387	46626	Q882E	ELEEKMVSLLQEKND	ELEEKMVSLLEEKND	Casein Kinase 2		0.5876	0.5876	CSNK2A2	0.163894	0.611407	0.447512		2
CPS1	S-Phospho	1261	15727	23095875	R1262Q	IECNLRASRSFPFVS	IECNLRASQSFPFVS	ATM Kinase		0.5925	0.5925	ATM	0.0379499	0.950988	0.913038		1
MYBPC3	T-Phospho	274	12931	7613300	R272C	LLSAFRRTSLAGGGR	LLSAFCRTSLAGGGR	Aurora A	0.6565		-0.6565	AURKA	0.805792	0.143574	-0.662219		2
MYBPC3	T-Phospho	274	12931	7613300	R272C	LLSAFRRTSLAGGGR	LLSAFCRTSLAGGGR	Aurora B	0.7174		-0.7174	AURKB	0.871269	0.0697215	-0.801547		2
MYBPC3	T-Phospho	274	12931	7613300	R272C	LLSAFRRTSLAGGGR	LLSAFCRTSLAGGGR	PKC delta	0.5486		-0.5486	PRKCD	0.524525	0.188346	-0.33618		2
GCDH	S-Phospho	255	19844	27449664	R257W	PRIQGKFSLRASATG	PRIQGKFSLWASATG	PKC alpha/beta/gamma	0.485	0.61	0.125	PRKCG	0.574189	0.212236	-0.361953		1
VHL	T-Phospho	105	16461	23072362	R107G	YPTLPPGTGRRIHSY	YPTLPPGTGGRIHSY	PKC alpha/beta/gamma	0.5693		-0.5693	PRKCG	0.481787	0.142456	-0.339331	1	2
PROKR2	S-Phospho	362	3642176	11092806	R357W	SQRGSKSSADLDLRT	SQWGSKSSADLDLRT	Akt Kinase	0.6713		-0.6713	AKT1	0.340903	0.0407598	-0.300143		1
SLC22A5	S-Phospho	474	3754889	5202819	R471C	STASRLGSILSPYFV	STASCLGSILSPYFV	Akt Kinase	0.5326	0.8087	0.2761	AKT1	0.670646	0.0332549	-0.637391		1
SLC22A5	S-Phospho	474	3754889	5202819	R471C	STASRLGSILSPYFV	STASCLGSILSPYFV	Calmodulin dependent Kinase 2	0.6432		-0.6432	CAMK2G	0.720625	0.18809	-0.532535		1
TUBB	T-Phospho	221	2690	5860575	Y222F	TLKLTTPTYGDLNHL	TLKLTTPTFGDLNHL	PDK1 Binding	1.0063	1.0063	0	PDK1	0.129141	0.331683	0.202542		100
TPM3	T-Phospho	238	3005	36835567	E241K	DKLKEAETRAEFAER	DKLKEAETRAKFAER	Casein Kinase 2	0.5879		-0.5879	CSNK2A2	0.588048	0.140535	-0.447512		3
IARS	Y-Phospho	434	6936	38597	P437L	LRNNDLCYWVPELVR	LRNNDLCYWVLELVR	Abl SH2	0.6454		-0.6454	ABL2	0.377976	0.1099	-0.268075		2
ACTB	S-Phospho	199	4107	72232	R196C	ILTERGYSFTTTAER	ILTECGYSFTTTAER	Akt Kinase		0.8208	0.8208	AKT1	0.671154	0.0337622	-0.637391		28
ACTB	S-Phospho	199	4107	72232	R196C	ILTERGYSFTTTAER	ILTECGYSFTTTAER	Calmodulin dependent Kinase 2	0.5128		-0.5128	CAMK2A	0.761087	0.0949654	-0.666122		28
DUSP6	S-Phospho	178	1348	51389784	S182F	RISSDSSSDIESDLD	RISSDSSSDIEFDLD	GSK3-improved	0.5382		-0.5382	GSK3B	0.445268	0.174437	-0.270831		1
SHP-2	T-Phospho	59	1103	23144284	D61Y	THIKIQNTGDYYDLY	THIKIQNTGYYYDLY	Calmodulin dependent Kinase 2	0.5428	0.6432	0.1004	CAMK2A	0.225197	0.0764828	-0.148714		3
TNNI3	S-Phospho	150	1492	14136	R145G	TLRRVRISADAMMQA	TLGRVRISADAMMQA	Akt Kinase	0.6996		-0.6996	AKT1	0.333489	0.0406072	-0.292882	9	2	molecular association, regulation(Pubmed:20540949; 28018230), protein conformation(Pubmed:20540949), cytoskeletal reorganization(Pubmed:22493448), signaling pathway regulation(Pubmed:22493448)
PDHA1	S-Phospho	293	1271	8935	R288H	TYRYHGHSMSDPGVS	TYHYHGHSMSDPGVS	Akt Kinase	0.6022	0.7859	0.1837	AKT1	0.326457	0.0287345	-0.297723	72	780	activity, induced(Pubmed:27856638), enzymatic activity, inhibited(Pubmed:11092882; 17474719; 25243911; 7782287), cell growth, induced(Pubmed:27498883)
p53	S-Phospho	215	465	18539	R213Q	DRNTFRHSVVVPYEP	DRNTFQHSVVVPYEP	Aurora A	0.6015		-0.6015	AURKA	0.835272	0.173053	-0.662219	6		activity, inhibited(Pubmed:15469940; 20847049), molecular association, regulation(Pubmed:27496712), protein conformation(Pubmed:20847049), protein degradation(Pubmed:22611192), protein stabilization(Pubmed:20847049), ubiquitination(Pubmed:22611192), apoptosis, inhibited(Pubmed:22611192), carcinogenesis, induced(Pubmed:22611192), cell cycle regulation(Pubmed:22611192), cell growth, altered(Pubmed:…
p53	S-Phospho	215	465	18539	R213Q	DRNTFRHSVVVPYEP	DRNTFQHSVVVPYEP	Aurora B	0.6237		-0.6237	AURKB	0.858871	0.0573242	-0.801547	6		activity, inhibited(Pubmed:15469940; 20847049), molecular association, regulation(Pubmed:27496712), protein conformation(Pubmed:20847049), protein degradation(Pubmed:22611192), protein stabilization(Pubmed:20847049), ubiquitination(Pubmed:22611192), apoptosis, inhibited(Pubmed:22611192), carcinogenesis, induced(Pubmed:22611192), cell cycle regulation(Pubmed:22611192), cell growth, altered(Pubmed:…
BRAF	S-Phospho	467	577	7821639	G469R	GQRIGSGSFGTVYKG	GQRIGSGSFRTVYKG	PKC alpha/beta/gamma	0.5955	0.4705	-0.125	PRKCG	0.27415	0.613481	0.339331	1	5
BRAF	T-Phospho	599	577	2822	K601Q	IGDFGLATVKSRWSG	IGDFGLATVQSRWSG	PKC alpha/beta/gamma	0.5592		-0.5592	PRKCB	0.508142	0.127218	-0.380924	10		enzymatic activity, induced(Pubmed:11032810; 11293329; 15035987; 15710605; 18451171), molecular association, regulation(Pubmed:15710605), protein conformation(Pubmed:15710605; 26657898), cell differentiation, altered(Pubmed:11032810), cell growth, altered(Pubmed:11032810; 15035987), transcription, altered(Pubmed:11032810; 11293329)
RAF1	T-Phospho	260	653	4169615	P261S	QRQRSTSTPNVHMVS	QRQRSTSTSNVHMVS	CDK1 motif 1 - [ST]Px[KR]x	0.5795		-0.5795	CDK1	0.934128	0.0249355	-0.909193	1	28
RAF1	T-Phospho	260	653	4169615	P261S	QRQRSTSTPNVHMVS	QRQRSTSTSNVHMVS	CDK1 motif 2 - [ST]PxxK	0.5556		-0.5556	CDK1	0.934128	0.0249355	-0.909193	1	28
RAF1	T-Phospho	260	653	4169615	P261S	QRQRSTSTPNVHMVS	QRQRSTSTSNVHMVS	Cdk5 Kinase	0.5322		-0.5322	CDK5	0.885367	0.047562	-0.837805	1	28
RAF1	T-Phospho	260	653	4169615	P261S	QRQRSTSTPNVHMVS	QRQRSTSTSNVHMVS	Erk1 Kinase	0.7299		-0.7299	MAPK3	0.893453	0.0383897	-0.855063	1	28
RAF1	S-Phospho	494	653	4293	T491R	FGLATVKSRWSGSQQ	FGLARVKSRWSGSQQ	PKC mu		0.5852	0.5852	PRKD1	0.389485	0.862603	0.473118	5		enzymatic activity, induced(Pubmed:11447113; 12551923; 12865432)
RAF1	S-Phospho	494	653	4293	T491R	FGLATVKSRWSGSQQ	FGLARVKSRWSGSQQ	Calmodulin dependent Kinase 2		0.6687	0.6687	CAMK2G	0.217137	0.714169	0.497032	5		enzymatic activity, induced(Pubmed:11447113; 12551923; 12865432)
Ret	S-Phospho	904	654	23138516	K907E	RDVYEEDSYVKRSQG	RDVYEEDSYVERSQG	Casein Kinase 2	0.6403	0.5394	-0.1009	CSNK2B	0.210152	0.440987	0.230835		5
TRPV4	S-Phospho	319	8439	25315176	R316H	ADMRRQDSRGNTVLH	ADMRHQDSRGNTVLH	AMP Kinase	0.591	0.6871	0.0961	PRKAA2	0.37845	0.179341	-0.199109		1
TRPV4	S-Phospho	319	8439	25315176	R316H	ADMRRQDSRGNTVLH	ADMRHQDSRGNTVLH	Calmodulin dependent Kinase 2	0.6343		-0.6343	CAMK2G	0.72493	0.192396	-0.532535		1
TDP-43	S-Phospho	333	10272	54023700	G335D	AQAALQSSWGMMGML	AQAALQSSWDMMGML	Calmodulin dependent Kinase 2		0.5886	0.5886	CAMK2A	0.115675	0.2458	0.130125	1	1
fumarase	T-Phospho	236	7200	49156100	R233H	IKIGRTHTQDAVPLT	IKIGHTHTQDAVPLT	PKC mu	0.5904	0.5904	0	PRKD1	0.570018	0.0821152	-0.487903	1		molecular association, regulation(Pubmed:26237645)
fumarase	T-Phospho	236	7200	49156100	R233H	IKIGRTHTQDAVPLT	IKIGHTHTQDAVPLT	Akt Kinase	0.6905		-0.6905	AKT1	0.670815	0.0334234	-0.637391	1		molecular association, regulation(Pubmed:26237645)
fumarase	T-Phospho	236	7200	49156100	R233H	IKIGRTHTQDAVPLT	IKIGHTHTQDAVPLT	AMP Kinase	0.6746	0.7708	0.0962	PRKAA2	0.392603	0.193494	-0.199109	1		molecular association, regulation(Pubmed:26237645)
G6PI	Y-Phospho	17	7318	1914402	H20P	FQKLQQWYREHRSEL	FQKLQQWYREPRSEL	Abl SH2		0.5344	0.5344	ABL1	0.0517428	0.896903	0.84516		48
PROSC	S-Phospho	244	8070	59093	R241Q	STNVRIGSTIFGERD	STNVQIGSTIFGERD	Calmodulin dependent Kinase 2	0.6627		-0.6627	CAMK2A	0.749579	0.125976	-0.623603		43
CHSY1	S-Phospho	541	8168	31825707	P539R	INILIPLSGRFDMFV	INILIRLSGRFDMFV	Aurora B		0.5614	0.5614	AURKB	0.0438657	0.845413	0.801547		1
ANK2	S-Phospho	3909	8302	1677719	R3906W	KIIRRYVSSEGTEKE	KIIRWYVSSEGTEKE	Akt Kinase	0.7754		-0.7754	AKT1	0.666242	0.0288502	-0.637391		45
ANK2	S-Phospho	3909	8302	1677719	R3906W	KIIRRYVSSEGTEKE	KIIRWYVSSEGTEKE	Calmodulin dependent Kinase 2	0.6638		-0.6638	CAMK2G	0.74519	0.212656	-0.532535		45
BBS1	T-Phospho	392	9381	25284169	M390R	DNTLIMTTRGGGLII	DNTLIRTTRGGGLII	Aurora B		0.5956	0.5956	AURKB	0.0413481	0.842895	0.801547		2
AID	T-Phospho	27	9504	57379	R24W	WAKGRRETYLCYVVK	WAKGWRETYLCYVVK	Akt Kinase	0.6688		-0.6688	AKT1	0.664753	0.0273617	-0.637391	5	2	enzymatic activity, induced(Pubmed:16251902; 16387847), enzymatic activity, inhibited(Pubmed:21659520), molecular association, regulation(Pubmed:16251902), chromatin organization, altered(Pubmed:17911613)
AID	T-Phospho	27	9504	57379	R24W	WAKGRRETYLCYVVK	WAKGWRETYLCYVVK	Calmodulin dependent Kinase 2	0.6352		-0.6352	CAMK2G	0.712712	0.180177	-0.532535	5	2	enzymatic activity, induced(Pubmed:16251902; 16387847), enzymatic activity, inhibited(Pubmed:21659520), molecular association, regulation(Pubmed:16251902), chromatin organization, altered(Pubmed:17911613)
CaR	S-Phospho	900	3625	23090313	R898Q	NVSRKRSSSLGGSTG	NVSRKQSSSLGGSTG	Aurora A	0.4976	0.7806	0.283	AURKA	0.80197	0.139752	-0.662219		1
CaR	S-Phospho	900	3625	23090313	R898Q	NVSRKRSSSLGGSTG	NVSRKQSSSLGGSTG	Aurora B	0.5339	0.8488	0.3149	AURKB	0.89233	0.0907828	-0.801547		1
calsequestrin 2	S-Phospho	36	5138	27573122	R33Q	DGKDRVVSLSEKNFK	DGKDQVVSLSEKNFK	Akt Kinase	0.5676		-0.5676	AKT1	0.672887	0.0354955	-0.637391		2
calsequestrin 2	S-Phospho	36	5138	27573122	R33Q	DGKDRVVSLSEKNFK	DGKDQVVSLSEKNFK	Calmodulin dependent Kinase 2	0.5276		-0.5276	CAMK2G	0.725779	0.228747	-0.497032		2
lamin A/C	T-Phospho	64	5787	18011423	L59R	AGLRLRITESEEVVS	AGRRLRITESEEVVS	Akt Kinase		0.7834	0.7834	AKT1	0.0530654	0.341106	0.288041		2
RPA40	S-Phospho	284	6453	5200257	R279Q	NPRLDTFSREIFRNE	NPQLDTFSREIFRNE	Akt Kinase	0.7916		-0.7916	AKT1	0.324449	0.026726	-0.297723		3
RPA40	T-Phospho	282	6453	78824	R279Q	VANPRLDTFSREIFR	VANPQLDTFSREIFR	Akt Kinase	0.5781		-0.5781	AKT1	0.666239	0.0288476	-0.637391		14
RPA40	T-Phospho	282	6453	78824	R279Q	VANPRLDTFSREIFR	VANPQLDTFSREIFR	Calmodulin dependent Kinase 2	0.6067		-0.6067	CAMK2A	0.785834	0.162231	-0.623603		14
GJB1	S-Phospho	233	4989	12681	R230C	NPPSRKGSGFGHRLS	NPPSCKGSGFGHRLS	Akt Kinase	0.7322		-0.7322	AKT1	0.669101	0.0317099	-0.637391	1	6
TF	T-Phospho	476	12714	23152147	A477P	CHTAVGRTAGWNIPM	CHTAVGRTPGWNIPM	CDK1 motif 1 - [ST]Px[KR]x		0.7097	0.7097	CDK1	0.0206972	0.92989	0.909193		7
TF	T-Phospho	476	12714	23152147	A477P	CHTAVGRTAGWNIPM	CHTAVGRTPGWNIPM	CDK1 motif 2 - [ST]PxxK		0.6932	0.6932	CDK1	0.0206972	0.92989	0.909193		7
TF	T-Phospho	476	12714	23152147	A477P	CHTAVGRTAGWNIPM	CHTAVGRTPGWNIPM	Cdk5 Kinase		0.6975	0.6975	CDK5	0.0330218	0.870827	0.837805		7
TF	T-Phospho	476	12714	23152147	A477P	CHTAVGRTAGWNIPM	CHTAVGRTPGWNIPM	Erk1 Kinase		0.7134	0.7134	MAPK3	0.02841	0.890396	0.861986		7
TGIF	S-Phospho	294	13216	10941851	S291F	PKPSSPGSVLARPSV	PKPSFPGSVLARPSV	Casein Kinase 1	0.5377		-0.5377	CSNK1A1	0.743475	0.110993	-0.632482		1
IL2RG	T-Phospho	292	13228	14160255	L293Q	RTMPRIPTLKNLEDL	RTMPRIPTQKNLEDL	ATM Kinase		0.6213	0.6213	ATM	0.025248	0.938286	0.913038		11
GARS	T-Phospho	552	13250	18009939	D554N	EGKTFQLTKDMINVK	EGKTFQLTKNMINVK	Calmodulin dependent Kinase 2	0.5405	0.6409	0.1004	CAMK2A	0.234141	0.0854272	-0.148714		1
CHST6	S-Phospho	169	13274	23093919	R166P	REACRSYSHVVLKEV	REACPSYSHVVLKEV	Akt Kinase	0.7014		-0.7014	AKT1	0.670421	0.0330296	-0.637391		2
CHST6	S-Phospho	169	13274	23093919	R166P	REACRSYSHVVLKEV	REACPSYSHVVLKEV	Aurora B	0.8342		-0.8342	AURKB	0.142827	0.0691202	-0.0737069		2
GLUT1	S-Phospho	226	13500	10827363	R223W	NEENRAKSVLKKLRG	NEENWAKSVLKKLRG	Calmodulin dependent Kinase 2	0.4744	0.6434	0.169	CAMK2A	0.757528	0.0914066	-0.666122	1	7	activity, induced(Pubmed:25982116)
GLUT1	S-Phospho	226	13500	10827363	R223W	NEENRAKSVLKKLRG	NEENWAKSVLKKLRG	Akt Kinase	0.7758		-0.7758	AKT1	0.660313	0.022922	-0.637391	1	7	activity, induced(Pubmed:25982116)
NDST1	S-Phospho	712	19034	25301813	R709Q	NPADRAYSWYQHQRA	NPADQAYSWYQHQRA	Akt Kinase	0.5951		-0.5951	AKT1	0.659593	0.0222013	-0.637391		1
STRA6	S-Phospho	89	20629	55378958	P90L	RGRPGLPSPVDFLAG	RGRPGLPSLVDFLAG	GSK3 Kinase	0.6663		-0.6663	GSK3B	0.528088	0.123977	-0.404111		1
STRA6	S-Phospho	89	20629	55378958	P90L	RGRPGLPSPVDFLAG	RGRPGLPSLVDFLAG	CDK1 motif 1 - [ST]Px[KR]x	0.8518		-0.8518	CDK1	0.939728	0.0305353	-0.909193		1
STRA6	S-Phospho	89	20629	55378958	P90L	RGRPGLPSPVDFLAG	RGRPGLPSLVDFLAG	CDK1 motif 2 - [ST]PxxK	0.8434		-0.8434	CDK1	0.939728	0.0305353	-0.909193		1
STRA6	S-Phospho	89	20629	55378958	P90L	RGRPGLPSPVDFLAG	RGRPGLPSLVDFLAG	Cdk5 Kinase	0.7248		-0.7248	CDK5	0.901474	0.0707089	-0.830765		1
STRA6	S-Phospho	89	20629	55378958	P90L	RGRPGLPSPVDFLAG	RGRPGLPSLVDFLAG	Erk1 Kinase	0.4816	0.7459	0.2643	MAPK3	0.913831	0.0518442	-0.861986		1
IKBKAP	T-Phospho	699	19978	25295921	R696P	ERGSRIVTVVPQDTK	ERGSPIVTVVPQDTK	Akt Kinase	0.6739		-0.6739	AKT1	0.66526	0.0278689	-0.637391		1
IKBKAP	T-Phospho	699	19978	25295921	R696P	ERGSRIVTVVPQDTK	ERGSPIVTVVPQDTK	Calmodulin dependent Kinase 2	0.6548		-0.6548	CAMK2A	0.773069	0.135293	-0.637776		1
CDON	S-Phospho	945	24814	25286832	S940R	DLSTPPNSLGSGGNV	DLRTPPNSLGSGGNV	Akt Kinase		0.7223	0.7223	AKT1	0.0422311	0.332692	0.290461		1
NCCT	T-Phospho	85	16554	4709858	R83W	EPRKVRPTLADLHSF	EPRKVWPTLADLHSF	Aurora A	0.5854		-0.5854	AURKA	0.812807	0.150588	-0.662219		2
NCCT	T-Phospho	85	16554	4709858	R83W	EPRKVRPTLADLHSF	EPRKVWPTLADLHSF	Aurora B	0.7152		-0.7152	AURKB	0.859777	0.05823	-0.801547		2
ABCC2	S-Phospho	1153	18172	27573001	R1150H	RQLRRLDSVTRSPIY	RQLRHLDSVTRSPIY	Calmodulin dependent Kinase 2	0.6026		-0.6026	CAMK2G	0.722954	0.19042	-0.532535		2
ABCC2	S-Phospho	1153	18172	27573001	R1150H	RQLRRLDSVTRSPIY	RQLRHLDSVTRSPIY	Akt Kinase	0.5166	0.7439	0.2273	AKT1	0.684789	0.0473977	-0.637391		2
COCH	T-Phospho	122	21917	23095017	W117R	SRWSASFTVTKGKSS	SRRSASFTVTKGKSS	Akt Kinase	0.7909	0.6171	-0.1738	AKT1	0.0478152	0.347959	0.300143		1
COCH	S-Phospho	120	21917	1855789	W117R	MLSRWSASFTVTKGK	MLSRRSASFTVTKGK	Calmodulin dependent Kinase 2		0.5399	0.5399	CAMK2A	0.104265	0.770386	0.666122		1
COCH	S-Phospho	120	21917	1855789	W117R	MLSRWSASFTVTKGK	MLSRRSASFTVTKGK	PKC delta	0.5186		-0.5186	PRKCD	0.197474	0.446183	0.248709		1
K12	S-Phospho	138	2820689	23117153	R135I	NLNDRLASYLDKVRA	NLNDILASYLDKVRA	Calmodulin dependent Kinase 2	0.6432		-0.6432	CAMK2G	0.732715	0.20018	-0.532535		6
K12	S-Phospho	138	2820689	23117153	R135G	NLNDRLASYLDKVRA	NLNDGLASYLDKVRA	Calmodulin dependent Kinase 2	0.6432		-0.6432	CAMK2G	0.732715	0.20018	-0.532535		6
RS1	S-Phospho	105	3066971	15446754	R102W	ANKARLNSQGFGCAW	ANKAWLNSQGFGCAW	Akt Kinase	0.6999		-0.6999	AKT1	0.667916	0.0305242	-0.637391		1
SLC22A5	S-Phospho	470	3754889	5202814	T468R	VGVSSTASRLGSILS	VGVSSRASRLGSILS	Aurora A		0.7325	0.7325	AURKA	0.170448	0.832667	0.662219		1
NOTCH3	S-Phospho	135	3724838	34355424	R133C	CAHGARCSVGPDGRF	CAHGACCSVGPDGRF	Aurora B	0.5274	0.8931	0.3657	AURKB	0.864254	0.0627066	-0.801547		1
SLC13A5	S-Phospho	430	5156844	25311338	S427L	GSEASGLSVWMGKQM	GSEALGLSVWMGKQM	Casein Kinase 1	0.5028		-0.5028	CSNK1A1	0.768404	0.135922	-0.632482		1
neurogenin 3	T-Phospho	112	14556387	23254165	R107S	ALRGVLPTFPDDAKL	ALSGVLPTFPDDAKL	Akt Kinase	0.6388	0.8045	0.1657	AKT1	0.335834	0.0453727	-0.290461		1
SLC20A2	S-Phospho	385	6860	4716972	R382Q	RLLRRNNSYTCYTAA	RLLRQNNSYTCYTAA	Akt Kinase	0.6427		-0.6427	AKT1	0.67737	0.0399789	-0.637391		57
SLC20A2	S-Phospho	385	6860	4716972	R382Q	RLLRRNNSYTCYTAA	RLLRQNNSYTCYTAA	Calmodulin dependent Kinase 2	0.5478		-0.5478	CAMK2A	0.777788	0.154185	-0.623603		57
ACTG1	S-Phospho	239	6988	3186262	E241K	SSSSLEKSYELPDGQ	SSSSLEKSYKLPDGQ	PKC alpha/beta/gamma		0.5511	0.5511	PRKCB	0.139955	0.504317	0.364362		26
LRRK2	S-Phospho	1443	7124	15785605	R1441C	FNIKARASSSPVILV	FNIKACASSSPVILV	Aurora B	0.8783		-0.8783	AURKB	0.867363	0.065816	-0.801547	1	1
ACTB	T-Phospho	201	4107	9425170	R196H	TERGYSFTTTAEREI	TEHGYSFTTTAEREI	Akt Kinase	0.6684		-0.6684	AKT1	0.339079	0.041356	-0.297723		7
LDH-B	T-Phospho	323	4112	36840120	W325R	QLKKSADTLWDIQKD	QLKKSADTLRDIQKD	PKC alpha/beta/gamma	0.6045	0.4795	-0.125	PRKCG	0.254981	0.616935	0.361953		1
BICD2	S-Phospho	510	4193	23086429	K508T	EKELKKVSDVAGETQ	EKELKTVSDVAGETQ	Aurora A	0.8277		-0.8277	AURKA	0.335434	0.133889	-0.201545		1
LBR	T-Phospho	118	4319	3196548	P119L	REVEVKLTPLILKPF	REVEVKLTLLILKPF	CDK1 motif 1 - [ST]Px[KR]x	0.7749		-0.7749	CDK1	0.938486	0.0292938	-0.909193		19
LBR	T-Phospho	118	4319	3196548	P119L	REVEVKLTPLILKPF	REVEVKLTLLILKPF	CDK1 motif 2 - [ST]PxxK	0.7621		-0.7621	CDK1	0.938486	0.0292938	-0.909193		19
LBR	T-Phospho	118	4319	3196548	P119L	REVEVKLTPLILKPF	REVEVKLTLLILKPF	Cdk5 Kinase	0.677		-0.677	CDK5	0.884811	0.0540456	-0.830765		19
LBR	T-Phospho	118	4319	3196548	P119L	REVEVKLTPLILKPF	REVEVKLTLLILKPF	Erk1 Kinase	0.6049		-0.6049	MAPK3	0.893842	0.0318556	-0.861986		19
SQSTM1	T-Phospho	430	4472	23148250	G425R	DIGAALDTIQYSKHP	DIRAALDTIQYSKHP	Akt Kinase		0.6882	0.6882	AKT1	0.0331809	0.326063	0.292882		1
PKAR1A	S-Phospho	77	4729	49083	R74C	KAGTRTDSREDEISP	KAGTCTDSREDEISP	Akt Kinase	0.6932		-0.6932	AKT1	0.673364	0.0359731	-0.637391	1	67	molecular association, regulation(Pubmed:23942052)
TNNI3	T-Phospho	143	1492	14058	R141Q	RGKFKRPTLRRVRIS	RGKFKQPTLRRVRIS	Aurora A	0.5661		-0.5661	AURKA	0.781416	0.119198	-0.662219	26	3	activity, induced(Pubmed:12923217; 17010989), activity, inhibited(Pubmed:16236710; 19426736; 24116014), molecular association, regulation(Pubmed:12044157; 18986304), phosphorylation(Pubmed:15774859), protein conformation(Pubmed:12923217; 18986304), cytoskeletal reorganization(Pubmed:12923217; 15774859; 18550549)
TNNI3	T-Phospho	143	1492	14058	R141Q	RGKFKRPTLRRVRIS	RGKFKQPTLRRVRIS	Aurora B	0.5431	0.858	0.3149	AURKB	0.904985	0.103437	-0.801547	26	3	activity, induced(Pubmed:12923217; 17010989), activity, inhibited(Pubmed:16236710; 19426736; 24116014), molecular association, regulation(Pubmed:12044157; 18986304), phosphorylation(Pubmed:15774859), protein conformation(Pubmed:12923217; 18986304), cytoskeletal reorganization(Pubmed:12923217; 15774859; 18550549)
Rb	T-Phospho	356	452	3054	R358Q	DSFETQRTPRKSNLD	DSFETQRTPQKSNLD	PKC alpha/beta/gamma	0.541		-0.541	PRKCG	0.646386	0.284433	-0.361953	12	53	molecular association, regulation(Pubmed:10207050; 20223825), carcinogenesis, induced(Pubmed:26265441)
CTNNB1	S-Phospho	33	454	945	S37C	QQQSYLDSGIHSGAT	QQQSYLDSGIHCGAT	GSK3 Kinase	0.6187		-0.6187	GSK3B	0.448918	0.175175	-0.273743	66	5	activity, induced(Pubmed:12370820), activity, inhibited(Pubmed:17306568), intracellular localization(Pubmed:17018282; 17260019; 18573912; 19060929; 20419129), molecular association, regulation(Pubmed:19667122), phosphorylation(Pubmed:17260019), protein degradation(Pubmed:12000790; 14985333; 19060929; 19061640; 9233789), ubiquitination(Pubmed:15829978; 9233789), cell adhesion, altered(Pubmed:19667…
CTNNB1	S-Phospho	33	454	945	S37F	QQQSYLDSGIHSGAT	QQQSYLDSGIHFGAT	GSK3 Kinase	0.6187		-0.6187	GSK3B	0.448918	0.178087	-0.270831	66	5	activity, induced(Pubmed:12370820), activity, inhibited(Pubmed:17306568), intracellular localization(Pubmed:17018282; 17260019; 18573912; 19060929; 20419129), molecular association, regulation(Pubmed:19667122), phosphorylation(Pubmed:17260019), protein degradation(Pubmed:12000790; 14985333; 19060929; 19061640; 9233789), ubiquitination(Pubmed:15829978; 9233789), cell adhesion, altered(Pubmed:19667…
BRAF	S-Phospho	467	577	7821639	R462I	GQRIGSGSFGTVYKG	GQIIGSGSFGTVYKG	Akt Kinase	0.5724	0.7689	0.1965	AKT1	0.343895	0.0485921	-0.295302	1	5
BRAF	T-Phospho	599	577	2822	L597R	IGDFGLATVKSRWSG	IGDFGRATVKSRWSG	Aurora B		0.808	0.808	AURKB	0.0726014	0.86534	0.792739	10		enzymatic activity, induced(Pubmed:11032810; 11293329; 15035987; 15710605; 18451171), molecular association, regulation(Pubmed:15710605), protein conformation(Pubmed:15710605; 26657898), cell differentiation, altered(Pubmed:11032810), cell growth, altered(Pubmed:11032810; 15035987), transcription, altered(Pubmed:11032810; 11293329)
Met	T-Phospho	1096	620	23125390	H1094R	FGCVYHGTLLDNDGK	FGCVYRGTLLDNDGK	Aurora A		0.7337	0.7337	AURKA	0.145654	0.807872	0.662219		3
RSK2	S-Phospho	386	655	8903	R383W	HQLFRGFSFVAITSD	HQLFWGFSFVAITSD	Akt Kinase	0.6818		-0.6818	AKT1	0.669739	0.0323479	-0.637391	11	77	enzymatic activity, induced(Pubmed:10480933; 10856237), molecular association, regulation(Pubmed:10856237), phosphorylation(Pubmed:10856237)
RSK2	S-Phospho	386	655	8903	R383W	HQLFRGFSFVAITSD	HQLFWGFSFVAITSD	Calmodulin dependent Kinase 2	0.503	0.672	0.169	CAMK2G	0.734329	0.201795	-0.532535	11	77	enzymatic activity, induced(Pubmed:10480933; 10856237), molecular association, regulation(Pubmed:10856237), phosphorylation(Pubmed:10856237)
TRPV4	S-Phospho	319	8439	25315176	R316C	ADMRRQDSRGNTVLH	ADMRCQDSRGNTVLH	AMP Kinase	0.591	0.7932	0.2022	PRKAA2	0.37845	0.179341	-0.199109		1
TRPV4	S-Phospho	319	8439	25315176	R316C	ADMRRQDSRGNTVLH	ADMRCQDSRGNTVLH	Calmodulin dependent Kinase 2	0.6343		-0.6343	CAMK2G	0.72493	0.192396	-0.532535		1
WFS1	S-Phospho	631	10126	14703191	R629W	VKSLTRSSMVKLILV	VKSLTWSSMVKLILV	Aurora A	0.6039		-0.6039	AURKA	0.770477	0.108258	-0.662219		1
WFS1	S-Phospho	631	10126	14703191	R629W	VKSLTRSSMVKLILV	VKSLTWSSMVKLILV	PKC delta	0.5644		-0.5644	PRKCD	0.469211	0.133031	-0.33618		1
WFS1	S-Phospho	631	10126	14703191	R629W	VKSLTRSSMVKLILV	VKSLTWSSMVKLILV	Aurora B	0.6631		-0.6631	AURKB	0.865821	0.0642734	-0.801547		1
ELAC2	S-Phospho	213	14917	3210625	R211Q	RLSPERSSDSESNEN	RLSPEQSSDSESNEN	Aurora A	0.7383		-0.7383	AURKA	0.770164	0.107945	-0.662219		9
ELAC2	S-Phospho	213	14917	3210625	R211Q	RLSPERSSDSESNEN	RLSPEQSSDSESNEN	Aurora B	0.7726		-0.7726	AURKB	0.879212	0.0776643	-0.801547		9
K16	S-Phospho	130	10853	12267063	R127C	NLNDRLASYLDKVRA	NLNDCLASYLDKVRA	Calmodulin dependent Kinase 2	0.6432		-0.6432	CAMK2G	0.732715	0.20018	-0.532535		8
2018-09-09	S-Phospho	111	8100	4746881	R106W	VSRRTELSIDISSKQ	VSWRTELSIDISSKQ	Akt Kinase	0.7073		-0.7073	AKT1	0.335729	0.0355856	-0.300143		7
atlastin	S-Phospho	414	8321	25283692	R415Q	KMGGEEFSRRYLQQL	KMGGEEFSQRYLQQL	ATM Kinase		0.6265	0.6265	ATM	0.0259752	0.939013	0.913038		1
atlastin	S-Phospho	414	8321	25283692	R415Q	KMGGEEFSRRYLQQL	KMGGEEFSQRYLQQL	DNA PK		0.6551	0.6551	PRKDC	0.0664795	0.899056	0.832576		1
DPYD	S-Phospho	32	9253	25289783	C29R	HATLCSTSAKKLDKK	HATLRSTSAKKLDKK	Akt Kinase		0.7527	0.7527	AKT1	0.0398658	0.677257	0.637391		1
AQP2	S-Phospho	256	3616	8680	E258K	REVRRRQSVELHSPQ	REVRRRQSVKLHSPQ	PKC alpha/beta/gamma	0.5955	0.4656	-0.1299	PRKCB	0.220079	0.584442	0.364362	68	7	activity, induced(Pubmed:19144687), intracellular localization(Pubmed:10710543; 11067864; 11076974; 12194985; 12897058; 14519593; 15010357; 15625084; 16120822; 16303856; 16641094; 17940053; 18042467; 18434387; 18664568; 19144687; 19209902; 21148409; 23559583; 24876223; 26714855), molecular association, regulation(Pubmed:10653816; 11076974; 17940053; 19209902; 19966308; 26645691; 28710278; 2914519…
FGA	S-Phospho	542	5058	43878	E545V	PMLGEFVSETESRGS	PMLGEFVSETVSRGS	Casein Kinase 2	0.6031		-0.6031	CSNK2B	0.388439	0.157605	-0.230835	1	2
lamin A/C	T-Phospho	27	5787	6008328	R25P	PLSPTRITRLQEKED	PLSPTPITRLQEKED	Aurora A	0.7924		-0.7924	AURKA	0.799631	0.137412	-0.662219		3
lamin A/C	T-Phospho	27	5787	6008328	R25P	PLSPTRITRLQEKED	PLSPTPITRLQEKED	Aurora B	0.7335		-0.7335	AURKB	0.863688	0.062141	-0.801547		3
lamin A/C	S-Phospho	303	5787	3253289	R298C	RIRIDSLSAQLSQLQ	RICIDSLSAQLSQLQ	Akt Kinase	0.6962		-0.6962	AKT1	0.338457	0.0407345	-0.297723		18
lamin A/C	T-Phospho	224	5787	1210527	R225Q	ETKRRHETRLVEIDN	ETKRRHETQLVEIDN	ATM Kinase		0.6774	0.6774	ATM	0.0282384	0.941276	0.913038		6
MECP2	T-Phospho	228	5849	18911691	P225R	LVKMPFQTSPGGKAE	LVKMRFQTSPGGKAE	Akt Kinase		0.8255	0.8255	AKT1	0.0330901	0.670481	0.637391		2
TUBB3	Y-Phospho	208	10693	3428899	E205K	CIDNEALYDICFRTL	CIDNKALYDICFRTL	Src Kinase	0.6938		-0.6938	SRC	0.7714	0.0803301	-0.69107		195
TUBB3	Y-Phospho	208	10693	3428899	E205K	CIDNEALYDICFRTL	CIDNKALYDICFRTL	Lck Kinase	0.6493		-0.6493	LCK	0.356726	0.174225	-0.182501		195
MYH7	S-Phospho	1362	15387	4768874	R1359C	AELQRVLSKANSEVA	AELQCVLSKANSEVA	PKC mu	0.5962		-0.5962	PRKD1	0.872185	0.384282	-0.487903		1
MYH7	S-Phospho	1362	15387	4768874	R1359C	AELQRVLSKANSEVA	AELQCVLSKANSEVA	Akt Kinase	0.8118		-0.8118	AKT1	0.67296	0.035569	-0.637391		1
ZEB2	S-Phospho	1122	15497	4784067	Q1119R	SITPQGYSDSEERES	SITPRGYSDSEERES	Akt Kinase	0.8225		-0.8225	AKT1	0.0409505	0.678342	0.637391		12
ZEB2	S-Phospho	1122	15497	4784067	Q1119R	SITPQGYSDSEERES	SITPRGYSDSEERES	Calmodulin dependent Kinase 2		0.6268	0.6268	CAMK2A	0.155726	0.779329	0.623603		12
CPS1	T-Phospho	1455	15727	31863459	R1453W	DNYVIRRTAVDSGIP	DNYVIWRTAVDSGIP	Aurora A	0.8162		-0.8162	AURKA	0.784626	0.122407	-0.662219		1
CPS1	T-Phospho	1455	15727	31863459	R1453W	DNYVIRRTAVDSGIP	DNYVIWRTAVDSGIP	Aurora B	0.7253		-0.7253	AURKB	0.857232	0.0556843	-0.801547		1
GLUT1	S-Phospho	473	13500	4273784	R468W	GFRQGGASQSDKTPE	GFWQGGASQSDKTPE	Akt Kinase	0.8005		-0.8005	AKT1	0.335	0.0348562	-0.300143		3
GLUL	S-Phospho	322	13792	39277	R324C	GVANRSASIRIPRTV	GVANRSASICIPRTV	PKC alpha/beta/gamma	0.53		-0.53	PRKCA	0.87456	0.129259	-0.745301	1	6
IKBKAP	S-Phospho	695	19978	25295915	R696P	LRKVERGSRIVTVVP	LRKVERGSPIVTVVP	GSK3-improved	0.7077	0.6621	-0.0456	GSK3B	0.118997	0.502698	0.383701		1
IKBKAP	S-Phospho	695	19978	25295915	R696P	LRKVERGSRIVTVVP	LRKVERGSPIVTVVP	CDK1 motif 1 - [ST]Px[KR]x		0.6729	0.6729	CDK1	0.0241633	0.933356	0.909193		1
IKBKAP	S-Phospho	695	19978	25295915	R696P	LRKVERGSRIVTVVP	LRKVERGSPIVTVVP	CDK1 motif 2 - [ST]PxxK		0.6543	0.6543	CDK1	0.0241633	0.933356	0.909193		1
IKBKAP	S-Phospho	695	19978	25295915	R696P	LRKVERGSRIVTVVP	LRKVERGSPIVTVVP	Cdk5 Kinase		0.6378	0.6378	CDK5	0.0405954	0.878401	0.837805		1
IKBKAP	S-Phospho	695	19978	25295915	R696P	LRKVERGSRIVTVVP	LRKVERGSPIVTVVP	Erk1 Kinase		0.695	0.695	MAPK3	0.0266384	0.888625	0.861986		1
VHL	T-Phospho	105	16461	23072362	R107P	YPTLPPGTGRRIHSY	YPTLPPGTGPRIHSY	PKC alpha/beta/gamma	0.5693		-0.5693	PRKCG	0.481787	0.119834	-0.361953	1	2
VHL	S-Phospho	72	16461	50497	E70K	SVNSREPSQVIFCNR	SVNSRKPSQVIFCNR	Aurora A		0.7296	0.7296	AURKA	0.179093	0.380638	0.201545	3		molecular association, regulation(Pubmed:16847331), cytoskeletal reorganization(Pubmed:16847331)
GJB2	S-Phospho	183	17595	11264364	R184Q	NTVDCFVSRPTEKTV	NTVDCFVSQPTEKTV	ATM Kinase		0.5612	0.5612	ATM	0.0265084	0.939546	0.913038		1
K12	S-Phospho	138	2820689	23117153	L140R	NLNDRLASYLDKVRA	NLNDRLASYRDKVRA	PKC alpha/beta/gamma		0.5381	0.5381	PRKCA	0.127504	0.866435	0.738931		6
F12	T-Phospho	371	2470402	23104040	R372P	RKSLSSMTRVVGGLV	RKSLSSMTPVVGGLV	CDK1 motif 1 - [ST]Px[KR]x		0.5132	0.5132	CDK1	0.0291364	0.938329	0.909193		2
F12	T-Phospho	371	2470402	23104040	R372P	RKSLSSMTRVVGGLV	RKSLSSMTPVVGGLV	CDK1 motif 2 - [ST]PxxK		0.4856	0.4856	CDK1	0.0291364	0.938329	0.909193		2
F12	T-Phospho	371	2470402	23104040	R372P	RKSLSSMTRVVGGLV	RKSLSSMTPVVGGLV	Cdk5 Kinase		0.6947	0.6947	CDK5	0.0539239	0.891729	0.837805		2
F12	T-Phospho	371	2470402	23104040	R372P	RKSLSSMTRVVGGLV	RKSLSSMTPVVGGLV	Erk1 Kinase		0.7391	0.7391	MAPK3	0.0440244	0.906011	0.861986		2
CBS	S-Phospho	227	1171715	50301701	R224H	LDQYRNASNPLAHYD	LDQYHNASNPLAHYD	Akt Kinase	0.7661		-0.7661	AKT1	0.666945	0.0295533	-0.637391	2		enzymatic activity, induced(Pubmed:26368121)
CBS	S-Phospho	227	1171715	50301701	R224H	LDQYRNASNPLAHYD	LDQYHNASNPLAHYD	Calmodulin dependent Kinase 2	0.6165		-0.6165	CAMK2A	0.742764	0.0908149	-0.651949	2		enzymatic activity, induced(Pubmed:26368121)
TPP1	T-Phospho	478	3713000	55367986	S475L	VSGTSASTPVFGGIL	VSGTLASTPVFGGIL	Casein Kinase 1	0.5054		-0.5054	CSNK1A1	0.748731	0.116249	-0.632482		1
PROS1	T-Phospho	104	5134874	23135123	R101C	FTAARQSTNAYPDLR	FTAACQSTNAYPDLR	Calmodulin dependent Kinase 2	0.6129		-0.6129	CAMK2A	0.758552	0.0924307	-0.666122		1
PROS1	T-Phospho	104	5134874	23135123	R101C	FTAARQSTNAYPDLR	FTAACQSTNAYPDLR	PKC mu	0.591		-0.591	PRKD1	0.557371	0.0694682	-0.487903		1
PROS1	T-Phospho	104	5134874	23135123	R101C	FTAARQSTNAYPDLR	FTAACQSTNAYPDLR	Akt Kinase	0.8136		-0.8136	AKT1	0.663291	0.0258992	-0.637391		1
myelin P0	S-Phospho	226	3839	30031	D224Y	LYAMLDHSRSTKAVS	LYAMLYHSRSTKAVS	PLK1 Kinase	0.5219		-0.5219	PLK1	0.64701	0.154039	-0.49297	1	2
NHERF	T-Phospho	156	4000	3864005	R153Q	ELRPRLCTMKKGPSG	ELRPQLCTMKKGPSG	Calmodulin dependent Kinase 2	0.6115		-0.6115	CAMK2A	0.743899	0.120296	-0.623603	2	2	intracellular localization(Pubmed:26862730), cell growth, induced(Pubmed:26862730)
NHERF	T-Phospho	156	4000	3864005	R153Q	ELRPRLCTMKKGPSG	ELRPQLCTMKKGPSG	PKC delta	0.4828	0.5207	0.0379	PRKCD	0.408477	0.166874	-0.241603	2	2	intracellular localization(Pubmed:26862730), cell growth, induced(Pubmed:26862730)
ACTG1	T-Phospho	201	6988	9440262	T203K	TERGYSFTTTAEREI	TERGYSFTTKAEREI	PKC alpha/beta/gamma		0.6058	0.6058	PRKCB	0.140378	0.521302	0.380924		6
ACTA1	S-Phospho	241	4106	3186265	E243K	SSSSLEKSYELPDGQ	SSSSLEKSYKLPDGQ	PKC alpha/beta/gamma		0.5511	0.5511	PRKCB	0.139955	0.504317	0.364362		26
ACTA1	Y-Phospho	93	4106	87397	L96P	KIWHHTFYNELRVAP	KIWHHTFYNEPRVAP	Abl SH2		0.5547	0.5547	ABL2	0.238344	0.50642	0.268075		919
QARS	T-Phospho	520	4156	11165930	R515W	DPRLFTLTALRRRGF	DPWLFTLTALRRRGF	Akt Kinase	0.7916		-0.7916	AKT1	0.327379	0.0272351	-0.300143		1
HSP27	S-Phospho	86	989	4703038	G84R	RQLSSGVSEIRHTAD	RQLSSRVSEIRHTAD	Aurora A		0.7433	0.7433	AURKA	0.111923	0.774142	0.662219	2	13
HSP27	S-Phospho	86	989	4703038	G84R	RQLSSGVSEIRHTAD	RQLSSRVSEIRHTAD	Aurora B		0.8528	0.8528	AURKB	0.0689473	0.870494	0.801547	2	13
HSP27	T-Phospho	143	989	58209	R140G	RCFTRKYTLPPGVDP	RCFTGKYTLPPGVDP	Calmodulin dependent Kinase 2	0.6646		-0.6646	CAMK2G	0.720501	0.187967	-0.532535	1	15
HSP27	T-Phospho	143	989	58209	R140G	RCFTRKYTLPPGVDP	RCFTGKYTLPPGVDP	Akt Kinase	0.4544	0.7305	0.2761	AKT1	0.672182	0.0387012	-0.633481	1	15
G-alpha(s)	T-Phospho	204	1834	10417969	R201H	LLRCRVLTSGIFETK	LLRCHVLTSGIFETK	Calmodulin dependent Kinase 2	0.5723		-0.5723	CAMK2A	0.740918	0.0889694	-0.651949		1
G-alpha(s)	T-Phospho	204	1834	10417969	R201G	LLRCRVLTSGIFETK	LLRCGVLTSGIFETK	Calmodulin dependent Kinase 2	0.5723		-0.5723	CAMK2A	0.740918	0.103142	-0.637776		1
SHP-2	T-Phospho	59	1103	23144284	D61V	THIKIQNTGDYYDLY	THIKIQNTGVYYDLY	Calmodulin dependent Kinase 2	0.5428	0.6432	0.1004	CAMK2A	0.225197	0.0764828	-0.148714		3
Chk2	S-Phospho	62	468	3793100	E64K	SSSGTLSSLETVSTQ	SSSGTLSSLKTVSTQ	PKC alpha/beta/gamma		0.498	0.498	PRKCG	0.236441	0.485283	0.248843	1
BRAF	T-Phospho	244	577	22776899	L245F	FVRKTFFTLAFCDFC	FVRKTFFTFAFCDFC	PDK1 Binding		0.6926	0.6926	PDK1	0.0640734	0.266616	0.202542		9
ZAP70	S-Phospho	520	851	2861331	S518R	FRKFSSRSDVWSYGV	FRKFSRRSDVWSYGV	Aurora A		0.6934	0.6934	AURKA	0.103758	0.765976	0.662219	1	1	intracellular localization(Pubmed:14560012), phosphorylation(Pubmed:14560012), transcription, altered(Pubmed:14560012)
ZAP70	S-Phospho	520	851	2861331	S518R	FRKFSSRSDVWSYGV	FRKFSRRSDVWSYGV	Aurora B		0.6427	0.6427	AURKB	0.0983394	0.88227	0.783931	1	1	intracellular localization(Pubmed:14560012), phosphorylation(Pubmed:14560012), transcription, altered(Pubmed:14560012)
AARSL	S-Phospho	402	10108	55376288	E405K	AQIANLVSEDEAAFL	AQIANLVSEDKAAFL	Casein Kinase 2	0.5787		-0.5787	CSNK2A2	0.695364	0.247852	-0.447512		1
TDP-43	S-Phospho	342	10272	6855821	Q343R	GMMGMLASQQNQSGP	GMMGMLASRQNQSGP	ATM Kinase	0.5501		-0.5501	ATM	0.947837	0.0347988	-0.913038	1
TDP-43	S-Phospho	342	10272	6855821	Q343R	GMMGMLASQQNQSGP	GMMGMLASRQNQSGP	DNA PK	0.6261		-0.6261	PRKDC	0.910946	0.0783703	-0.832576	1
ACADVL	S-Phospho	489	14605	31082226	A490P	KELSGLGSALKNPFG	KELSGLGSPLKNPFG	GSK3 Kinase		0.6884	0.6884	GSK3B	0.20517	0.613362	0.408193		5
ACADVL	S-Phospho	489	14605	31082226	A490P	KELSGLGSALKNPFG	KELSGLGSPLKNPFG	CDK1 motif 1 - [ST]Px[KR]x	0.9443	0.2828	-0.6615	CDK1	0.0660021	0.975195	0.909193		5
ACADVL	S-Phospho	489	14605	31082226	A490P	KELSGLGSALKNPFG	KELSGLGSPLKNPFG	p38 MAPK		0.4785	0.4785	MAPK14	0.0536646	0.914423	0.860758		5
ACADVL	S-Phospho	489	14605	31082226	A490P	KELSGLGSALKNPFG	KELSGLGSPLKNPFG	CDK1 motif 2 - [ST]PxxK		0.4438	0.4438	CDK1	0.0660021	0.975195	0.909193		5
ACADVL	S-Phospho	489	14605	31082226	A490P	KELSGLGSALKNPFG	KELSGLGSPLKNPFG	Cdk5 Kinase		0.4923	0.4923	CDK5	0.096031	0.933836	0.837805		5
ACADVL	S-Phospho	489	14605	31082226	A490P	KELSGLGSALKNPFG	KELSGLGSPLKNPFG	Erk1 Kinase	0.6411	0.458	-0.1831	MAPK3	0.0556263	0.917613	0.861986		5
K14	T-Phospho	414	10845	55369389	R416P	RLEQEIATYRRLLEG	RLEQEIATYPRLLEG	PKC alpha/beta/gamma	0.5306		-0.5306	PRKCB	0.769692	0.140339	-0.629353		1
DDX11	S-Phospho	262	11993	31085055	R263Q	VRLVSLGSRQNLCVN	VRLVSLGSQQNLCVN	ATM Kinase		0.6219	0.6219	ATM	0.0306794	0.943717	0.913038		2
DDX11	S-Phospho	262	11993	31085055	R263Q	VRLVSLGSRQNLCVN	VRLVSLGSQQNLCVN	DNA PK		0.6154	0.6154	PRKDC	0.066724	0.8993	0.832576		2
SOX10	Y-Phospho	171	7861	15423468	Q174P	HKKDHPDYKYQPRRR	HKKDHPDYKYPPRRR	Abl SH2		0.4893	0.4893	ABL2	0.0643557	0.370728	0.306372		1
SOX10	Y-Phospho	171	7861	15423468	Q174P	HKKDHPDYKYQPRRR	HKKDHPDYKYPPRRR	Abl Kinase		0.5665	0.5665	ABL2	0.0643557	0.370728	0.306372		1
K10	S-Phospho	159	9361	12267067	R156P	NLNDRLASYLDKVRA	NLNDPLASYLDKVRA	Calmodulin dependent Kinase 2	0.6432		-0.6432	CAMK2A	0.750184	0.112407	-0.637776		9
K10	S-Phospho	159	9361	12267067	R156C	NLNDRLASYLDKVRA	NLNDCLASYLDKVRA	Calmodulin dependent Kinase 2	0.6432		-0.6432	CAMK2G	0.732715	0.20018	-0.532535		9
HNF4 alpha	S-Phospho	138	3687	20510107	R136W	QNERDRISTRRSSYE	QNERDWISTRRSSYE	Aurora B	0.6544		-0.6544	AURKB	0.860714	0.0591664	-0.801547	2
CFTR	T-Phospho	94	3728	34362519	E92K	FLYLGEVTKAVQPLL	FLYLGKVTKAVQPLL	PLK1 Kinase	0.6504		-0.6504	PLK1	0.722587	0.122449	-0.600138		1
SCN5A	S-Phospho	460	5198	4719553	E462K	VDTVSRSSLEMSPLA	VDTVSRSSLKMSPLA	PKC alpha/beta/gamma		0.5366	0.5366	PRKCB	0.222779	0.587141	0.364362	3	4
SCN5A	S-Phospho	42	5198	27281406	R43Q	GSTTLQESREGLPEE	GSTTLQESQEGLPEE	ATM Kinase	0.5605	0.3561	-0.2044	ATM	0.0418357	0.954873	0.913038	3	2
SCN5A	S-Phospho	42	5198	27281406	R43Q	GSTTLQESREGLPEE	GSTTLQESQEGLPEE	DNA PK	0.4515	0.212	-0.2395	PRKDC	0.109768	0.942344	0.832576	3	2
RYR1	S-Phospho	2459	5480	25308609	R2454C	RIRAILRSLVPLEDL	RICAILRSLVPLEDL	Akt Kinase	0.6657		-0.6657	AKT1	0.329876	0.0321535	-0.297723		1
OPA1	T-Phospho	302	5422	25303216	G300E	GDQSAGKTSVLEMIA	GDQSAEKTSVLEMIA	PLK1 Kinase		0.509	0.509	PLK1	0.144559	0.744697	0.600138		1
lamin A/C	S-Phospho	301	5787	79003	L302P	QSRIRIDSLSAQLSQ	QSRIRIDSPSAQLSQ	CDK1 motif 1 - [ST]Px[KR]x		0.5402	0.5402	CDK1	0.0273264	0.936519	0.909193	3	159	protein degradation(Pubmed:26045045), cell differentiation, induced(Pubmed:26045045)
lamin A/C	S-Phospho	301	5787	79003	L302P	QSRIRIDSLSAQLSQ	QSRIRIDSPSAQLSQ	CDK1 motif 2 - [ST]PxxK		0.5141	0.5141	CDK1	0.0273264	0.936519	0.909193	3	159	protein degradation(Pubmed:26045045), cell differentiation, induced(Pubmed:26045045)
lamin A/C	S-Phospho	301	5787	79003	L302P	QSRIRIDSLSAQLSQ	QSRIRIDSPSAQLSQ	Cdk5 Kinase		0.6498	0.6498	CDK5	0.05189	0.882655	0.830765	3	159	protein degradation(Pubmed:26045045), cell differentiation, induced(Pubmed:26045045)
lamin A/C	S-Phospho	301	5787	79003	L302P	QSRIRIDSLSAQLSQ	QSRIRIDSPSAQLSQ	Erk1 Kinase		0.6614	0.6614	MAPK3	0.040836	0.902822	0.861986	3	159	protein degradation(Pubmed:26045045), cell differentiation, induced(Pubmed:26045045)
lamin A/C	S-Phospho	525	5787	42461	G523R	NTWGCGNSLRTALIN	NTWGCRNSLRTALIN	Aurora A		0.6884	0.6884	AURKA	0.120744	0.782962	0.662219	2	2	cytoskeletal reorganization(Pubmed:7925482)
lamin A/C	S-Phospho	525	5787	42461	G523R	NTWGCGNSLRTALIN	NTWGCRNSLRTALIN	Aurora B		0.6613	0.6613	AURKB	0.0406722	0.842219	0.801547	2	2	cytoskeletal reorganization(Pubmed:7925482)
GJB1	S-Phospho	233	4989	12681	R230L	NPPSRKGSGFGHRLS	NPPSLKGSGFGHRLS	Akt Kinase	0.7322		-0.7322	AKT1	0.669101	0.0317099	-0.637391	1	6
MYH7	S-Phospho	210	15387	27573391	P211L	DRSKKDQSPGKGTLE	DRSKKDQSLGKGTLE	CDK1 motif 1 - [ST]Px[KR]x	0.2899	0.9514	0.6615	CDK1	0.966705	0.0575128	-0.909193		1
MYH7	S-Phospho	210	15387	27573391	P211L	DRSKKDQSPGKGTLE	DRSKKDQSLGKGTLE	CDK1 motif 2 - [ST]PxxK	0.4513		-0.4513	CDK1	0.966705	0.0575128	-0.909193		1
MYH7	S-Phospho	210	15387	27573391	P211L	DRSKKDQSPGKGTLE	DRSKKDQSLGKGTLE	Cdk5 Kinase	0.4913		-0.4913	CDK5	0.909831	0.079066	-0.830765		1
MYH7	S-Phospho	210	15387	27573391	P211L	DRSKKDQSPGKGTLE	DRSKKDQSLGKGTLE	Erk1 Kinase	0.7516		-0.7516	MAPK3	0.896169	0.0341829	-0.861986		1
MYBPC3	S-Phospho	275	12931	56545	R273H	LSAFRRTSLAGGGRR	LSAFRHTSLAGGGRR	Aurora A	0.3894	0.6902	0.3008	AURKA	0.854117	0.191898	-0.662219	18	19	activity, induced(Pubmed:24951619), molecular association, regulation(Pubmed:17075052; 26908877; 28167762), protein conformation(Pubmed:26908877), apoptosis, altered(Pubmed:17075052), cytoskeletal reorganization(Pubmed:17075052; 20018870; 28167762)
MYBPC3	S-Phospho	275	12931	56545	R273H	LSAFRRTSLAGGGRR	LSAFRHTSLAGGGRR	Aurora B	0.4754	0.8592	0.3838	AURKB	0.931484	0.129936	-0.801547	18	19	activity, induced(Pubmed:24951619), molecular association, regulation(Pubmed:17075052; 26908877; 28167762), protein conformation(Pubmed:26908877), apoptosis, altered(Pubmed:17075052), cytoskeletal reorganization(Pubmed:17075052; 20018870; 28167762)
UBE1DC1	T-Phospho	386	13846	31889230	D389Y	EDSVTELTVEDSGES	EDSVTELTVEYSGES	Casein Kinase 2	0.5376	0.6145	0.0769	CSNK2A1	0.430974	0.131852	-0.299122		1
MATN3	T-Phospho	175	24032	11133738	A173D	TAMDEAFTVEAGARE	TAMDEDFTVEAGARE	PLK1 Kinase		0.5332	0.5332	PLK1	0.160161	0.653131	0.49297		1
TBCD	S-Phospho	379	21833	23151223	R377Q	KDTVVRWSAAKGIGR	KDTVVQWSAAKGIGR	Aurora B	0.7525		-0.7525	AURKB	0.859519	0.0579714	-0.801547		1
PLOD2	S-Phospho	600	1973409	36134237	R598H	KHHDSRISGGYENVP	KHHDSHISGGYENVP	Aurora B	0.5008	0.8847	0.3839	AURKB	0.870402	0.0688553	-0.801547		1
ALG14	S-Phospho	64	2359602	22737231	P65L	GSLSNAYSPRHYVIA	GSLSNAYSLRHYVIA	CDK1 motif 1 - [ST]Px[KR]x	0.5843		-0.5843	CDK1	0.937976	0.0287838	-0.909193		1
ALG14	S-Phospho	64	2359602	22737231	P65L	GSLSNAYSPRHYVIA	GSLSNAYSLRHYVIA	CDK1 motif 2 - [ST]PxxK	0.5606		-0.5606	CDK1	0.937976	0.0287838	-0.909193		1
ALG14	S-Phospho	64	2359602	22737231	P65L	GSLSNAYSPRHYVIA	GSLSNAYSLRHYVIA	Cdk5 Kinase	0.4388	0.8132	0.3744	CDK5	0.904781	0.0740162	-0.830765		1
ALG14	S-Phospho	64	2359602	22737231	P65L	GSLSNAYSPRHYVIA	GSLSNAYSLRHYVIA	Erk1 Kinase	0.6706		-0.6706	MAPK3	0.899178	0.0371912	-0.861986		1
F12	T-Phospho	331	2470402	23104038	T328R	KPQPTTRTPPQSQTP	KPQPRTRTPPQSQTP	Akt Kinase		0.6703	0.6703	AKT1	0.0457288	0.67921	0.633481		1
RS1	S-Phospho	105	3066971	15446754	R102Q	ANKARLNSQGFGCAW	ANKAQLNSQGFGCAW	Akt Kinase	0.6999		-0.6999	AKT1	0.667916	0.0305242	-0.637391		1
RS1	S-Phospho	105	3066971	15446754	L103R	ANKARLNSQGFGCAW	ANKARRNSQGFGCAW	Aurora A	0.7721	0.4307	-0.3414	AURKA	0.121439	0.783657	0.662219		1
RS1	S-Phospho	105	3066971	15446754	L103R	ANKARLNSQGFGCAW	ANKARRNSQGFGCAW	Aurora B	0.7646	0.338	-0.4266	AURKB	0.131199	0.923938	0.792739		1
SLC26A4	S-Phospho	448	4855683	23145503	Q446R	LLEPLQKSVLAAVVI	LLEPLRKSVLAAVVI	Aurora B		0.7479	0.7479	AURKB	0.0631631	0.86471	0.801547		2
COL1A2	S-Phospho	1104	5019997	23095194	G1102R	PPGPPGVSGGGYDFG	PPGPPRVSGGGYDFG	Aurora B		0.5953	0.5953	AURKB	0.056519	0.858066	0.801547		1
SLC22A5	S-Phospho	474	3754889	5202819	R471H	STASRLGSILSPYFV	STASHLGSILSPYFV	Akt Kinase	0.5326	0.7599	0.2273	AKT1	0.670646	0.0332549	-0.637391		1
SLC22A5	S-Phospho	474	3754889	5202819	R471H	STASRLGSILSPYFV	STASHLGSILSPYFV	Calmodulin dependent Kinase 2	0.6432		-0.6432	CAMK2G	0.720625	0.18809	-0.532535		1
PRDM6	T-Phospho	552	7584436	25306157	R549Q	NNHIRTHTGEKPFKC	NNHIQTHTGEKPFKC	Akt Kinase	0.7594		-0.7594	AKT1	0.664684	0.0272925	-0.637391		3
PRDM6	T-Phospho	552	7584436	25306157	R549Q	NNHIRTHTGEKPFKC	NNHIQTHTGEKPFKC	Calmodulin dependent Kinase 2	0.6498		-0.6498	CAMK2A	0.78549	0.161887	-0.623603		3
PTH	T-Phospho	21	14559434	34349285	C18R	MLAICFLTKSDGKSV	MLAIRFLTKSDGKSV	Akt Kinase		0.8098	0.8098	AKT1	0.0332757	0.670667	0.637391		1
PTH	T-Phospho	21	14559434	34349285	C18R	MLAICFLTKSDGKSV	MLAIRFLTKSDGKSV	Calmodulin dependent Kinase 2		0.6482	0.6482	CAMK2A	0.122112	0.788234	0.666122		1
PGK1	S-Phospho	87	4105	25749426	L88P	PVAVELKSLLGKDVL	PVAVELKSPLGKDVL	CDK1 motif 1 - [ST]Px[KR]x		0.588	0.588	CDK1	0.0339044	0.943097	0.909193		7
PGK1	S-Phospho	87	4105	25749426	L88P	PVAVELKSLLGKDVL	PVAVELKSPLGKDVL	CDK1 motif 2 - [ST]PxxK	1.1187	0.4197	-0.699	CDK1	0.0339044	0.943097	0.909193		7
PGK1	S-Phospho	87	4105	25749426	L88P	PVAVELKSLLGKDVL	PVAVELKSPLGKDVL	Cdk5 Kinase		0.5446	0.5446	CDK5	0.0555765	0.886342	0.830765		7
PGK1	S-Phospho	87	4105	25749426	L88P	PVAVELKSLLGKDVL	PVAVELKSPLGKDVL	Erk1 Kinase		0.6272	0.6272	MAPK3	0.0487227	0.910709	0.861986		7
p57Kip2	S-Phospho	282	4496	9318135	R279P	FFAKRKRSAPEKSSG	FFAKPKRSAPEKSSG	Akt Kinase	0.6049		-0.6049	AKT1	0.682542	0.0451504	-0.637391	1		protein degradation(Pubmed:23421998)
p57Kip2	S-Phospho	282	4496	9318135	R279P	FFAKRKRSAPEKSSG	FFAKPKRSAPEKSSG	Calmodulin dependent Kinase 2	0.6179		-0.6179	CAMK2A	0.745911	0.108135	-0.637776	1		protein degradation(Pubmed:23421998)
HSP27	S-Phospho	82	989	3625	G84R	RALSRQLSSGVSEIR	RALSRQLSSRVSEIR	PKC alpha/beta/gamma		0.5208	0.5208	PRKCB	0.22201	0.834801	0.612791	56	387	activity, induced(Pubmed:11912188; 15033973; 15731106), intracellular localization(Pubmed:11912188; 15731106), molecular association, regulation(Pubmed:10092617; 12740362; 14749215; 16840786; 18950704; 19597476; 21245386), phosphorylation(Pubmed:18477563), protein conformation(Pubmed:15581903), protein degradation(Pubmed:21245386), sumoylation(Pubmed:19597476), ubiquitination(Pubmed:18950704), ap…
G-alpha(s)	T-Phospho	204	1834	10417969	R201C	LLRCRVLTSGIFETK	LLRCCVLTSGIFETK	Calmodulin dependent Kinase 2	0.5723		-0.5723	CAMK2A	0.740918	0.0747966	-0.666122		1
STAT1	S-Phospho	162	1048	50830915	D165H	CIEHEIKSLEDLQDE	CIEHEIKSLEHLQDE	Casein Kinase 2	0.6421		-0.6421	CSNK2A1	0.400006	0.100884	-0.299122		2
SHP-2	T-Phospho	59	1103	23144284	Y62D	THIKIQNTGDYYDLY	THIKIQNTGDDYDLY	Casein Kinase 2		0.6576	0.6576	CSNK2A1	0.117112	0.416234	0.299122		3
TNNI3	T-Phospho	143	1492	14058	R145W	RGKFKRPTLRRVRIS	RGKFKRPTLWRVRIS	PKC alpha/beta/gamma	0.3529	0.4779	0.125	PRKCB	0.837561	0.208208	-0.629353	26	3	activity, induced(Pubmed:12923217; 17010989), activity, inhibited(Pubmed:16236710; 19426736; 24116014), molecular association, regulation(Pubmed:12044157; 18986304), phosphorylation(Pubmed:15774859), protein conformation(Pubmed:12923217; 18986304), cytoskeletal reorganization(Pubmed:12923217; 15774859; 18550549)
p53	T-Phospho	284	465	18675200	R282W	CPGRDRRTEEENLRK	CPGRDWRTEEENLRK	Aurora B	0.8443		-0.8443	AURKB	0.863837	0.0622893	-0.801547	1	1	apoptosis, altered(Pubmed:20959462), transcription, inhibited(Pubmed:20959462)
p53	T-Phospho	150	465	23478	P151T	VQLWVDSTPPPGTRV	VQLWVDSTTPPGTRV	CDK1 motif 1 - [ST]Px[KR]x	0.6689		-0.6689	CDK1	0.946003	0.0368102	-0.909193	4	8
p53	T-Phospho	150	465	23478	P151T	VQLWVDSTPPPGTRV	VQLWVDSTTPPGTRV	CDK1 motif 2 - [ST]PxxK	0.6501		-0.6501	CDK1	0.946003	0.0368102	-0.909193	4	8
p53	T-Phospho	150	465	23478	P151T	VQLWVDSTPPPGTRV	VQLWVDSTTPPGTRV	Cdk5 Kinase	0.6145		-0.6145	CDK5	0.892729	0.054924	-0.837805	4	8
p53	T-Phospho	150	465	23478	P151T	VQLWVDSTPPPGTRV	VQLWVDSTTPPGTRV	Erk1 Kinase	0.6344		-0.6344	MAPK3	0.899136	0.0371498	-0.861986	4	8
p53	S-Phospho	215	465	18539	R213P	DRNTFRHSVVVPYEP	DRNTFPHSVVVPYEP	Aurora B	0.6237		-0.6237	AURKB	0.858871	0.0573242	-0.801547	6		activity, inhibited(Pubmed:15469940; 20847049), molecular association, regulation(Pubmed:27496712), protein conformation(Pubmed:20847049), protein degradation(Pubmed:22611192), protein stabilization(Pubmed:20847049), ubiquitination(Pubmed:22611192), apoptosis, inhibited(Pubmed:22611192), carcinogenesis, induced(Pubmed:22611192), cell cycle regulation(Pubmed:22611192), cell growth, altered(Pubmed:…
p53	S-Phospho	215	465	18539	R213P	DRNTFRHSVVVPYEP	DRNTFPHSVVVPYEP	Aurora A	0.6015		-0.6015	AURKA	0.835272	0.173053	-0.662219	6		activity, inhibited(Pubmed:15469940; 20847049), molecular association, regulation(Pubmed:27496712), protein conformation(Pubmed:20847049), protein degradation(Pubmed:22611192), protein stabilization(Pubmed:20847049), ubiquitination(Pubmed:22611192), apoptosis, inhibited(Pubmed:22611192), carcinogenesis, induced(Pubmed:22611192), cell cycle regulation(Pubmed:22611192), cell growth, altered(Pubmed:…
BRAF	S-Phospho	602	577	2820	T599R	FGLATVKSRWSGSHQ	FGLARVKSRWSGSHQ	PKC mu		0.5852	0.5852	PRKD1	0.386761	0.859878	0.473118	10		enzymatic activity, induced(Pubmed:11032810; 11293329; 15710605; 18451171), molecular association, regulation(Pubmed:15710605), protein conformation(Pubmed:15710605; 26657898), cell differentiation, altered(Pubmed:11032810), cell growth, altered(Pubmed:11032810), transcription, altered(Pubmed:11032810; 11293329)
RAF1	T-Phospho	260	653	4169615	P261L	QRQRSTSTPNVHMVS	QRQRSTSTLNVHMVS	CDK1 motif 1 - [ST]Px[KR]x	0.5795		-0.5795	CDK1	0.934128	0.0249355	-0.909193	1	28
RAF1	T-Phospho	260	653	4169615	P261L	QRQRSTSTPNVHMVS	QRQRSTSTLNVHMVS	CDK1 motif 2 - [ST]PxxK	0.5556		-0.5556	CDK1	0.934128	0.0249355	-0.909193	1	28
RAF1	T-Phospho	260	653	4169615	P261L	QRQRSTSTPNVHMVS	QRQRSTSTLNVHMVS	Cdk5 Kinase	0.5322		-0.5322	CDK5	0.885367	0.0546024	-0.830765	1	28
RAF1	T-Phospho	260	653	4169615	P261L	QRQRSTSTPNVHMVS	QRQRSTSTLNVHMVS	Erk1 Kinase	0.7299		-0.7299	MAPK3	0.893453	0.0314662	-0.861986	1	28
BRCA1	T-Phospho	1700	929	81349	C1697R	AEFVCERTLKYFLGI	AEFVRERTLKYFLGI	Calmodulin dependent Kinase 2		0.6532	0.6532	CAMK2A	0.0900111	0.756133	0.666122		1
BRCA1	T-Phospho	1700	929	81349	C1697R	AEFVCERTLKYFLGI	AEFVRERTLKYFLGI	PKC mu	0.4745	0.42	-0.0545	PRKD1	0.0459697	0.533872	0.487903		1
BRCA1	T-Phospho	1700	929	81349	C1697R	AEFVCERTLKYFLGI	AEFVRERTLKYFLGI	Akt Kinase		0.7342	0.7342	AKT1	0.0243068	0.661698	0.637391		1
BRCA1	T-Phospho	1700	929	81349	C1697R	AEFVCERTLKYFLGI	AEFVRERTLKYFLGI	PKC delta	0.4128	0.4128	0	PRKCD	0.180944	0.429653	0.248709		1
ACAD9	S-Phospho	474	15133	4760549	R469W	VGRRLRDSLGRTVDL	VGWRLRDSLGRTVDL	Akt Kinase	0.6715		-0.6715	AKT1	0.340171	0.0400279	-0.300143		13
K14	S-Phospho	128	10845	12267050	R125C	NLNDRLASYLDKVRA	NLNDCLASYLDKVRA	Calmodulin dependent Kinase 2	0.6432		-0.6432	CAMK2G	0.732715	0.20018	-0.532535		8
EDAR	S-Phospho	361	9123	25290199	R358Q	EKTSRMLSSTYNSEK	EKTSQMLSSTYNSEK	Calmodulin dependent Kinase 2	0.5332		-0.5332	CAMK2A	0.759939	0.136335	-0.623603		1
K10	S-Phospho	159	9361	12267067	R156H	NLNDRLASYLDKVRA	NLNDHLASYLDKVRA	Calmodulin dependent Kinase 2	0.6432		-0.6432	CAMK2G	0.732715	0.20018	-0.532535		9
MEN1	T-Phospho	443	9752	23125314	W441R	VLHVGWATFLVQSLG	VLHVGRATFLVQSLG	Aurora A		0.5771	0.5771	AURKA	0.129439	0.791658	0.662219		1
MEN1	T-Phospho	443	9752	23125314	W441R	VLHVGWATFLVQSLG	VLHVGRATFLVQSLG	Aurora B		0.8637	0.8637	AURKB	0.0619376	0.863485	0.801547		1
desmin	S-Phospho	12	3396	7841	S13F	YSSSQRVSSYRRTFG	YSSSQRVSFYRRTFG	PDK1 Binding		1.0308	1.0308	PDK1	0.0594778	0.250768	0.19129	1		intracellular localization(Pubmed:12686604), cytoskeletal reorganization(Pubmed:12686604)
AQP2	S-Phospho	261	3616	40867	P262L	RQSVELHSPQSLPRG	RQSVELHSLQSLPRG	CDK1 motif 1 - [ST]Px[KR]x	0.5186		-0.5186	CDK1	0.948246	0.0390531	-0.909193	33	7	intracellular localization(Pubmed:19966308; 21148409; 26147297; 28668390), molecular association, regulation(Pubmed:19209902; 28710278; 29145196), ubiquitination(Pubmed:27488997; 29212817), exocytosis, induced(Pubmed:27488997)
AQP2	S-Phospho	261	3616	40867	P262L	RQSVELHSPQSLPRG	RQSVELHSLQSLPRG	p38 MAPK	0.4705		-0.4705	MAPK14	0.917984	0.0572265	-0.860758	33	7	intracellular localization(Pubmed:19966308; 21148409; 26147297; 28668390), molecular association, regulation(Pubmed:19209902; 28710278; 29145196), ubiquitination(Pubmed:27488997; 29212817), exocytosis, induced(Pubmed:27488997)
AQP2	S-Phospho	261	3616	40867	P262L	RQSVELHSPQSLPRG	RQSVELHSLQSLPRG	CDK1 motif 2 - [ST]PxxK	0.4912		-0.4912	CDK1	0.948246	0.0390531	-0.909193	33	7	intracellular localization(Pubmed:19966308; 21148409; 26147297; 28668390), molecular association, regulation(Pubmed:19209902; 28710278; 29145196), ubiquitination(Pubmed:27488997; 29212817), exocytosis, induced(Pubmed:27488997)
AQP2	S-Phospho	261	3616	40867	P262L	RQSVELHSPQSLPRG	RQSVELHSLQSLPRG	Cdk5 Kinase	0.5231		-0.5231	CDK5	0.890195	0.0594297	-0.830765	33	7	intracellular localization(Pubmed:19966308; 21148409; 26147297; 28668390), molecular association, regulation(Pubmed:19209902; 28710278; 29145196), ubiquitination(Pubmed:27488997; 29212817), exocytosis, induced(Pubmed:27488997)
AQP2	S-Phospho	261	3616	40867	P262L	RQSVELHSPQSLPRG	RQSVELHSLQSLPRG	Erk1 Kinase	0.5791		-0.5791	MAPK3	0.912259	0.0502726	-0.861986	33	7	intracellular localization(Pubmed:19966308; 21148409; 26147297; 28668390), molecular association, regulation(Pubmed:19209902; 28710278; 29145196), ubiquitination(Pubmed:27488997; 29212817), exocytosis, induced(Pubmed:27488997)
CFTR	S-Phospho	795	3728	9062	R792G	TASTRKVSLAPQANL	TASTGKVSLAPQANL	PKC mu	0.5113	0.5657	0.0544	PRKD1	0.539756	0.0666383	-0.473118	8	4	activity, induced(Pubmed:1716180), enzymatic activity, inhibited(Pubmed:14602047), molecular association, regulation(Pubmed:14602047; 26888287), protein conformation(Pubmed:1716180)
CFTR	S-Phospho	795	3728	9062	R792G	TASTRKVSLAPQANL	TASTGKVSLAPQANL	Akt Kinase	0.6002		-0.6002	AKT1	0.672979	0.0394983	-0.633481	8	4	activity, induced(Pubmed:1716180), enzymatic activity, inhibited(Pubmed:14602047), molecular association, regulation(Pubmed:14602047; 26888287), protein conformation(Pubmed:1716180)
CFTR	S-Phospho	795	3728	9062	R792G	TASTRKVSLAPQANL	TASTGKVSLAPQANL	PKC delta	0.4901	0.528	0.0379	PRKCD	0.397051	0.162554	-0.234497	8	4	activity, induced(Pubmed:1716180), enzymatic activity, inhibited(Pubmed:14602047), molecular association, regulation(Pubmed:14602047; 26888287), protein conformation(Pubmed:1716180)
GHF-1	T-Phospho	274	5197	34368274	R271W	QREKRVKTSLNQSLF	QREKWVKTSLNQSLF	Akt Kinase	0.781		-0.781	AKT1	0.662267	0.0248753	-0.637391		1
GHF-1	T-Phospho	274	5197	34368274	R271W	QREKRVKTSLNQSLF	QREKWVKTSLNQSLF	AMP Kinase	0.6508		-0.6508	PRKAA2	0.38976	0.190651	-0.199109		1
GHF-1	T-Phospho	274	5197	34368274	R271W	QREKRVKTSLNQSLF	QREKWVKTSLNQSLF	Calmodulin dependent Kinase 2	0.6229		-0.6229	CAMK2A	0.744257	0.0781349	-0.666122		1
RYR1	S-Phospho	2459	5480	25308609	R2454H	RIRAILRSLVPLEDL	RIHAILRSLVPLEDL	Akt Kinase	0.6657		-0.6657	AKT1	0.329876	0.0321535	-0.297723		1
lamin A/C	S-Phospho	437	5787	36131403	R435C	FSQHARTSGRVAVEE	FSQHACTSGRVAVEE	Aurora B	0.6526		-0.6526	AURKB	0.87734	0.075793	-0.801547		1
lamin A/C	T-Phospho	64	5787	18011423	R62G	AGLRLRITESEEVVS	AGLRLGITESEEVVS	Aurora B	0.7961		-0.7961	AURKB	0.863083	0.0615358	-0.801547		2
lamin A/C	S-Phospho	404	5787	74818	R401C	RSRGRASSHSSQTQG	RSRGCASSHSSQTQG	Calmodulin dependent Kinase 2	0.6294		-0.6294	CAMK2A	0.799644	0.133522	-0.666122	5	152	activity, induced(Pubmed:18808171), intracellular localization(Pubmed:7925482), protein degradation(Pubmed:26045045), cell differentiation, induced(Pubmed:26045045)
lamin A/C	S-Phospho	406	5787	42446	R401C	RGRASSHSSQTQGGG	RGCASSHSSQTQGGG	Akt Kinase	0.7857		-0.7857	AKT1	0.340795	0.0430718	-0.297723		93
K17	S-Phospho	97	8428	23117189	R94C	NLNDRLASYLDKVRA	NLNDCLASYLDKVRA	Calmodulin dependent Kinase 2	0.6432		-0.6432	CAMK2G	0.732715	0.20018	-0.532535		7
PRPS1	S-Phospho	308	8957	31083281	G306R	RRTHNGESVSYLFSH	RRTHNRESVSYLFSH	PKC delta		0.5081	0.5081	PRKCD	0.165033	0.475353	0.31032		2
PRPS1	S-Phospho	308	8957	31083281	G306R	RRTHNGESVSYLFSH	RRTHNRESVSYLFSH	Aurora B		0.6044	0.6044	AURKB	0.0680794	0.869627	0.801547		2
CELSR1	S-Phospho	2982	9074	22351059	P2983A	DCAITVKSPGREPGR	DCAITVKSAGREPGR	CDK1 motif 1 - [ST]Px[KR]x	0.3509	1.0125	0.6616	CDK1	0.964027	0.054835	-0.909193		3
CELSR1	S-Phospho	2982	9074	22351059	P2983A	DCAITVKSPGREPGR	DCAITVKSAGREPGR	CDK1 motif 2 - [ST]PxxK	0.5026		-0.5026	CDK1	0.964027	0.054835	-0.909193		3
CELSR1	S-Phospho	2982	9074	22351059	P2983A	DCAITVKSPGREPGR	DCAITVKSAGREPGR	Cdk5 Kinase	0.4793		-0.4793	CDK5	0.908856	0.0710505	-0.837805		3
CELSR1	S-Phospho	2982	9074	22351059	P2983A	DCAITVKSPGREPGR	DCAITVKSAGREPGR	Erk1 Kinase	0.697		-0.697	MAPK3	0.896279	0.0342928	-0.861986		3
Doublecortin	S-Phospho	206	4775	4700701	T203R	LNKKTAHSFEQVLTD	LNKKRAHSFEQVLTD	Akt Kinase		0.6144	0.6144	AKT1	0.0335402	0.667021	0.633481		5
Doublecortin	S-Phospho	206	4775	4700701	T203R	LNKKTAHSFEQVLTD	LNKKRAHSFEQVLTD	Calmodulin dependent Kinase 2	0.6402	0.4712	-0.169	CAMK2A	0.177569	0.815346	0.637776		5
CCND2	T-Phospho	280	15833	50658	P281R	DELDQASTPTDVRDI	DELDQASTRTDVRDI	GSK3 Kinase	0.6555		-0.6555	GSK3B	0.525595	0.141894	-0.383701	4	13	intracellular localization(Pubmed:17452458), protein degradation(Pubmed:17452458; 17486076; 24705253), cell cycle regulation(Pubmed:24705253), cell growth, inhibited(Pubmed:24705253; 27843138)
CCND2	T-Phospho	280	15833	50658	P281R	DELDQASTPTDVRDI	DELDQASTRTDVRDI	CDK1 motif 1 - [ST]Px[KR]x	0.7469		-0.7469	CDK1	0.933679	0.0244868	-0.909193	4	13	intracellular localization(Pubmed:17452458), protein degradation(Pubmed:17452458; 17486076; 24705253), cell cycle regulation(Pubmed:24705253), cell growth, inhibited(Pubmed:24705253; 27843138)
CCND2	T-Phospho	280	15833	50658	P281R	DELDQASTPTDVRDI	DELDQASTRTDVRDI	CDK1 motif 2 - [ST]PxxK	0.7325		-0.7325	CDK1	0.933679	0.0244868	-0.909193	4	13	intracellular localization(Pubmed:17452458), protein degradation(Pubmed:17452458; 17486076; 24705253), cell cycle regulation(Pubmed:24705253), cell growth, inhibited(Pubmed:24705253; 27843138)
CCND2	T-Phospho	280	15833	50658	P281R	DELDQASTPTDVRDI	DELDQASTRTDVRDI	Cdk5 Kinase	0.6639		-0.6639	CDK5	0.900255	0.0624496	-0.837805	4	13	intracellular localization(Pubmed:17452458), protein degradation(Pubmed:17452458; 17486076; 24705253), cell cycle regulation(Pubmed:24705253), cell growth, inhibited(Pubmed:24705253; 27843138)
CCND2	T-Phospho	280	15833	50658	P281R	DELDQASTPTDVRDI	DELDQASTRTDVRDI	Erk1 Kinase	0.7023		-0.7023	MAPK3	0.893629	0.0316426	-0.861986	4	13	intracellular localization(Pubmed:17452458), protein degradation(Pubmed:17452458; 17486076; 24705253), cell cycle regulation(Pubmed:24705253), cell growth, inhibited(Pubmed:24705253; 27843138)
C2orf71	S-Phospho	370	12709	25292494	D372N	DKLGKQTSWDLAPEP	DKLGKQTSWNLAPEP	Calmodulin dependent Kinase 2	0.4287	0.5291	0.1004	CAMK2A	0.295237	0.146523	-0.148714		1
NRL	S-Phospho	50	20675	73803	P51S	PYSSVPPSPTFSEPG	PYSSVPPSSTFSEPG	CDK1 motif 1 - [ST]Px[KR]x	0.7178		-0.7178	CDK1	0.951502	0.0423092	-0.909193	2	1	activity, inhibited(Pubmed:17335001), transcription, altered(Pubmed:17335001), transcription, induced(Pubmed:22354990)
NRL	S-Phospho	50	20675	73803	P51S	PYSSVPPSPTFSEPG	PYSSVPPSSTFSEPG	p38 MAPK	0.4561		-0.4561	MAPK14	0.959143	0.098385	-0.860758	2	1	activity, inhibited(Pubmed:17335001), transcription, altered(Pubmed:17335001), transcription, induced(Pubmed:22354990)
NRL	S-Phospho	50	20675	73803	P51S	PYSSVPPSPTFSEPG	PYSSVPPSSTFSEPG	CDK1 motif 2 - [ST]PxxK	0.7018		-0.7018	CDK1	0.951502	0.0423092	-0.909193	2	1	activity, inhibited(Pubmed:17335001), transcription, altered(Pubmed:17335001), transcription, induced(Pubmed:22354990)
NRL	S-Phospho	50	20675	73803	P51S	PYSSVPPSPTFSEPG	PYSSVPPSSTFSEPG	Erk1 Kinase	0.4447	0.709	0.2643	MAPK3	0.976017	0.120954	-0.855063	2	1	activity, inhibited(Pubmed:17335001), transcription, altered(Pubmed:17335001), transcription, induced(Pubmed:22354990)
GCDH	S-Phospho	255	19844	27449664	R257Q	PRIQGKFSLRASATG	PRIQGKFSLQASATG	PKC alpha/beta/gamma	0.485	0.61	0.125	PRKCG	0.574189	0.212236	-0.361953		1
GJB2	T-Phospho	186	17595	11264382	R184Q	DCFVSRPTEKTVFTV	DCFVSQPTEKTVFTV	Aurora B	0.7099		-0.7099	AURKB	0.832741	0.0311936	-0.801547		1
GJB2	T-Phospho	186	17595	11264382	R184W	DCFVSRPTEKTVFTV	DCFVSWPTEKTVFTV	Aurora B	0.7099		-0.7099	AURKB	0.832741	0.0311936	-0.801547		1
K12	S-Phospho	138	2820689	23117153	R135S	NLNDRLASYLDKVRA	NLNDSLASYLDKVRA	Calmodulin dependent Kinase 2	0.6432		-0.6432	CAMK2G	0.732715	0.20018	-0.532535		6
KLHL3	S-Phospho	433	10284952	36440106	R431Q	PMNTRRSSVGVGVVE	PMNTRQSSVGVGVVE	Aurora A	0.397	0.68	0.283	AURKA	0.80059	0.138372	-0.662219	4	1	molecular association, regulation(Pubmed:26435498; 27727489; 27942049), protein conformation(Pubmed:27727489)
KLHL3	S-Phospho	433	10284952	36440106	R431Q	PMNTRRSSVGVGVVE	PMNTRQSSVGVGVVE	Aurora B	0.3263	0.6412	0.3149	AURKB	0.929225	0.127677	-0.801547	4	1	molecular association, regulation(Pubmed:26435498; 27727489; 27942049), protein conformation(Pubmed:27727489)
TNNT2	T-Phospho	294	2706	13315	R296C	TRGKAKVTGRWK	TRGKAKVTGCWK	PKC alpha/beta/gamma	0.5984		-0.5984	PRKCB	0.74346	0.114107	-0.629353	6		phosphorylation(Pubmed:15774859), cytoskeletal reorganization(Pubmed:15774859)
ACTA1	Y-Phospho	220	4106	10837	L223P	DIKEKLCYVALDFEN	DIKEKLCYVAPDFEN	Abl SH2		0.6744	0.6744	ABL1	0.0641463	0.909306	0.84516		22
ACTB	T-Phospho	201	4107	9425170	R196C	TERGYSFTTTAEREI	TECGYSFTTTAEREI	Akt Kinase	0.6684		-0.6684	AKT1	0.339079	0.041356	-0.297723		7
FGFR2	S-Phospho	347	1262	8051304	C342R	YTCLAGNSIGISFHS	YTRLAGNSIGISFHS	Akt Kinase		0.7329	0.7329	AKT1	0.033674	0.331397	0.297723		1
p53	S-Phospho	183	465	18675205	R181C	CPHHERCSDSDGLAP	CPHHECCSDSDGLAP	Aurora A	0.7585		-0.7585	AURKA	0.774317	0.112098	-0.662219	2	1	protein degradation(Pubmed:22611192), ubiquitination(Pubmed:22611192), apoptosis, inhibited(Pubmed:22611192), carcinogenesis, induced(Pubmed:22611192), cell cycle regulation(Pubmed:22611192), transcription, inhibited(Pubmed:22611192)
p53	S-Phospho	183	465	18675205	R181C	CPHHERCSDSDGLAP	CPHHECCSDSDGLAP	Aurora B	0.7879		-0.7879	AURKB	0.841437	0.0398894	-0.801547	2	1	protein degradation(Pubmed:22611192), ubiquitination(Pubmed:22611192), apoptosis, inhibited(Pubmed:22611192), carcinogenesis, induced(Pubmed:22611192), cell cycle regulation(Pubmed:22611192), transcription, inhibited(Pubmed:22611192)
BRAF	S-Phospho	602	577	2820	V600E	FGLATVKSRWSGSHQ	FGLATEKSRWSGSHQ	PLK1 Kinase		0.5118	0.5118	PLK1	0.103741	0.703879	0.600138	10		enzymatic activity, induced(Pubmed:11032810; 11293329; 15710605; 18451171), molecular association, regulation(Pubmed:15710605), protein conformation(Pubmed:15710605; 26657898), cell differentiation, altered(Pubmed:11032810), cell growth, altered(Pubmed:11032810), transcription, altered(Pubmed:11032810; 11293329)
INSR	S-Phospho	929	608	34350795	R926W	SVRIRATSLAGNGSW	SVRIWATSLAGNGSW	PKC delta	0.5085	0.5464	0.0379	PRKCD	0.397	0.148291	-0.248709		1
ZAP70	T-Phospho	197	851	23074357	R192W	RPRKEQGTYALSLIY	RPWKEQGTYALSLIY	Akt Kinase	0.7705		-0.7705	AKT1	0.328527	0.0283833	-0.300143		1
K9	S-Phospho	166	10184	31082144	R163W	ELNSRLASYLDKVQA	ELNSWLASYLDKVQA	Akt Kinase	0.7376		-0.7376	AKT1	0.658812	0.0214211	-0.637391		4
K9	S-Phospho	166	10184	31082144	R163W	ELNSRLASYLDKVQA	ELNSWLASYLDKVQA	Calmodulin dependent Kinase 2	0.6368		-0.6368	CAMK2G	0.754435	0.2219	-0.532535		4
SOD1	T-Phospho	89	15569	15415261	G86R	VGDLGNVTADKDGVA	VGDLRNVTADKDGVA	Akt Kinase		0.804	0.804	AKT1	0.0263074	0.659788	0.633481		5
SOD1	S-Phospho	99	15569	62841	G94R	KDGVADVSIEDSVIS	KDRVADVSIEDSVIS	Akt Kinase		0.7861	0.7861	AKT1	0.033472	0.326354	0.292882		30
GATA2	S-Phospho	401	7472	21799	R398W	QTRNRKMSNKSKKSK	QTRNWKMSNKSKKSK	Calmodulin dependent Kinase 2	0.5658		-0.5658	CAMK2A	0.753971	0.0878491	-0.666122	1	5	activity, inhibited(Pubmed:15837948), intracellular localization(Pubmed:15837948), cell growth, altered(Pubmed:15837948), transcription, altered(Pubmed:15837948)
GATA2	S-Phospho	401	7472	21799	R398W	QTRNRKMSNKSKKSK	QTRNWKMSNKSKKSK	AMP Kinase	0.7927		-0.7927	PRKAA2	0.392932	0.193823	-0.199109	1	5	activity, inhibited(Pubmed:15837948), intracellular localization(Pubmed:15837948), cell growth, altered(Pubmed:15837948), transcription, altered(Pubmed:15837948)
DNCH1	S-Phospho	3386	7505	18910036	R3384Q	YEIVNRASLACGPMV	YEIVNQASLACGPMV	Aurora A	0.6312		-0.6312	AURKA	0.789138	0.126919	-0.662219		1
DNCH1	S-Phospho	3386	7505	18910036	R3384Q	YEIVNRASLACGPMV	YEIVNQASLACGPMV	PKC delta	0.4728	0.4571	-0.0157	PRKCD	0.478565	0.159625	-0.31894		1
DNCH1	S-Phospho	3386	7505	18910036	R3384Q	YEIVNRASLACGPMV	YEIVNQASLACGPMV	Aurora B	0.8821		-0.8821	AURKB	0.848214	0.0466671	-0.801547		1
PAFAH1B1	T-Phospho	319	8064	25303734	D317H	LSGSRDKTIKMWDVS	LSGSRHKTIKMWDVS	PLK1 Kinase	0.4397		-0.4397	PLK1	0.658541	0.165571	-0.49297		1
desmin	S-Phospho	358	3396	4171498	R355P	ELEDRFASEASGYQD	ELEDPFASEASGYQD	Akt Kinase	0.8009		-0.8009	AKT1	0.662904	0.0255125	-0.637391		6
lamin A/C	T-Phospho	27	5787	6008328	R25G	PLSPTRITRLQEKED	PLSPTGITRLQEKED	Aurora A	0.7924		-0.7924	AURKA	0.799631	0.137412	-0.662219		3
lamin A/C	T-Phospho	27	5787	6008328	R25G	PLSPTRITRLQEKED	PLSPTGITRLQEKED	Aurora B	0.7335		-0.7335	AURKB	0.863688	0.062141	-0.801547		3
lamin A/C	T-Phospho	24	5787	7102639	R25P	SSTPLSPTRITRLQE	SSTPLSPTPITRLQE	CDK1 motif 1 - [ST]Px[KR]x		0.4688	0.4688	CDK1	0.0368821	0.946075	0.909193		23
lamin A/C	T-Phospho	24	5787	7102639	R25P	SSTPLSPTRITRLQE	SSTPLSPTPITRLQE	CDK1 motif 2 - [ST]PxxK		0.4387	0.4387	CDK1	0.0368821	0.946075	0.909193		23
lamin A/C	T-Phospho	24	5787	7102639	R25P	SSTPLSPTRITRLQE	SSTPLSPTPITRLQE	Cdk5 Kinase		0.5107	0.5107	CDK5	0.066513	0.904318	0.837805		23
lamin A/C	T-Phospho	24	5787	7102639	R25P	SSTPLSPTRITRLQE	SSTPLSPTPITRLQE	Erk1 Kinase		0.5322	0.5322	MAPK3	0.0515451	0.913531	0.861986		23
lamin A/C	S-Phospho	94	5787	13357054	R89L	DARKTLDSVAKERAR	DALKTLDSVAKERAR	Akt Kinase	0.755		-0.755	AKT1	0.32795	0.0399093	-0.288041		8
lamin A/C	S-Phospho	143	5787	27451857	L140R	DLEALLNSKEAALST	DLEARLNSKEAALST	Akt Kinase		0.7809	0.7809	AKT1	0.0285272	0.665919	0.637391		4
lamin A/C	S-Phospho	301	5787	79003	R298C	QSRIRIDSLSAQLSQ	QSRICIDSLSAQLSQ	Calmodulin dependent Kinase 2	0.6025		-0.6025	CAMK2A	0.81612	0.149998	-0.666122	3	159	protein degradation(Pubmed:26045045), cell differentiation, induced(Pubmed:26045045)
TCF12	T-Phospho	488	8806	28737791	L483R	SVLSSTVTTSSTDLN	SVRSSTVTTSSTDLN	Akt Kinase		0.6893	0.6893	AKT1	0.0580253	0.346066	0.288041		1
DYN2	T-Phospho	527	4884	23101200	R522H	VIRRGWLTINNISLM	VIHRGWLTINNISLM	Akt Kinase	0.7027		-0.7027	AKT1	0.326346	0.0286235	-0.297723		1
ZEB2	S-Phospho	1124	15497	4784072	Q1119R	TPQGYSDSEERESMP	TPRGYSDSEERESMP	Akt Kinase		0.7203	0.7203	AKT1	0.0401996	0.337923	0.297723		4
CCND2	S-Phospho	279	15833	50655	P281R	EDELDQASTPTDVRD	EDELDQASTRTDVRD	PKC alpha/beta/gamma		0.5946	0.5946	PRKCB	0.111857	0.74121	0.629353		3
CCND2	T-Phospho	280	15833	50658	P281L	DELDQASTPTDVRDI	DELDQASTLTDVRDI	GSK3 Kinase	0.6555		-0.6555	GSK3B	0.525595	0.121485	-0.404111	4	13	intracellular localization(Pubmed:17452458), protein degradation(Pubmed:17452458; 17486076; 24705253), cell cycle regulation(Pubmed:24705253), cell growth, inhibited(Pubmed:24705253; 27843138)
CCND2	T-Phospho	280	15833	50658	P281L	DELDQASTPTDVRDI	DELDQASTLTDVRDI	CDK1 motif 1 - [ST]Px[KR]x	0.7469		-0.7469	CDK1	0.933679	0.0244868	-0.909193	4	13	intracellular localization(Pubmed:17452458), protein degradation(Pubmed:17452458; 17486076; 24705253), cell cycle regulation(Pubmed:24705253), cell growth, inhibited(Pubmed:24705253; 27843138)
CCND2	T-Phospho	280	15833	50658	P281L	DELDQASTPTDVRDI	DELDQASTLTDVRDI	CDK1 motif 2 - [ST]PxxK	0.7325		-0.7325	CDK1	0.933679	0.0244868	-0.909193	4	13	intracellular localization(Pubmed:17452458), protein degradation(Pubmed:17452458; 17486076; 24705253), cell cycle regulation(Pubmed:24705253), cell growth, inhibited(Pubmed:24705253; 27843138)
CCND2	T-Phospho	280	15833	50658	P281L	DELDQASTPTDVRDI	DELDQASTLTDVRDI	Cdk5 Kinase	0.6639		-0.6639	CDK5	0.900255	0.06949	-0.830765	4	13	intracellular localization(Pubmed:17452458), protein degradation(Pubmed:17452458; 17486076; 24705253), cell cycle regulation(Pubmed:24705253), cell growth, inhibited(Pubmed:24705253; 27843138)
CCND2	T-Phospho	280	15833	50658	P281L	DELDQASTPTDVRDI	DELDQASTLTDVRDI	Erk1 Kinase	0.7023		-0.7023	MAPK3	0.893629	0.0316426	-0.861986	4	13	intracellular localization(Pubmed:17452458), protein degradation(Pubmed:17452458; 17486076; 24705253), cell cycle regulation(Pubmed:24705253), cell growth, inhibited(Pubmed:24705253; 27843138)
GLUT1	S-Phospho	226	13500	10827363	R223P	NEENRAKSVLKKLRG	NEENPAKSVLKKLRG	Calmodulin dependent Kinase 2	0.4744	0.6434	0.169	CAMK2A	0.757528	0.119752	-0.637776	1	7	activity, induced(Pubmed:25982116)
GLUT1	S-Phospho	226	13500	10827363	R223P	NEENRAKSVLKKLRG	NEENPAKSVLKKLRG	Akt Kinase	0.7758		-0.7758	AKT1	0.660313	0.022922	-0.637391	1	7	activity, induced(Pubmed:25982116)
FOXL2	S-Phospho	107	13523	31876586	H104R	NSIRHNLSLNECFIK	NSIRRNLSLNECFIK	Calmodulin dependent Kinase 2		0.5633	0.5633	CAMK2A	0.10384	0.755789	0.651949		1
FOXL2	S-Phospho	107	13523	31876586	H104R	NSIRHNLSLNECFIK	NSIRRNLSLNECFIK	PKC mu	0.5852	0.5852	0	PRKD1	0.0680631	0.555966	0.487903		1
FOXL2	S-Phospho	107	13523	31876586	H104R	NSIRHNLSLNECFIK	NSIRRNLSLNECFIK	Akt Kinase		0.5984	0.5984	AKT1	0.0339771	0.671368	0.637391		1
ABCA4	T-Phospho	1595	18956	23078254	A1598D	NVSGGPITREASKEI	NVSGGPITREDSKEI	Casein Kinase 2		0.6386	0.6386	CSNK2A1	0.0985034	0.397626	0.299122		1
BEST1	S-Phospho	16	19134	22833022	R13H	VANARLGSFSRLLLC	VANAHLGSFSRLLLC	Akt Kinase	0.5968	0.8241	0.2273	AKT1	0.666713	0.029322	-0.637391		2
BEST1	S-Phospho	16	19134	22833022	R13H	VANARLGSFSRLLLC	VANAHLGSFSRLLLC	PKC delta	0.5259	0.5037	-0.0222	PRKCD	0.451245	0.216748	-0.234497		2
BEST1	S-Phospho	16	19134	22833022	R13H	VANARLGSFSRLLLC	VANAHLGSFSRLLLC	Calmodulin dependent Kinase 2	0.6067		-0.6067	CAMK2A	0.788765	0.136816	-0.651949		2
GBA	Y-Phospho	244	22967	55369498	G241E	KGQPGDIYHQTWARY	KGQPEDIYHQTWARY	Src Kinase	0.6926	0.5867	-0.1059	SRC	0.131812	0.822882	0.69107		1
PMM2	S-Phospho	137	23046	54415040	E139K	SPIGRSCSQEERIEF	SPIGRSCSQKERIEF	PKC alpha/beta/gamma		0.6024	0.6024	PRKCA	0.151857	0.737905	0.586048		1
VHL	S-Phospho	72	16461	50497	F76S	SVNSREPSQVIFCNR	SVNSREPSQVISCNR	GSK3-improved		0.6586	0.6586	GSK3B	0.145915	0.416746	0.270831	3		molecular association, regulation(Pubmed:16847331), cytoskeletal reorganization(Pubmed:16847331)
NPHS1	T-Phospho	416	16464	25302650	C417F	EDNGLTLTCEAFSEA	EDNGLTLTFEAFSEA	PDK1 Binding		1.0096	1.0096	PDK1	0.133617	0.33616	0.202542		1
TULP1	T-Phospho	422	17003	5196999	R420P	FRGPRRMTVIIPGMS	FRGPRPMTVIIPGMS	Aurora A	0.4256	0.7853	0.3597	AURKA	0.793691	0.131472	-0.662219		1
TULP1	T-Phospho	422	17003	5196999	R420P	FRGPRRMTVIIPGMS	FRGPRPMTVIIPGMS	Aurora B	0.4085	0.8044	0.3959	AURKB	0.928386	0.126839	-0.801547		1
GJB2	T-Phospho	186	17595	11264382	R184P	DCFVSRPTEKTVFTV	DCFVSPPTEKTVFTV	Aurora B	0.7099		-0.7099	AURKB	0.832741	0.0311936	-0.801547		1
GJB2	S-Phospho	183	17595	11264364	R184P	NTVDCFVSRPTEKTV	NTVDCFVSPPTEKTV	CDK1 motif 1 - [ST]Px[KR]x		0.7148	0.7148	CDK1	0.0281935	0.937386	0.909193		1
GJB2	S-Phospho	183	17595	11264364	R184P	NTVDCFVSRPTEKTV	NTVDCFVSPPTEKTV	CDK1 motif 2 - [ST]PxxK		0.6986	0.6986	CDK1	0.0281935	0.937386	0.909193		1
GJB2	S-Phospho	183	17595	11264364	R184P	NTVDCFVSRPTEKTV	NTVDCFVSPPTEKTV	Cdk5 Kinase		0.6031	0.6031	CDK5	0.0458162	0.883622	0.837805		1
GJB2	S-Phospho	183	17595	11264364	R184P	NTVDCFVSRPTEKTV	NTVDCFVSPPTEKTV	Erk1 Kinase		0.6316	0.6316	MAPK3	0.0300725	0.892059	0.861986		1
MYPN	S-Phospho	960	22143	36130802	P961L	HFRVTEGSPVTFTCK	HFRVTEGSLVTFTCK	CDK1 motif 1 - [ST]Px[KR]x	0.5832		-0.5832	CDK1	0.935321	0.0261283	-0.909193		1
MYPN	S-Phospho	960	22143	36130802	P961L	HFRVTEGSPVTFTCK	HFRVTEGSLVTFTCK	CDK1 motif 2 - [ST]PxxK	0.5596		-0.5596	CDK1	0.935321	0.0261283	-0.909193		1
MYPN	S-Phospho	960	22143	36130802	P961L	HFRVTEGSPVTFTCK	HFRVTEGSLVTFTCK	Cdk5 Kinase	0.6553		-0.6553	CDK5	0.873535	0.0427698	-0.830765		1
MYPN	S-Phospho	960	22143	36130802	P961L	HFRVTEGSPVTFTCK	HFRVTEGSLVTFTCK	Erk1 Kinase	0.6785		-0.6785	MAPK3	0.883617	0.0216301	-0.861986		1
K12	S-Phospho	138	2820689	23117153	R135T	NLNDRLASYLDKVRA	NLNDTLASYLDKVRA	Calmodulin dependent Kinase 2	0.6432		-0.6432	CAMK2G	0.732715	0.235682	-0.497032		6
PMP22	Y-Phospho	153	19000291	40434459	G150D	ALLSGVIYVILRKRE	ALLSDVIYVILRKRE	Src Kinase		0.661	0.661	SRC	0.113431	0.705777	0.592346		1
PMP22	Y-Phospho	153	19000291	40434459	G150D	ALLSGVIYVILRKRE	ALLSDVIYVILRKRE	Lck Kinase	0.659	0.6188	-0.0402	LCK	0.240629	0.605632	0.365003		1
SPRY2	S-Phospho	121	2567	43388	R119W	VSSGSRSSTRTSTSS	VSSGSWSSTRTSTSS	Aurora B	0.6245		-0.6245	AURKB	0.885187	0.0836395	-0.801547	3	1	molecular association, regulation(Pubmed:19690147; 19864419), protein stabilization(Pubmed:16479008), ubiquitination(Pubmed:19864419)
albumin	S-Phospho	89	8316	34500906	L90P	SAENCDKSLHTLFGD	SAENCDKSPHTLFGD	CDK1 motif 1 - [ST]Px[KR]x		0.5569	0.5569	CDK1	0.024515	0.933708	0.909193		3
albumin	S-Phospho	89	8316	34500906	L90P	SAENCDKSLHTLFGD	SAENCDKSPHTLFGD	CDK1 motif 2 - [ST]PxxK		0.5317	0.5317	CDK1	0.024515	0.933708	0.909193		3
albumin	S-Phospho	89	8316	34500906	L90P	SAENCDKSLHTLFGD	SAENCDKSPHTLFGD	Cdk5 Kinase		0.5856	0.5856	CDK5	0.0535339	0.884299	0.830765		3
albumin	S-Phospho	89	8316	34500906	L90P	SAENCDKSLHTLFGD	SAENCDKSPHTLFGD	Erk1 Kinase		0.7167	0.7167	MAPK3	0.0265732	0.88856	0.861986		3
ACTB	S-Phospho	199	4107	72232	R196H	ILTERGYSFTTTAER	ILTEHGYSFTTTAER	Calmodulin dependent Kinase 2	0.5128		-0.5128	CAMK2A	0.761087	0.109138	-0.651949		28
ACTB	S-Phospho	199	4107	72232	R196H	ILTERGYSFTTTAER	ILTEHGYSFTTTAER	Akt Kinase		0.772	0.772	AKT1	0.671154	0.0337622	-0.637391		28
SQSTM1	S-Phospho	366	4472	67842	S370P	PESEGPSSLDPSQEG	PESEGPSSLDPPQEG	GSK3 Kinase	0.6158		-0.6158	GSK3B	0.411965	0.164431	-0.247534	1	28
SQSTM1	S-Phospho	366	4472	67842	S370P	PESEGPSSLDPSQEG	PESEGPSSLDPPQEG	GSK3-improved	0.5347		-0.5347	GSK3B	0.411965	0.164431	-0.247534	1	28
EEF2	S-Phospho	595	960	27620601	P596H	NVLCLSKSPNKHNRL	NVLCLSKSHNKHNRL	CDK1 motif 1 - [ST]Px[KR]x	0.2762	0.9377	0.6615	CDK1	0.96652	0.057328	-0.909193	1	2
EEF2	S-Phospho	595	960	27620601	P596H	NVLCLSKSPNKHNRL	NVLCLSKSHNKHNRL	CDK1 motif 2 - [ST]PxxK	0.4368		-0.4368	CDK1	0.96652	0.057328	-0.909193	1	2
EEF2	S-Phospho	595	960	27620601	P596H	NVLCLSKSPNKHNRL	NVLCLSKSHNKHNRL	Cdk5 Kinase	0.3296	0.704	0.3744	CDK5	0.90837	0.0705641	-0.837805	1	2
EEF2	S-Phospho	595	960	27620601	P596H	NVLCLSKSPNKHNRL	NVLCLSKSHNKHNRL	Erk1 Kinase	0.7483		-0.7483	MAPK3	0.896335	0.0343483	-0.861986	1	2
STAT1	S-Phospho	162	1048	50830915	D165G	CIEHEIKSLEDLQDE	CIEHEIKSLEGLQDE	Casein Kinase 2	0.6421		-0.6421	CSNK2A1	0.400006	0.100884	-0.299122		2
SHP-2	T-Phospho	59	1103	23144284	D61N	THIKIQNTGDYYDLY	THIKIQNTGNYYDLY	Calmodulin dependent Kinase 2	0.5428	0.6432	0.1004	CAMK2A	0.225197	0.0764828	-0.148714		3
ITGB2	S-Phospho	591	1440	25296404	R593C	NPRRVECSGRGRCRC	NPRRVECSGCGRCRC	PKC alpha/beta/gamma	0.5236		-0.5236	PRKCG	0.598837	0.236884	-0.361953		1
TNNI3	T-Phospho	143	1492	14058	R145G	RGKFKRPTLRRVRIS	RGKFKRPTLGRVRIS	PKC alpha/beta/gamma	0.3529	0.4779	0.125	PRKCB	0.837561	0.22477	-0.612791	26	3	activity, induced(Pubmed:12923217; 17010989), activity, inhibited(Pubmed:16236710; 19426736; 24116014), molecular association, regulation(Pubmed:12044157; 18986304), phosphorylation(Pubmed:15774859), protein conformation(Pubmed:12923217; 18986304), cytoskeletal reorganization(Pubmed:12923217; 15774859; 18550549)
Rb	S-Phospho	360	452	7320361	R358Q	TQRTPRKSNLDEEVN	TQRTPQKSNLDEEVN	Aurora B	0.7266		-0.7266	AURKB	0.864469	0.0629214	-0.801547		6
p53	T-Phospho	284	465	18675200	R282G	CPGRDRRTEEENLRK	CPGRDGRTEEENLRK	Aurora B	0.8443		-0.8443	AURKB	0.863837	0.0622893	-0.801547	1	1	apoptosis, altered(Pubmed:20959462), transcription, inhibited(Pubmed:20959462)
p53	S-Phospho	183	465	18675205	R181H	CPHHERCSDSDGLAP	CPHHEHCSDSDGLAP	Aurora A	0.7585		-0.7585	AURKA	0.774317	0.112098	-0.662219	2	1	protein degradation(Pubmed:22611192), ubiquitination(Pubmed:22611192), apoptosis, inhibited(Pubmed:22611192), carcinogenesis, induced(Pubmed:22611192), cell cycle regulation(Pubmed:22611192), transcription, inhibited(Pubmed:22611192)
p53	S-Phospho	183	465	18675205	R181H	CPHHERCSDSDGLAP	CPHHEHCSDSDGLAP	Aurora B	0.7879		-0.7879	AURKB	0.841437	0.0398894	-0.801547	2	1	protein degradation(Pubmed:22611192), ubiquitination(Pubmed:22611192), apoptosis, inhibited(Pubmed:22611192), carcinogenesis, induced(Pubmed:22611192), cell cycle regulation(Pubmed:22611192), transcription, inhibited(Pubmed:22611192)
p53	T-Phospho	211	465	25535001	R213P	EYLDDRNTFRHSVVV	EYLDDRNTFPHSVVV	PKC alpha/beta/gamma	0.6073		-0.6073	PRKCG	0.567136	0.205183	-0.361953	1		protein degradation(Pubmed:22611192), ubiquitination(Pubmed:22611192), apoptosis, inhibited(Pubmed:22611192), carcinogenesis, induced(Pubmed:22611192), cell cycle regulation(Pubmed:22611192), transcription, inhibited(Pubmed:22611192)
p53	S-Phospho	269	465	17677000	R267Q	GNLLGRNSFEVRVCA	GNLLGQNSFEVRVCA	Aurora B	0.8214		-0.8214	AURKB	0.863755	0.0622081	-0.801547	3	1	activity, inhibited(Pubmed:20847049; 20851891), intracellular localization(Pubmed:20851891), protein conformation(Pubmed:20847049), protein stabilization(Pubmed:20847049), ubiquitination(Pubmed:20847049), apoptosis, altered(Pubmed:20959462), cell growth, altered(Pubmed:20851891), transcription, altered(Pubmed:20847049; 20851891), transcription, inhibited(Pubmed:20959462)
p53	T-Phospho	150	465	23478	P151S	VQLWVDSTPPPGTRV	VQLWVDSTSPPGTRV	CDK1 motif 1 - [ST]Px[KR]x	0.6689		-0.6689	CDK1	0.946003	0.0368102	-0.909193	4	8
p53	T-Phospho	150	465	23478	P151S	VQLWVDSTPPPGTRV	VQLWVDSTSPPGTRV	CDK1 motif 2 - [ST]PxxK	0.6501		-0.6501	CDK1	0.946003	0.0368102	-0.909193	4	8
p53	T-Phospho	150	465	23478	P151S	VQLWVDSTPPPGTRV	VQLWVDSTSPPGTRV	Cdk5 Kinase	0.6145		-0.6145	CDK5	0.892729	0.054924	-0.837805	4	8
p53	T-Phospho	150	465	23478	P151S	VQLWVDSTPPPGTRV	VQLWVDSTSPPGTRV	Erk1 Kinase	0.6344		-0.6344	MAPK3	0.899136	0.0440734	-0.855063	4	8
ATM	Y-Phospho	2019	1393	37761	D2016G	IGEPDSLYGCGGGKM	IGEPGSLYGCGGGKM	Lck Kinase	0.6105	0.6508	0.0403	LCK	0.581528	0.216525	-0.365003		10
Btk	S-Phospho	604	450	7445861	A607D	PYERFTNSETAEHIA	PYERFTNSETDEHIA	Casein Kinase 2	0.6565	0.5723	-0.0842	CSNK2A1	0.151519	0.450641	0.299122		2
PDGFRB	Y-Phospho	581	634	1127	P584R	SDGHEYIYVDPMQLP	SDGHEYIYVDRMQLP	Abl SH2	0.4932		-0.4932	ABL2	0.425263	0.118891	-0.306372	6	1	enzymatic activity, induced(Pubmed:10642538; 9454734; 9642269), molecular association, regulation(Pubmed:11281646; 9642269), phosphorylation(Pubmed:9454734), cell growth, altered(Pubmed:10683371)
PDGFRB	Y-Phospho	581	634	1127	P584R	SDGHEYIYVDPMQLP	SDGHEYIYVDRMQLP	Abl Kinase	0.5702		-0.5702	ABL2	0.425263	0.118891	-0.306372	6	1	enzymatic activity, induced(Pubmed:10642538; 9454734; 9642269), molecular association, regulation(Pubmed:11281646; 9642269), phosphorylation(Pubmed:9454734), cell growth, altered(Pubmed:10683371)
RAF1	T-Phospho	258	653	3178927	S259F	LSQRQRSTSTPNVHM	LSQRQRSTFTPNVHM	PDK1 Binding		0.9693	0.9693	PDK1	0.0994139	0.290704	0.19129		26
RAF1	T-Phospho	260	653	4169615	P261A	QRQRSTSTPNVHMVS	QRQRSTSTANVHMVS	CDK1 motif 1 - [ST]Px[KR]x	0.5795		-0.5795	CDK1	0.934128	0.0249355	-0.909193	1	28
RAF1	T-Phospho	260	653	4169615	P261A	QRQRSTSTPNVHMVS	QRQRSTSTANVHMVS	CDK1 motif 2 - [ST]PxxK	0.5556		-0.5556	CDK1	0.934128	0.0249355	-0.909193	1	28
RAF1	T-Phospho	260	653	4169615	P261A	QRQRSTSTPNVHMVS	QRQRSTSTANVHMVS	Cdk5 Kinase	0.5322		-0.5322	CDK5	0.885367	0.047562	-0.837805	1	28
RAF1	T-Phospho	260	653	4169615	P261A	QRQRSTSTPNVHMVS	QRQRSTSTANVHMVS	Erk1 Kinase	0.7299		-0.7299	MAPK3	0.893453	0.0314662	-0.861986	1	28
Ret	S-Phospho	696	654	12565	R694Q	SSGARRPSLDSMENQ	SSGARQPSLDSMENQ	Aurora A	0.4246	0.7076	0.283	AURKA	0.839038	0.17682	-0.662219	5	7	activity, induced(Pubmed:17050626), enzymatic activity, induced(Pubmed:11886862), molecular association, regulation(Pubmed:20682772), phosphorylation(Pubmed:17050626), cell motility, altered(Pubmed:17050626), cytoskeletal reorganization(Pubmed:11886862; 17050626)
Ret	S-Phospho	696	654	12565	R694Q	SSGARRPSLDSMENQ	SSGARQPSLDSMENQ	Aurora B	0.5216	0.8365	0.3149	AURKB	0.93616	0.134612	-0.801547	5	7	activity, induced(Pubmed:17050626), enzymatic activity, induced(Pubmed:11886862), molecular association, regulation(Pubmed:20682772), phosphorylation(Pubmed:17050626), cell motility, altered(Pubmed:17050626), cytoskeletal reorganization(Pubmed:11886862; 17050626)
Titin	T-Phospho	32998	2059	5278216	R32996Q	VRPARRRTPSPDYDF	VRPARQRTPSPDYDF	Aurora A	0.7595		-0.7595	AURKA	0.813002	0.150784	-0.662219		45
Titin	T-Phospho	32998	2059	5278216	R32996Q	VRPARRRTPSPDYDF	VRPARQRTPSPDYDF	Aurora B	0.852		-0.852	AURKB	0.936925	0.135377	-0.801547		45
K9	S-Phospho	166	10184	31082144	R163Q	ELNSRLASYLDKVQA	ELNSQLASYLDKVQA	Akt Kinase	0.7376		-0.7376	AKT1	0.658812	0.0214211	-0.637391		4
K9	S-Phospho	166	10184	31082144	R163Q	ELNSRLASYLDKVQA	ELNSQLASYLDKVQA	Calmodulin dependent Kinase 2	0.6368		-0.6368	CAMK2G	0.754435	0.257403	-0.497032		4
TDP-43	S-Phospho	393	10272	6855808	N390S	GSASNAGSGSGFNGG	GSASSAGSGSGFNGG	Casein Kinase 1	0.5697	0.4001	-0.1696	CSNK1A1	0.162737	0.795219	0.632482	2	2
K16	S-Phospho	130	10853	12267063	R127P	NLNDRLASYLDKVRA	NLNDPLASYLDKVRA	Calmodulin dependent Kinase 2	0.6432		-0.6432	CAMK2A	0.750184	0.112407	-0.637776		8
SPTA1	S-Phospho	37	11838	78614	R34W	EVLTRYQSFKERVAE	EVLTWYQSFKERVAE	Akt Kinase	0.7487		-0.7487	AKT1	0.67074	0.0333484	-0.637391		8
SPTA1	S-Phospho	37	11838	78614	R34W	EVLTRYQSFKERVAE	EVLTWYQSFKERVAE	Calmodulin dependent Kinase 2	0.5864		-0.5864	CAMK2G	0.752936	0.220402	-0.532535		8
SOD1	S-Phospho	69	15569	34503470	G73S	GPHFNPLSRKHGGPK	GPHFNPLSRKHSGPK	GSK3 Kinase		0.6639	0.6639	GSK3B	0.146612	0.411618	0.265006		1
SOD1	S-Phospho	103	15569	12260151	E101G	ADVSIEDSVISLSGD	ADVSIGDSVISLSGD	PLK1 Kinase	0.4609		-0.4609	PLK1	0.810697	0.21056	-0.600138		4
MTUS1	S-Phospho	1203	7803	78772	Q1201R	MAISRQLSTEQAVLQ	MAISRRLSTEQAVLQ	Aurora A	0.7031	0.42	-0.2831	AURKA	0.15356	0.815778	0.662219		180
MTUS1	S-Phospho	1203	7803	78772	Q1201R	MAISRQLSTEQAVLQ	MAISRRLSTEQAVLQ	Aurora B		0.5938	0.5938	AURKB	0.12326	0.924808	0.801547		180
AP-2 alpha	S-Phospho	258	9116	5024629	R255G	GVLRRAKSKNGGRSL	GVLRGAKSKNGGRSL	Akt Kinase	0.7201		-0.7201	AKT1	0.680425	0.0469445	-0.633481	2		molecular association, regulation(Pubmed:18845787), transcription, altered(Pubmed:18845787)
GFAP	Y-Phospho	349	3398	12207643	L352P	MARHLQEYQDLLNVK	MARHLQEYQDPLNVK	Abl SH2		0.525	0.525	ABL1	0.0533913	0.898551	0.84516		5
Tel	S-Phospho	213	5036	12808	P214L	DNMIRRLSPAERAQG	DNMIRRLSLAERAQG	CDK1 motif 1 - [ST]Px[KR]x	0.8648		-0.8648	CDK1	0.933645	0.0244522	-0.909193	1	37	activity, inhibited(Pubmed:15060146), molecular association, regulation(Pubmed:15060146), cell differentiation, altered(Pubmed:15060146), cell growth, altered(Pubmed:15060146), transcription, inhibited(Pubmed:15060146)
Tel	S-Phospho	213	5036	12808	P214L	DNMIRRLSPAERAQG	DNMIRRLSLAERAQG	CDK1 motif 2 - [ST]PxxK	0.8572		-0.8572	CDK1	0.933645	0.0244522	-0.909193	1	37	activity, inhibited(Pubmed:15060146), molecular association, regulation(Pubmed:15060146), cell differentiation, altered(Pubmed:15060146), cell growth, altered(Pubmed:15060146), transcription, inhibited(Pubmed:15060146)
Tel	S-Phospho	213	5036	12808	P214L	DNMIRRLSPAERAQG	DNMIRRLSLAERAQG	Cdk5 Kinase	0.5407		-0.5407	CDK5	0.880907	0.0501418	-0.830765	1	37	activity, inhibited(Pubmed:15060146), molecular association, regulation(Pubmed:15060146), cell differentiation, altered(Pubmed:15060146), cell growth, altered(Pubmed:15060146), transcription, inhibited(Pubmed:15060146)
Tel	S-Phospho	213	5036	12808	P214L	DNMIRRLSPAERAQG	DNMIRRLSLAERAQG	Erk1 Kinase	0.6926		-0.6926	MAPK3	0.893044	0.031058	-0.861986	1	37	activity, inhibited(Pubmed:15060146), molecular association, regulation(Pubmed:15060146), cell differentiation, altered(Pubmed:15060146), cell growth, altered(Pubmed:15060146), transcription, inhibited(Pubmed:15060146)
SCN5A	T-Phospho	531	5198	34364658	F532C	SSRGSIFTFRRRDLG	SSRGSIFTCRRRDLG	PDK1 Binding	0.6353		-0.6353	PDPK1	0.29439	0.0699063	-0.224484		1
RYR1	T-Phospho	4823	5480	23141240	L4824P	DIAMGVKTLRTILSS	DIAMGVKTPRTILSS	CDK1 motif 1 - [ST]Px[KR]x		0.5463	0.5463	CDK1	0.0331944	0.942387	0.909193		1
RYR1	T-Phospho	4823	5480	23141240	L4824P	DIAMGVKTLRTILSS	DIAMGVKTPRTILSS	GSK3 Kinase		0.6649	0.6649	GSK3B	0.100794	0.504905	0.404111		1
RYR1	T-Phospho	4823	5480	23141240	L4824P	DIAMGVKTLRTILSS	DIAMGVKTPRTILSS	CDK1 motif 2 - [ST]PxxK		0.5205	0.5205	CDK1	0.0331944	0.942387	0.909193		1
RYR1	T-Phospho	4823	5480	23141240	L4824P	DIAMGVKTLRTILSS	DIAMGVKTPRTILSS	Cdk5 Kinase		0.5145	0.5145	CDK5	0.0569014	0.887666	0.830765		1
RYR1	T-Phospho	4823	5480	23141240	L4824P	DIAMGVKTLRTILSS	DIAMGVKTPRTILSS	Erk1 Kinase		0.6007	0.6007	MAPK3	0.0390008	0.900987	0.861986		1
lamin A/C	S-Phospho	437	5787	36131403	R439C	FSQHARTSGRVAVEE	FSQHARTSGCVAVEE	PKC alpha/beta/gamma	0.6027		-0.6027	PRKCG	0.545694	0.183741	-0.361953		1
lamin A/C	T-Phospho	528	5787	54414649	G523R	GCGNSLRTALINSTG	GCRNSLRTALINSTG	Akt Kinase		0.7861	0.7861	AKT1	0.0403912	0.333273	0.292882		1
lamin A/C	S-Phospho	458	5787	62726	R455P	FVRLRNKSNEDQSMG	FVRLPNKSNEDQSMG	Akt Kinase	0.6915		-0.6915	AKT1	0.95719	0.319798	-0.637391		258
lamin A/C	S-Phospho	458	5787	62726	R455P	FVRLRNKSNEDQSMG	FVRLPNKSNEDQSMG	Calmodulin dependent Kinase 2	0.6229		-0.6229	CAMK2A	0.79724	0.159464	-0.637776		258
lamin A/C	S-Phospho	403	5787	24699	R401C	QRSRGRASSHSSQTQ	QRSRGCASSHSSQTQ	Aurora B	0.6798		-0.6798	AURKB	0.899317	0.0977698	-0.801547	2	108	intracellular localization(Pubmed:7925482)
MECP2	T-Phospho	158	5849	31879717	F155S	DPNDFDFTVTGRGSP	DPNDSDFTVTGRGSP	Casein Kinase 1		0.4546	0.4546	CSNK1A1	0.111448	0.74393	0.632482	1
RPA40	S-Phospho	284	6453	5200257	R279W	NPRLDTFSREIFRNE	NPWLDTFSREIFRNE	Akt Kinase	0.7916		-0.7916	AKT1	0.324449	0.0243055	-0.300143		3
Kv7.2	T-Phospho	217	9815	26730	R214W	RMDRRGGTWKLLGSV	RMDRWGGTWKLLGSV	Akt Kinase	0.6048		-0.6048	AKT1	0.664249	0.0268581	-0.637391	2	1	activity, induced(Pubmed:12754513; 16319223)
Kv7.2	T-Phospho	217	9815	26730	R214W	RMDRRGGTWKLLGSV	RMDRWGGTWKLLGSV	PKC delta	0.5486		-0.5486	PRKCD	0.406572	0.157863	-0.248709	2	1	activity, induced(Pubmed:12754513; 16319223)
Kv7.2	T-Phospho	217	9815	26730	R214W	RMDRRGGTWKLLGSV	RMDRWGGTWKLLGSV	Calmodulin dependent Kinase 2	0.6548		-0.6548	CAMK2A	0.736641	0.070519	-0.666122	2	1	activity, induced(Pubmed:12754513; 16319223)
K17	S-Phospho	97	8428	23117189	R94P	NLNDRLASYLDKVRA	NLNDPLASYLDKVRA	Calmodulin dependent Kinase 2	0.6432		-0.6432	CAMK2A	0.750184	0.112407	-0.637776		7
NKX2-5	S-Phospho	164	15343	42992	R161P	FKQQRYLSAPERDQL	FKQQPYLSAPERDQL	Akt Kinase	0.6422		-0.6422	AKT1	0.670242	0.0328509	-0.637391	1	1	transcription, altered(Pubmed:9858576)
CPS1	S-Phospho	819	15727	17544850	R814W	ALRMCHPSIEGFTPR	ALWMCHPSIEGFTPR	Akt Kinase	0.8147		-0.8147	AKT1	0.323747	0.0236037	-0.300143		2
MYBPC3	S-Phospho	284	12931	56547	R282W	AGGGRRISDSHEDTG	AGGGRWISDSHEDTG	Aurora A	0.5694		-0.5694	AURKA	0.786624	0.124406	-0.662219	24	33	activity, induced(Pubmed:24951619), molecular association, regulation(Pubmed:17075052; 24001940; 26908877; 28167762), phosphorylation(Pubmed:24001940), protein conformation(Pubmed:26908877), apoptosis, altered(Pubmed:17075052), cytoskeletal reorganization(Pubmed:17075052; 20018870; 28167762)
MYBPC3	S-Phospho	284	12931	56547	R282W	AGGGRRISDSHEDTG	AGGGRWISDSHEDTG	Aurora B	0.4657	0.8317	0.366	AURKB	0.92211	0.120563	-0.801547	24	33	activity, induced(Pubmed:24951619), molecular association, regulation(Pubmed:17075052; 24001940; 26908877; 28167762), phosphorylation(Pubmed:24001940), protein conformation(Pubmed:26908877), apoptosis, altered(Pubmed:17075052), cytoskeletal reorganization(Pubmed:17075052; 20018870; 28167762)
GLUT1	T-Phospho	258	13500	23110176	K256E	MMREKKVTILELFRS	MMREKEVTILELFRS	PLK1 Kinase		0.4298	0.4298	PLK1	0.160278	0.760415	0.600138		1
GLUT1	T-Phospho	258	13500	23110176	K256E	MMREKKVTILELFRS	MMREKEVTILELFRS	Aurora A	0.6801		-0.6801	AURKA	0.346334	0.144789	-0.201545		1
BRWD2	S-Phospho	398	13716	5245597	R395W	NRNSRNSSSGVSPLY	NRNSWNSSSGVSPLY	Akt Kinase	0.7184		-0.7184	AKT1	0.667374	0.0299831	-0.637391		2
BRWD2	S-Phospho	398	13716	5245597	R395W	NRNSRNSSSGVSPLY	NRNSWNSSSGVSPLY	Aurora B	0.7552		-0.7552	AURKB	0.143616	0.0654417	-0.0781739		2
FXN	S-Phospho	160	20776	34735066	W155R	QIWLSSPSSGPKRYD	QIRLSSPSSGPKRYD	Akt Kinase		0.78	0.78	AKT1	0.0426558	0.342799	0.300143		2
NCCT	T-Phospho	85	16554	4709858	R83Q	EPRKVRPTLADLHSF	EPRKVQPTLADLHSF	Aurora A	0.5854		-0.5854	AURKA	0.812807	0.150588	-0.662219		2
NCCT	T-Phospho	85	16554	4709858	R83Q	EPRKVRPTLADLHSF	EPRKVQPTLADLHSF	PKC delta		0.5586	0.5586	PRKCD	0.48343	0.16449	-0.31894		2
NCCT	T-Phospho	85	16554	4709858	R83Q	EPRKVRPTLADLHSF	EPRKVQPTLADLHSF	Aurora B	0.7152		-0.7152	AURKB	0.859777	0.05823	-0.801547		2
CACNA1H	T-Phospho	749	17295	23089726	R744Q	PTRPPRATDTPGPGP	PTQPPRATDTPGPGP	Akt Kinase	0.7397		-0.7397	AKT1	0.338108	0.0403848	-0.297723		1
CLN6	T-Phospho	13	22157	18909555	G17S	RRQHLGATGGPGAQL	RRQHLGATGGPSAQL	GSK3-improved		0.6537	0.6537	GSK3A	0.154098	0.430067	0.275969		1
MFSD8	S-Phospho	54	1918271	51390336	G52R	FLSSVGFSVVMMSIW	FLSSVRFSVVMMSIW	Aurora A		0.6871	0.6871	AURKA	0.12634	0.788558	0.662219		1
MFSD8	S-Phospho	54	1918271	51390336	G52R	FLSSVGFSVVMMSIW	FLSSVRFSVVMMSIW	Aurora B		0.7171	0.7171	AURKB	0.0564226	0.85797	0.801547		1
ACTA2	T-Phospho	151	2350507	27573022	R149C	LYASGRTTGIVLDSG	LYASGCTTGIVLDSG	Aurora B	0.6949		-0.6949	AURKB	0.864137	0.0625899	-0.801547		1
ACTG2	T-Phospho	150	2350526	27573037	R148S	LYASGRTTGIVLDSG	LYASGSTTGIVLDSG	Aurora B	0.6949		-0.6949	AURKB	0.864137	0.0802063	-0.783931		1
SAR1B	T-Phospho	40	12003211	18913493	G37R	LDNAGKTTLLHMLKD	LDNARKTTLLHMLKD	Calmodulin dependent Kinase 2		0.6637	0.6637	CAMK2G	0.254759	0.787294	0.532535		1
SAR1B	T-Phospho	40	12003211	18913493	G37R	LDNAGKTTLLHMLKD	LDNARKTTLLHMLKD	Akt Kinase		0.7021	0.7021	AKT1	0.0273704	0.660851	0.633481		1
